# Supplementary material for: Transcriptome of Endophyte-Positive and Endophyte-Free Tall Fescue Under Field Stresses
Source: Front Plant Sci. 2022 Jun 14;13:803400. doi: 10.3389/fpls.2022.803400 (PMC9237612; doi:10.3389/fpls.2022.803400)
Supplement: Supplementary Table 1 — List of the primers used in the qRT-PCR experiment. [file Table_1.XLSX]

## Sheet: Sheet1
Supplementary Table 1
Primer names	Forward primer (5'-3')	Reverse primer (5'-3')	Amplification length (bp)	Rice orthologs
Fa5596.1	GAGTGCAAGGCCTCGTAAGG	TAGCCGCTGCAGCTTCTGTA	62	LOC_Os01g46510.1
Fa6944.1	CCAAGATACGGCTCCAGATCA	GGATGAGCATGGTGAGGTCAT	60	LOC_Os03g54084.1
Fa8356.1	GCTGGATAGTGCAGGCCTAGAT	GAGGTCTTTGCCGAGATCACA	62	LOC_Os03g51030.1
Fa10647.1	CAATGCTTTCTGATATGCTGTTCA	TGGGTGTCCCTGATACGATAGTC	63	LOC_Os03g51030.2
Fa36660.1	AGCGCCGCTCTAGAATGTGT	CGCCAGGGACCAAATGC	60	LOC_Os04g58410.1
Fa79541.1	TGGCGCACCCAATGC	GATAACTGAGCGCAGTCGTAGCT	57	Not found
Fa120720.1	CCAGCCGCTGCCATTC	TCACCAGCACCTCGATCCA	53	Not found
Fa139004	GGCCGCAACGACGAGTT	GCTACGCTTCCAAGAAGACACA	59	Not found
Fa93818.1	AAGGGCAACGTATGCAAGCT	TCAGCCGAGCGGGAAAT	57	Actin
