# Supplementary material for: Transcriptome of Endophyte-Positive and Endophyte-Free Tall Fescue Under Field Stresses
Source: Front Plant Sci. 2022 Jun 14;13:803400. doi: 10.3389/fpls.2022.803400 (PMC9237612; doi:10.3389/fpls.2022.803400)
Supplement: Supplementary Table 2 — List of differentially expressed genes identified in six comparisons, E+MS vs. E-MS, E+ML vs. E-ML, E+NS vs. E-NS, E+NL vs. E-NL, E+ES vs. E-ES and E+EL vs. E-EL. Differentially expressed genes are represented as log2 transformed values. Genes were considered significantly differentially expressed between E+ and E- samples when it passed the significance threshold requiring the adjusted p-value <0.05 and log2 fold change difference ≥ 5. Rice gene ID was taken from the Rice Genome Annotation Project (rice.uga.edu). [file Table_2.XLSX]

## Sheet: Gene FPKM
Supplementary Table 2
	E+MS vs. E-MS			E+ML vs. E-ML			E+NS vs. E-NS			E+NL vs. E-NL			E+ES vs. E-ES			E+EL vs. E-EL
Gene ID	Log2 FC	padj	Significance	Log2 FC	padj	Significance	Log2 FC	padj	Significance	Log2 FC	padj	Significance	Log2 FC	padj	Significance	Log2 FC	padj	Significance	Switchgrass homolog	PFAM domain	PANTHER family	KEGG Orthologous Groups	EC Pathways	KEGG Ontology	Gene Ontology	Arabidopsis hit ID	Arabidopsis hit symbol	Arabidopsis hit description	Rice hit ID	Rice hit symbol	Rice hit description
Fa.150307.1	-0.141055	0.999999	FALSE	49.7031	1.72e-12	TRUE	-0.524025	0.999984	FALSE	-46.8821	5.56958e-11	TRUE	-48.8413	2.30977e-12	TRUE	19.2467	0.1321	FALSE
Fa.78512.1	0.531231	0.999999	FALSE	-0.259824	0.999999	FALSE	-1.85474	0.999984	FALSE	0.520411	0.999993	FALSE	50.6677	2.52657e-25	TRUE	20.8717	0.000978371	TRUE
Fa.10435.1	0.242625	0.999999	FALSE	0.322831	0.999999	FALSE	-1.30596	0.999984	FALSE	3.52016	0.999993	FALSE	1.37748	0.954569	FALSE	26.7993	7.01741e-11	TRUE	Pavir.2KG131600.2	PF14569(Zinc-binding RING-finger), PF03552(Cellulose synthase)	PTHR13301(X-BOX TRANSCRIPTION FACTOR-RELATED), PTHR13301:SF73(SUBFAMILY NOT NAMED)		2.4.1.12(Cellulose synthase (UDP-forming).)		GO:0030244(biological_process: cellulose biosynthetic process), GO:0016760(molecular_function: cellulose synthase (UDP-forming) activity), GO:0016020(cellular_component: membrane)	AT4G39350.1	ATCESA2,ATH-A,CESA2	cellulose synthase A2	LOC_Os09g25490.1		CESA9 - cellulose synthase, expressed
Fa.137807.1	-1.73818	0.999999	FALSE	49.3768	5.27e-41	TRUE	2.03501	0.999984	FALSE	0.196312	0.999993	FALSE	-50.3814	3.7306e-43	TRUE	20.0671	3.68195e-06	TRUE
Fa.178206.2	-0.666907	0.999999	FALSE	-0.0342511	0.999999	FALSE	0.171743	0.999984	FALSE	-0.0209698	0.999993	FALSE	-0.255476	0.998328	FALSE	25.9884	0.0304449	TRUE	Pavir.4NG338300.4	PF00505(HMG (high mobility group) box)	PTHR13711(SWI/SNF-RELATED CHROMATIN BINDING PROTEIN), PTHR13711:SF187(HIGH MOBILITY GROUP B PROTEIN 1)	KOG0381(HMG box-containing protein)		K10802(Cell growth and death: Necroptosis [PATH:ko04217]: HMGB1; high mobility group protein B1)	GO:0006355(biological_process: regulation of transcription, DNA-templated), GO:0005634(cellular_component: nucleus), GO:0003682(molecular_function: chromatin binding), GO:0003677(molecular_function: DNA binding)	AT1G20693.2	HMG BETA 1,HMGB2,NFD02,NFD2	high mobility group B2	LOC_Os06g51220.4		HMG1/2, putative, expressed
Fa.126664.1	0.255394	0.999999	FALSE	-51.086	3.04e-15	TRUE	-1.50795	0.999984	FALSE	51.228	2.68712e-15	TRUE	0.0207045	0.999649	FALSE	22.2565	0.0170583	TRUE	Pavir.1KG519200.1	PF00155(Aminotransferase class I and II)	PTHR11879(ASPARTATE AMINOTRANSFERASE), PTHR11879:SF1(ASPARTATE AMINOTRANSFERASE, CHLOROPLASTIC)		2.6.1.1(Aspartate transaminase.)	K00811(Biosynthesis of other secondary metabolites: Tropane, piperidine and pyridine alkaloid biosynthesis [PATH:ko00960]: ASP5; aspartate aminotransferase, chloroplastic)	GO:0030170(molecular_function: pyridoxal phosphate binding), GO:0009058(biological_process: biosynthetic process), GO:0008483(molecular_function: transaminase activity), GO:0006520(biological_process: cellular amino acid metabolic process)	AT4G31990.1	AAT3,ASP5,ATAAT1	aspartate aminotransferase 5	LOC_Os02g55420.1		aminotransferase, classes I and II, domain containing protein, expressed
Fa.93187.1	0.754071	0.999999	FALSE	-0.633652	0.999999	FALSE	-0.806376	0.999984	FALSE	-0.180713	0.999993	FALSE	-1.21212	0.919262	FALSE	24.7942	2.78455e-18	TRUE	Pavir.2KG578800.1	PF03144(Elongation factor Tu domain 2), PF03143(Elongation factor Tu C-terminal domain), PF00009(Elongation factor Tu GTP binding domain)	PTHR23115(TRANSLATION FACTOR), PTHR23115:SF144(SUBFAMILY NOT NAMED)		3.6.5.3(Protein-synthesizing GTPase.)	K03231(Infectious diseases: Legionellosis [PATH:ko05134]: EEF1A; elongation factor 1-alpha)	GO:0005525(molecular_function: GTP binding)	AT1G07920.1		GTP binding Elongation factor Tu family protein	LOC_Os03g08020.1		elongation factor Tu, putative, expressed
Fa.208938.1	-1.74648	0.999999	FALSE	0.288296	0.999999	FALSE	-0.240654	0.999984	FALSE	1.55817	0.999993	FALSE	-0.25858	0.99675	FALSE	24.5723	9.89395e-09	TRUE	Pavir.2KG488400.1	PF00504(Chlorophyll A-B binding protein)	PTHR21649(CHLOROPHYLL A/B BINDING PROTEIN), PTHR21649:SF11(SUBFAMILY NOT NAMED)			K08914(Energy metabolism: Photosynthesis proteins [BR:ko00194]: LHCB3; light-harvesting complex II chlorophyll a/b binding protein 3)	GO:0016020(cellular_component: membrane), GO:0009765(biological_process: photosynthesis, light harvesting)	AT5G54270.1	LHCB3,LHCB3*1	light-harvesting chlorophyll B-binding protein 3	LOC_Os07g37550.1		chlorophyll A-B binding protein, putative, expressed
Fa.171137.1	-0.00581324	0.999999	FALSE	-1.21841	0.999999	FALSE	50.962	2.41712e-17	TRUE	51.112	1.92777e-17	TRUE	-0.974086	0.992424	FALSE	19.4194	0.0398428	TRUE
Fa.162084.1	-0.882281	0.999999	FALSE	-0.436011	0.999999	FALSE	0.589855	0.999984	FALSE	-0.0550691	0.999993	FALSE	50.2862	3.13678e-48	TRUE	21.3035	6.77772e-08	TRUE
Fa.139004.1	50.3959	6.89574e-67	TRUE	-0.135495	0.999999	FALSE	-0.608518	0.999984	FALSE	-0.2714	0.999993	FALSE	-0.435836	0.993886	FALSE	20.6841	2.33598e-10	TRUE
Fa.79475.2	0.930706	0.999999	FALSE	3.27972	0.996607	FALSE	0.436008	0.999984	FALSE	-0.339658	0.999993	FALSE	-1.74088	0.884506	FALSE	23.6703	4.41289e-12	TRUE
Fa.127421.1	49.0083	1.70417e-25	TRUE	-0.280969	0.999999	FALSE	3.38218	0.999984	FALSE	51.0617	1.22624e-27	TRUE	-1.41178	0.970941	FALSE	18.7397	0.00315588	TRUE
Fa.65102.1	-1.80866	0.999999	FALSE	0.230058	0.999999	FALSE	0.848428	0.999984	FALSE	-1.3276	0.999993	FALSE	49.9356	4.37795e-38	TRUE	19.9758	1.90748e-05	TRUE
Fa.92004.1	0.686981	0.999999	FALSE	-0.858943	0.999999	FALSE	-0.88214	0.999984	FALSE	-0.529624	0.999993	FALSE	49.9113	2.30638e-38	TRUE	18.8122	7.99398e-05	TRUE	Pavir.9NG645800.2	PF05193(Peptidase M16 inactive domain), PF00675(Insulinase (Peptidase family M16))	PTHR11851(METALLOPROTEASE), PTHR11851:SF133(SUBFAMILY NOT NAMED)			K17732(Translation: Mitochondrial biogenesis [BR:ko03029]: PMPCB, MAS1; mitochondrial-processing peptidase subunit beta)		AT3G02090.2	MPPBETA	Insulinase (Peptidase family M16) protein	LOC_Os03g11410.1		mitochondrial-processing peptidase subunit, mitochondrial precursor, putative, expressed
Fa.31.1	49.8927	6.92758e-53	TRUE	-1.98816	0.999999	FALSE	1.90777	0.999984	FALSE	0.163623	0.999993	FALSE	-0.530382	0.992381	FALSE	18.7046	1.01459e-06	TRUE	Pavir.9KG341824.1	PF00169(PH domain), PF06650(SHR-binding domain of vacuolar-sorting associated protein 13), PF12624(N-terminal region of Chorein or VPS13), PF16910(Repeating coiled region of VPS13), PF06101(Plant protein of unknown function (DUF946)), PF16908(Vacuolar sorting-associated protein 13, N-terminal)	PTHR16166(VACUOLAR PROTEIN SORTING-ASSOCIATED PROTEIN VPS13), PTHR16166:SF105(PLECKSTRIN HOMOLOGY (PH) DOMAIN-CONTAINING PROTEIN)	KOG1809(Vacuolar protein sorting-associated protein)				AT4G17140.3		pleckstrin homology (PH) domain-containing protein	LOC_Os10g41560.1		expressed protein
Fa.10024.1	-1.62543	0.999999	FALSE	1.19874	0.999999	FALSE	1.29931	0.999984	FALSE	-0.790826	0.999993	FALSE	-0.979638	0.983563	FALSE	23.1308	3.10292e-06	TRUE	Pavir.7KG346000.2	PF00690(Cation transporter/ATPase, N-terminus), PF12515(Ca2+-ATPase N terminal autoinhibitory domain), PF00702(haloacid dehalogenase-like hydrolase), PF00689(Cation transporting ATPase, C-terminus), PF00122(E1-E2 ATPase)	PTHR24093(FAMILY NOT NAMED), PTHR24093:SF359(SUBFAMILY NOT NAMED)		3.6.3.8(Calcium-transporting ATPase.)	K01537(Metabolism: Energy metabolism: E3.6.3.8; Ca2+-transporting ATPase)	GO:0005516(molecular_function: calmodulin binding), GO:0046872(molecular_function: metal ion binding), GO:0000166(molecular_function: nucleotide binding)	AT5G57110.1	ACA8,AT-ACA8	autoinhibited Ca2+ -ATPase, isoform 8	LOC_Os04g51610.1		calcium-transporting ATPase, plasma membrane-type, putative, expressed
Fa.41310.1	0.00334448	0.999999	FALSE	-31.3463	2.46e-12	TRUE	-2.21537	0.999984	FALSE	-0.0177807	0.999993	FALSE	-0.986548	0.98268	FALSE	23.0214	2.55298e-06	TRUE
Fa.34463.1	-0.21262	0.999999	FALSE	3.90552	0.999999	FALSE	3.74284	0.999984	FALSE	0.483893	0.999993	FALSE	-1.43044	0.971003	FALSE	22.9612	8.71085e-06	TRUE
Fa.47559.1	-0.325949	0.999999	FALSE	-0.964629	0.999999	FALSE	-1.39102	0.999984	FALSE	0.0505554	0.999993	FALSE	-1.0458	0.970644	FALSE	22.933	4.90641e-09	TRUE	Pavir.2NG317000.1	PF00658(Poly-adenylate binding protein, unique domain), PF00076(RNA recognition motif. (a.k.a. RRM, RBD, or RNP domain))	PTHR24012(FAMILY NOT NAMED), PTHR24012:SF346(SUBFAMILY NOT NAMED)	KOG0123(Polyadenylate-binding protein (RRM superfamily))		K13126(Folding, sorting and degradation: RNA degradation [PATH:ko03018]: PABPC; polyadenylate-binding protein)	GO:0003723(molecular_function: RNA binding), GO:0003676(molecular_function: nucleic acid binding)	AT1G49760.1	PAB8,PABP8	poly(A) binding protein 8	LOC_Os09g02700.1		polyadenylate-binding protein, putative, expressed
Fa.48633.1	0.687897	0.999999	FALSE	-0.6406	0.999999	FALSE	50.6079	1.7578e-27	TRUE	0.122904	0.999993	FALSE	-1.11202	0.982289	FALSE	-27.8783	3.19851e-07	TRUE
Fa.107048.1	-0.222832	0.999999	FALSE	-0.0188858	0.999999	FALSE	-1.49487	0.999984	FALSE	-1.1171	0.999993	FALSE	1.74466	0.965539	FALSE	22.7752	0.000906223	TRUE
Fa.17784.2	0.61971	0.999999	FALSE	48.3395	5.05e-09	TRUE	46.0248	3.87649e-08	TRUE	-0.865242	0.999993	FALSE	-47.3135	6.16246e-09	TRUE	19.3889	0.245498	FALSE
Fa.6770.1	-0.0523601	0.999999	FALSE	0.73875	0.999999	FALSE	1.13151	0.999984	FALSE	-0.0736682	0.999993	FALSE	49.7772	1.46966e-43	TRUE	18.5433	2.16737e-05	TRUE	Pavir.9KG137700.1		PTHR35130(FAMILY NOT NAMED)					AT4G04920.2	SFR6	sensitive to freezing 6	LOC_Os10g35560.1		expressed protein
Fa.8785.1	49.8835	8.73259e-43	TRUE	-1.71982	0.999999	FALSE	-0.978542	0.999984	FALSE	-0.0379366	0.999993	FALSE	0.202516	0.997258	FALSE	20.2534	2.1623e-06	TRUE
Fa.54093.1	0.907925	0.999999	FALSE	48.0286	3.68e-22	TRUE	-0.115936	0.999984	FALSE	-1.94785	0.999993	FALSE	-48.1332	1.25696e-22	TRUE	17.9663	0.0118791	TRUE	Pavir.1KG020800.1	PF00012(Hsp70 protein)	PTHR19375(HEAT SHOCK PROTEIN 70KDA), PTHR19375:SF228(SUBFAMILY NOT NAMED)			K09490(Neurodegenerative diseases: Prion diseases [PATH:ko05020]: HSPA5, BIP; heat shock 70kDa protein 5)		AT5G42020.1	BIP,BIP2	Heat shock protein 70 (Hsp 70) family protein	LOC_Os02g02410.1		DnaK family protein, putative, expressed
Fa.97254.1	1.81057	0.999999	FALSE	0.427428	0.999999	FALSE	50.5039	1.51878e-62	TRUE	0.77189	0.999993	FALSE	0.403619	0.996016	FALSE	19.6691	9.84672e-09	TRUE
Fa.117320.1	-0.181933	0.999999	FALSE	47.7338	3.19e-83	TRUE	1.97258	0.999984	FALSE	0.0379265	0.999993	FALSE	-48.2831	6.78915e-86	TRUE	20.4884	3.34739e-14	TRUE
Fa.72595.1	-0.158602	0.999999	FALSE	0.79394	0.999999	FALSE	50.4215	3.37409e-54	TRUE	1.24374	0.999993	FALSE	-2.48668	0.785728	FALSE	20.9072	1.35744e-08	TRUE	Pavir.9KG466500.1	PF13193(AMP-binding enzyme C-terminal domain), PF00501(AMP-binding enzyme)	PTHR24095(FAMILY NOT NAMED), PTHR24095:SF169(ACETATE/BUTYRATE--COA LIGASE AAE7, PEROXISOMAL)		6.2.1.1(Acetate--CoA ligase.), 6.2.1.2(Butyrate--CoA ligase.)		GO:0008152(biological_process: metabolic process), GO:0003824(molecular_function: catalytic activity)	AT3G16910.1	AAE7,ACN1	acyl-activating enzyme 7	LOC_Os03g19240.1		AMP-binding enzyme, putative, expressed
Fa.25359.1	1.12736	0.999999	FALSE	-0.499184	0.999999	FALSE	50.3889	1.01705e-50	TRUE	0.0239172	0.999993	FALSE	-0.63091	0.990354	FALSE	19.9811	2.5304e-07	TRUE	Pavir.5NG012558.1	PF04437(RINT-1 / TIP-1 family), PF04100(Vps53-like, N-terminal )	PTHR12820(VACUOLAR SORTING PROTEIN 53), PTHR12820:SF0(VACUOLAR PROTEIN SORTING-ASSOCIATED PROTEIN 53 HOMOLOG)				GO:0048193(biological_process: Golgi vesicle transport), GO:0005783(cellular_component: endoplasmic reticulum)	AT1G50500.1	ATVPS53,HIT1,VPS53	Membrane trafficking VPS53 family protein	LOC_Os01g67880.1		vacuolar protein sorting-associated protein 53, putative, expressed
Fa.68556.1	-0.70322	0.999999	FALSE	-0.707136	0.999999	FALSE	49.2278	1.86945e-24	TRUE	50.3385	1.37488e-25	TRUE	0.418238	0.99675	FALSE	20.21	0.00125369	TRUE
Fa.210502.1	0.92329	0.999999	FALSE	-0.836336	0.999999	FALSE	3.15421	0.999984	FALSE	0.486804	0.999993	FALSE	-3.85795	0.636534	FALSE	22.2438	1.37608e-07	TRUE
Fa.116783.1	49.6721	8.65916e-47	TRUE	2.2027	0.999999	FALSE	1.18948	0.999984	FALSE	1.36339	0.999993	FALSE	-0.392187	0.99675	FALSE	18.6249	6.59232e-06	TRUE
Fa.3497.1	0.355711	0.999999	FALSE	-0.0262062	0.999999	FALSE	-0.0632237	0.999984	FALSE	-0.421685	0.999993	FALSE	49.6064	3.52058e-14	TRUE	-29.6539	0.000221022	TRUE
Fa.55672.1	-0.289854	0.999999	FALSE	0.589414	0.999999	FALSE	1.23908	0.999984	FALSE	0.658277	0.999993	FALSE	-0.35413	0.996306	FALSE	22.2086	1.15672e-13	TRUE
Fa.53934.1	1.26423	0.999999	FALSE	0.573593	0.999999	FALSE	-1.20675	0.999984	FALSE	0.240132	0.999993	FALSE	-0.700317	0.989141	FALSE	22.199	4.95911e-08	TRUE
Fa.141813.1	-3.44273	0.999999	FALSE	2.18759	0.999999	FALSE	-0.408159	0.999984	FALSE	1.89922	0.999993	FALSE	-0.275917	0.99675	FALSE	22.1899	1.35919e-14	TRUE
Fa.14189.2	49.4393	5.52421e-39	TRUE	0.245017	0.999999	FALSE	-0.167364	0.999984	FALSE	-2.03583	0.999993	FALSE	-1.91583	0.910526	FALSE	19.4883	1.94413e-05	TRUE
Fa.35062.1	49.2338	3.88351e-20	TRUE	-0.496224	0.999999	FALSE	2.02887	0.999984	FALSE	2.9556	0.999993	FALSE	-1.10199	0.988019	FALSE	19.3101	0.0119479	TRUE
Fa.130379.1	0.358496	0.999999	FALSE	2.85447	0.999999	FALSE	50.0677	1.08212e-30	TRUE	0.233864	0.999993	FALSE	0.692265	0.993349	FALSE	16.139	0.0113724	TRUE
Fa.26469.1	1.01428	0.999999	FALSE	0.98585	0.999999	FALSE	-1.28564	0.999984	FALSE	50.0949	1.16229e-25	TRUE	0.420386	0.99675	FALSE	-27.9593	5.91102e-07	TRUE
Fa.129625.1	48.9783	4.02355e-41	TRUE	-0.0114625	0.999999	FALSE	2.44316	0.999984	FALSE	0.282818	0.999993	FALSE	-4.04092	0.60653	FALSE	19.5385	6.59232e-06	TRUE
Fa.10662.1	-0.930044	0.999999	FALSE	47.464	8.61e-17	TRUE	-1.88131	0.999984	FALSE	-0.119125	0.999993	FALSE	-46.114	4.38912e-16	TRUE	19.9564	0.0149219	TRUE
Fa.23974.1	-0.0724714	0.999999	FALSE	-0.969533	0.999999	FALSE	-0.634047	0.999984	FALSE	-0.0637145	0.999993	FALSE	0.168912	0.99719	FALSE	21.9884	1.74963e-11	TRUE
Fa.168710.1	0.643612	0.999999	FALSE	-1.2547	0.999999	FALSE	-0.355868	0.999984	FALSE	-0.256887	0.999993	FALSE	49.5923	6.79453e-19	TRUE	18.8621	0.0279547	TRUE
Fa.120720.1	46.5993	1.84983e-08	TRUE	46.5026	2e-08	TRUE	1.19875	0.999984	FALSE	-45.6847	4.65888e-08	TRUE	-47.8994	2.67496e-09	TRUE	19.5089	0.232247	FALSE
Fa.51148.1	-1.43921	0.999999	FALSE	1.13569	0.999999	FALSE	0.590982	0.999984	FALSE	0.0424883	0.999993	FALSE	49.5186	2.30304e-28	TRUE	19.6856	0.000657153	TRUE
Fa.39871.1	46.6802	2.01082e-08	TRUE	0.578704	0.999999	FALSE	-2.35022	0.999984	FALSE	50.0719	1.04787e-09	TRUE	-1.5603	0.989408	FALSE	20.3074	0.195192	FALSE
Fa.33205.1	0.207644	0.999999	FALSE	0.295068	0.999999	FALSE	49.7029	1.96148e-36	TRUE	0.863676	0.999993	FALSE	0.633641	0.992935	FALSE	19.2151	7.07593e-05	TRUE
Fa.79372.1	0.905328	0.999999	FALSE	-0.471691	0.999999	FALSE	1.49879	0.999984	FALSE	-1.34988	0.999993	FALSE	0.0330869	0.999556	FALSE	21.808	5.02325e-06	TRUE
Fa.138281.1	48.9352	2.99667e-18	TRUE	-0.268952	0.999999	FALSE	-0.50487	0.999984	FALSE	-0.152619	0.999993	FALSE	-0.490607	0.99675	FALSE	19.0153	0.024474	TRUE
Fa.193525.1	0.0189087	0.999999	FALSE	0.246193	0.999999	FALSE	2.72453	0.999984	FALSE	0.0511637	0.999993	FALSE	-3.35024	0.418557	FALSE	21.7695	4.39455e-16	TRUE
Fa.137199.1	48.9709	1.12846e-11	TRUE	1.00738	0.999999	FALSE	-49.1911	9.16753e-12	TRUE	-0.378451	0.999993	FALSE	49.2198	4.08789e-12	TRUE	19.433	0.139779	FALSE
Fa.40702.1	0.0749247	0.999999	FALSE	0.22696	0.999999	FALSE	1.13458	0.999984	FALSE	0.0610488	0.999993	FALSE	49.2086	3.65061e-30	TRUE	19.0887	0.00059219	TRUE
Fa.107740.1	48.7677	2.46733e-10	TRUE	0.548774	0.999999	FALSE	49.9293	7.22502e-11	TRUE	0.239285	0.999993	FALSE	-0.108448	0.999185	FALSE	19.1782	0.199272	FALSE
Fa.146290.1	47.9991	2.6745e-12	TRUE	1.86847	0.999999	FALSE	-46.43	2.04923e-11	TRUE	50.0617	2.09958e-13	TRUE	-4.37834	0.843205	FALSE	17.5178	0.192966	FALSE
Fa.9085.1	-45.7635	4.002e-10	TRUE	45.3384	6.17e-10	TRUE	-0.0619449	0.999984	FALSE	0.471256	0.999993	FALSE	-45.7313	1.87776e-10	TRUE	19.064	0.155628	FALSE
Fa.10172.1	0.362382	0.999999	FALSE	-1.34416	0.999999	FALSE	-0.321132	0.999984	FALSE	-0.156348	0.999993	FALSE	-1.45397	0.747524	FALSE	21.6542	2.18334e-24	TRUE
Fa.5596.1	-46.8504	6.24713e-33	TRUE	44.4282	2.29e-29	TRUE	1.52491	0.999984	FALSE	-0.222798	0.999993	FALSE	-45.3005	5.53117e-31	TRUE	19.7298	2.89922e-05	TRUE	Pavir.5NG407400.3		PTHR22847(WD40 REPEAT PROTEIN), PTHR22847:SF387(GENERAL TRANSCRIPTIONAL COREPRESSOR TUPA)	KOG0315(G-protein beta subunit-like protein (contains WD40 repeats))				AT5G24710.1		Transducin/WD40 repeat-like superfamily protein	LOC_Os01g46510.1		peptidase S8 and S53, subtilisin, kexin, sedolisin, putative, expressed
Fa.9392.1	-1.13443	0.999999	FALSE	0.485929	0.999999	FALSE	0.870239	0.999984	FALSE	0.192337	0.999993	FALSE	49.1837	3.46546e-16	TRUE	20.009	0.0306952	TRUE
Fa.11219.1	-0.804093	0.999999	FALSE	0.278312	0.999999	FALSE	48.8936	4.40569e-09	TRUE	-48.6466	6.41239e-09	TRUE	49.1096	1.72579e-09	TRUE	20.7452	0.185658	FALSE	Pavir.3KG419100.1	PF00686(Starch binding domain), PF01326(Pyruvate phosphate dikinase, PEP/pyruvate binding domain)	PTHR22931(PHOSPHOENOLPYRUVATE DIKINASE-RELATED), PTHR22931:SF2(PHOSPHOGLUCAN, WATER DIKINASE, CHLOROPLASTIC)		2.7.9.5(Phosphoglucan, water dikinase.)	K15535(Metabolism: Others: PWD; phosphoglucan, water dikinase)	GO:2001070(molecular_function: starch binding), GO:0016310(biological_process: phosphorylation), GO:0016301(molecular_function: kinase activity), GO:0005524(molecular_function: ATP binding)	AT5G26570.1	ATGWD3,OK1,PWD	catalytics;carbohydrate kinases;phosphoglucan, water dikinases	LOC_Os12g20150.1		phosphoglucan, water dikinase, chloroplast precursor, putative, expressed
Fa.92686.1	0.632685	0.999999	FALSE	-0.0342153	0.999999	FALSE	0.756218	0.999984	FALSE	1.12615	0.999993	FALSE	49.0373	1.58839e-19	TRUE	18.8027	0.0210866	TRUE
Fa.36710.1	-0.192699	0.999999	FALSE	0.0360685	0.999999	FALSE	0.18301	0.999984	FALSE	49.8669	1.33613e-16	TRUE	0.189139	0.998283	FALSE	19.2857	0.0423198	TRUE
Fa.57325.1	-2.27862	0.999999	FALSE	0.221935	0.999999	FALSE	0.562612	0.999984	FALSE	-1.79049	0.999993	FALSE	-0.411608	0.99077	FALSE	21.6111	1.8776e-16	TRUE
Fa.70172.1	0.00397497	0.999999	FALSE	-2.6375	0.999999	FALSE	49.038	1.31049e-48	TRUE	-0.0668868	0.999993	FALSE	-0.376101	0.99675	FALSE	19.7129	3.25594e-07	TRUE
Fa.215914.1	-0.638084	0.999999	FALSE	1.70969	0.999999	FALSE	-1.85085	0.999984	FALSE	-0.343354	0.999993	FALSE	0.0491423	0.999138	FALSE	21.5628	1.9585e-10	TRUE
Fa.2631.1	-0.178641	0.999999	FALSE	-50.2332	1.85e-28	TRUE	1.03495	0.999984	FALSE	0.318669	0.999993	FALSE	-0.232501	0.997509	FALSE	21.4487	0.000110319	TRUE	Pavir.3KG504900.1	PF12859(Anaphase-promoting complex subunit 1)	PTHR12827(MEIOTIC CHECKPOINT REGULATOR TSG24 FAMILY MEMBER)			K03348(Infectious diseases: HTLV-I infection [PATH:ko05166]: APC1; anaphase-promoting complex subunit 1)	GO:0005680(cellular_component: anaphase-promoting complex)	AT5G05560.1	EMB2771	E3 ubiquitin ligase, putative
Fa.162559.1	47.7453	7.59378e-21	TRUE	0.553869	0.999999	FALSE	1.41244	0.999984	FALSE	1.12694	0.999993	FALSE	49.0012	2.84285e-22	TRUE	18.4365	0.0118191	TRUE
Fa.176653.1	-46.3936	4.09178e-08	TRUE	43.1828	5.97e-07	TRUE	-43.3408	4.99564e-07	TRUE	42.434	1.23041e-06	TRUE	-44.9165	6.914e-08	TRUE	20.9299	0.177622	FALSE
Fa.97210.1	48.5864	1.05038e-14	TRUE	0.528563	0.999999	FALSE	0.0105807	0.999984	FALSE	0.165027	0.999993	FALSE	0.251762	0.998033	FALSE	18.6437	0.0830537	FALSE
Fa.8512.1	0.647248	0.999999	FALSE	-0.176585	0.999999	FALSE	0.333739	0.999984	FALSE	0.8074	0.999993	FALSE	-0.474863	0.991309	FALSE	21.4226	2.97917e-12	TRUE
Fa.105922.1	0.797156	0.999999	FALSE	-1.35311	0.999999	FALSE	-0.725335	0.999984	FALSE	-0.515039	0.999993	FALSE	2.27761	0.910883	FALSE	21.4144	0.000102498	TRUE
Fa.79956.1	2.36448	0.999999	FALSE	0.235118	0.999999	FALSE	-0.676323	0.999984	FALSE	49.7223	9.29856e-31	TRUE	-2.71848	0.858449	FALSE	18.8589	0.000693078	TRUE
Fa.106700.1	-1.5706	0.999999	FALSE	-1.31353	0.999999	FALSE	0.403947	0.999984	FALSE	-0.608625	0.999993	FALSE	0.245001	0.99675	FALSE	21.3228	4.5217e-07	TRUE
Fa.105756.1	0.172051	0.999999	FALSE	0.0576633	0.999999	FALSE	0.329585	0.999984	FALSE	-0.921135	0.999993	FALSE	0.579773	0.981317	FALSE	21.3161	7.63852e-15	TRUE
Fa.24314.1	0.369128	0.999999	FALSE	0.221829	0.999999	FALSE	-49.3219	3.76899e-13	TRUE	-0.0876625	0.999993	FALSE	48.9966	2.63766e-13	TRUE	19.6969	0.0912594	FALSE	Pavir.7NG255700.1	PF02847(MA3 domain), PF02854(MIF4G domain)	PTHR23253(EUKARYOTIC TRANSLATION INITIATION FACTOR 4 GAMMA), PTHR23253:SF32(SUBFAMILY NOT NAMED)	KOG0401(Translation initiation factor 4F, ribosome/mRNA-bridging subunit (eIF-4G))		K03260(Cardiovascular diseases: Viral myocarditis [PATH:ko05416]: EIF4G; translation initiation factor 4G)	GO:0005515(molecular_function: protein binding), GO:0003723(molecular_function: RNA binding)	AT5G57870.1	eIFiso4G1	MIF4G domain-containing protein / MA3 domain-containing protein	LOC_Os04g42140.1		eukaryotic initiation factor iso-4F subunit p82-34, putative, expressed
Fa.83192.1	-0.328962	0.999999	FALSE	0.248264	0.999999	FALSE	3.32211	0.999984	FALSE	-0.0033138	0.999993	FALSE	-3.58693	0.404906	FALSE	21.2932	2.6804e-14	TRUE
Fa.60538.1	1.36194	0.999999	FALSE	-1.47305	0.999999	FALSE	-0.501394	0.999984	FALSE	1.13154	0.999993	FALSE	-0.146184	0.997639	FALSE	21.2861	2.92885e-09	TRUE
Fa.42976.1	-0.748716	0.999999	FALSE	-0.362322	0.999999	FALSE	-0.867071	0.999984	FALSE	-1.03071	0.999993	FALSE	0.968799	0.973668	FALSE	21.273	5.15497e-08	TRUE	Pavir.5NG284700.2	PF07722(Peptidase C26), PF06418(CTP synthase N-terminus)	PTHR11550(CTP SYNTHASE), PTHR11550:SF6(SUBFAMILY NOT NAMED)		6.3.4.2(CTP synthase (glutamine hydrolyzing).)	K01937(Nucleotide metabolism: Pyrimidine metabolism [PATH:ko00240]: pyrG, CTPS; CTP synthase)	GO:0016787(molecular_function: hydrolase activity), GO:0006541(biological_process: glutamine metabolic process), GO:0006221(biological_process: pyrimidine nucleotide biosynthetic process), GO:0003883(molecular_function: CTP synthase activity)	AT3G12670.1	emb2742	CTP synthase family protein	LOC_Os01g43020.1		CTP synthase, putative, expressed
Fa.4601.1	0.573116	0.999999	FALSE	-49.1588	2.08e-24	TRUE	-1.92083	0.999984	FALSE	0.746384	0.999993	FALSE	48.9778	1.26212e-24	TRUE	17.4676	0.0128504	TRUE
Fa.16057.1	-0.229043	0.999999	FALSE	41.4946	1.27e-17	TRUE	0.0734728	0.999984	FALSE	41.0558	3.51982e-17	TRUE	-42.5415	7.94827e-19	TRUE	18.9646	0.00308149	TRUE
Fa.54894.1	48.5107	6.44127e-09	TRUE	1.71919	0.999999	FALSE	0.762071	0.999984	FALSE	0.92553	0.999993	FALSE	-0.259523	0.998275	FALSE	17.84	0.345002	FALSE
Fa.35735.1	-0.595896	0.999999	FALSE	0.409721	0.999999	FALSE	-0.944612	0.999984	FALSE	0.299029	0.999993	FALSE	48.9506	4.9292e-53	TRUE	20.742	1.05537e-08	TRUE
Fa.31803.2	-1.09284	0.999999	FALSE	1.38303	0.999999	FALSE	2.52649	0.999984	FALSE	0.531459	0.999993	FALSE	-2.01964	0.914824	FALSE	21.1801	1.32731e-05	TRUE
Fa.58403.2	48.2912	3.00826e-56	TRUE	1.17924	0.999999	FALSE	-1.14414	0.999984	FALSE	-0.750053	0.999993	FALSE	-0.831146	0.975551	FALSE	19.0653	5.15497e-08	TRUE	Pavir.2KG552300.1	PF08263(Leucine rich repeat N-terminal domain), PF13855(Leucine rich repeat), PF07714(Protein tyrosine kinase)	PTHR27001(FAMILY NOT NAMED), PTHR27001:SF198(SUBFAMILY NOT NAMED)	KOG1187(Serine/threonine protein kinase)	2.7.11.1(Non-specific serine/threonine protein kinase.)		GO:0005515(molecular_function: protein binding), GO:0006468(biological_process: protein phosphorylation), GO:0004672(molecular_function: protein kinase activity)	AT3G14350.1	SRF7	STRUBBELIG-receptor family 7	LOC_Os07g42626.1		STRUBBELIG-RECEPTOR FAMILY 6 precursor, putative, expressed
Fa.45592.1	0.636356	0.999999	FALSE	2.4329	0.999999	FALSE	0.591822	0.999984	FALSE	0.674822	0.999993	FALSE	-0.253725	0.99675	FALSE	21.1304	1.07026e-11	TRUE
Fa.178139.2	-0.164377	0.999999	FALSE	2.32825	0.999999	FALSE	0.793912	0.999984	FALSE	1.90823	0.999993	FALSE	48.8936	1.54889e-23	TRUE	18.0079	0.010982	TRUE
Fa.19188.1	-1.39297	0.999999	FALSE	-49.5876	3.48e-15	TRUE	0.243443	0.999984	FALSE	49.6372	3.52331e-15	TRUE	48.871	4.84544e-15	TRUE	20.7875	0.0279547	TRUE
Fa.79541.1	38.5691	6.31077e-06	TRUE	41.3246	7.17e-07	TRUE	-40.708	1.137e-06	TRUE	0.116224	0.999993	FALSE	-40.2524	8.54914e-07	TRUE	18.3055	0.276498	FALSE
Fa.41581.1	0.225636	0.999999	FALSE	-50.6055	1.56e-81	TRUE	-0.315751	0.999984	FALSE	-1.43568	0.999993	FALSE	1.50877	0.873496	FALSE	21.1141	4.16075e-13	TRUE	Pavir.9KG038000.2	PF01477(PLAT/LH2 domain), PF00305(Lipoxygenase)	PTHR11771(LIPOXYGENASE), PTHR11771:SF53(LINOLEATE 9S-LIPOXYGENASE 5, CHLOROPLASTIC)		1.13.11.58(Linoleate 9S-lipoxygenase.)	K15718(Lipid metabolism: Linoleic acid metabolism [PATH:ko00591]: LOX1_5; linoleate 9S-lipoxygenase)	GO:0005515(molecular_function: protein binding), GO:0055114(biological_process: oxidation-reduction process), GO:0046872(molecular_function: metal ion binding), GO:0016702(molecular_function: oxidoreductase activity, acting on single donors with incorporation of molecular oxygen, incorporation of two atoms of oxygen)	AT3G22400.1	LOX5	PLAT/LH2 domain-containing lipoxygenase family protein	LOC_Os03g49380.1		lipoxygenase, putative, expressed
Fa.164237.1	-1.87584	0.999999	FALSE	0.0465614	0.999999	FALSE	48.8405	2.1109e-41	TRUE	0.0801187	0.999993	FALSE	1.17592	0.96529	FALSE	19.6067	4.65208e-06	TRUE
Fa.194543.1	49.5431	1.23615e-25	TRUE	1.07188	0.999999	FALSE	-0.546467	0.999984	FALSE	-1.682	0.999993	FALSE	48.8236	3.8645e-25	TRUE	20.1962	0.000965274	TRUE	Pavir.6KG092800.2	PF00240(Ubiquitin family)	PTHR10666(UBIQUITIN)	KOG0005(Ubiquitin-like protein), KOG0001(Ubiquitin and ubiquitin-like proteins)			GO:0005515(molecular_function: protein binding)	AT4G05320.2	UBQ10	polyubiquitin 10	LOC_Os06g46770.2		ubiquitin family protein, putative, expressed
Fa.145741.1	0.856378	0.999999	FALSE	0.471731	0.999999	FALSE	-0.636496	0.999984	FALSE	-49.8909	5.0414e-22	TRUE	48.8016	2.0219e-21	TRUE	19.296	0.00762031	TRUE
Fa.10040.2	47.9884	2.08416e-14	TRUE	48.6186	9.01e-15	TRUE	0.223207	0.999984	FALSE	-2.80139	0.999993	FALSE	-0.25994	0.997975	FALSE	16.3577	0.187639	FALSE	Pavir.6KG226100.1	PF00862(Sucrose synthase), PF05116(Sucrose-6F-phosphate phosphohydrolase), PF00534(Glycosyl transferases group 1)	PTHR12526(GLYCOSYLTRANSFERASE), PTHR12526:SF334(SUBFAMILY NOT NAMED)	KOG0853(Glycosyltransferase)	2.4.1.14(Sucrose-phosphate synthase.)	K00696(Carbohydrate metabolism: Starch and sucrose metabolism [PATH:ko00500]: E2.4.1.14; sucrose-phosphate synthase)	GO:0016157(molecular_function: sucrose synthase activity), GO:0005985(biological_process: sucrose metabolic process)	AT5G20280.1	ATSPS1F,SPS1F	sucrose phosphate synthase 1F	LOC_Os08g20660.1		sucrose-phosphate synthase, putative, expressed
Fa.72918.1	-1.25745	0.999999	FALSE	-49.1012	6.56e-30	TRUE	0.605903	0.999984	FALSE	49.0933	5.5628e-30	TRUE	-1.18925	0.97571	FALSE	20.6222	9.24429e-05	TRUE
Fa.154824.1	-2.21978	0.999999	FALSE	-0.254107	0.999999	FALSE	1.79118	0.999984	FALSE	0.0992688	0.999993	FALSE	-1.64533	0.880432	FALSE	21.0438	9.75605e-11	TRUE
Fa.107148.1	-0.423032	0.999999	FALSE	-1.1563	0.999999	FALSE	-0.126834	0.999984	FALSE	49.0865	9.41137e-57	TRUE	-0.200061	0.99675	FALSE	17.7784	9.86276e-07	TRUE
Fa.50445.1	47.9757	1.2089e-49	TRUE	0.41653	0.999999	FALSE	1.40672	0.999984	FALSE	1.017	0.999993	FALSE	-2.51516	0.779516	FALSE	19.5799	1.42656e-07	TRUE
Fa.20072.1	2.11515	0.999999	FALSE	0.117911	0.999999	FALSE	48.3282	1.39653e-13	TRUE	1.21944	0.999993	FALSE	48.6872	3.86177e-14	TRUE	-26.3847	0.00169398	TRUE
Fa.182488.3	-1.90465	0.999999	FALSE	-0.709973	0.999999	FALSE	1.07378	0.999984	FALSE	0.910325	0.999993	FALSE	0.548659	0.992228	FALSE	20.9947	3.3172e-08	TRUE
Fa.85093.1	-0.787458	0.999999	FALSE	-48.3848	2.88e-17	TRUE	0.890815	0.999984	FALSE	49.0496	1.02573e-17	TRUE	0.807269	0.995462	FALSE	19.183	0.0262497	TRUE	Pavir.5KG776400.1	PF02127(Aminopeptidase I zinc metalloprotease (M18))	PTHR28570(FAMILY NOT NAMED), PTHR28570:SF3(ASPARTYL AMINOPEPTIDASE)		3.4.11.21(Aspartyl aminopeptidase.)	K01267(Folding, sorting and degradation: Membrane trafficking [BR:ko04131]: DNPEP; aspartyl aminopeptidase)	GO:0008270(molecular_function: zinc ion binding), GO:0006508(biological_process: proteolysis), GO:0004177(molecular_function: aminopeptidase activity)	AT5G04710.1		Zn-dependent exopeptidases superfamily protein	LOC_Os01g73680.1		aspartyl aminopeptidase, putative, expressed
Fa.136803.1	1.08804	0.999999	FALSE	-0.630563	0.999999	FALSE	-0.241668	0.999984	FALSE	49.0253	1.72954e-39	TRUE	-1.02397	0.97582	FALSE	19.6675	9.31958e-06	TRUE
Fa.70968.1	-0.249654	0.999999	FALSE	-0.508124	0.999999	FALSE	-48.424	1.42621e-13	TRUE	48.9987	6.60951e-14	TRUE	0.293694	0.997639	FALSE	18.747	0.102385	FALSE
Fa.170810.1	0.0170385	0.999999	FALSE	-0.471396	0.999999	FALSE	-1.67904	0.999984	FALSE	0.375659	0.999993	FALSE	48.6768	3.34856e-32	TRUE	18.9438	0.000278165	TRUE
Fa.146784.1	47.6962	1.22379e-36	TRUE	0.600581	0.999999	FALSE	-2.62873	0.999984	FALSE	5.45301	0.999993	FALSE	2.27823	0.868096	FALSE	20.8777	2.16198e-06	TRUE
Fa.47704.1	1.10362	0.999999	FALSE	-41.1951	4.98e-15	TRUE	-0.431215	0.999984	FALSE	-0.153941	0.999993	FALSE	0.235897	0.997639	FALSE	20.9387	0.00183243	TRUE
Fa.4869.2	-0.229196	0.999999	FALSE	0.697701	0.999999	FALSE	-0.923255	0.999984	FALSE	-0.544281	0.999993	FALSE	0.0782633	0.997702	FALSE	20.9088	1.12226e-21	TRUE
Fa.98340.1	-50.2635	8.40457e-12	TRUE	-50.5594	6.04e-12	TRUE	-1.00723	0.999984	FALSE	48.989	3.96418e-11	TRUE	0.530442	0.99675	FALSE	20.19	0.124678	FALSE
Fa.44314.1	-0.469323	0.999999	FALSE	-49.9962	1.59e-63	TRUE	-1.52494	0.999984	FALSE	0.0421076	0.999993	FALSE	-1.07856	0.953989	FALSE	20.8974	3.16485e-10	TRUE
Fa.25071.1	-50.1681	1.44085e-09	TRUE	-49.5532	2.43e-09	TRUE	0.513998	0.999984	FALSE	-0.37579	0.999993	FALSE	48.6621	2.57429e-09	TRUE	20.5946	0.192604	FALSE
Fa.178884.1	38.8657	1.54396e-05	TRUE	39.0624	1.39e-05	TRUE	37.5409	4.11804e-05	TRUE	1.18141	0.999993	FALSE	-38.5339	NA	FALSE	18.4737	0.308506	FALSE
Fa.19468.2	47.5163	2.83257e-28	TRUE	-2.01296	0.999999	FALSE	-0.900665	0.999984	FALSE	-1.20279	0.999993	FALSE	0.254016	0.99719	FALSE	16.4585	0.00714402	TRUE
Fa.109694.1	2.15772	0.999999	FALSE	-0.0316569	0.999999	FALSE	-0.725752	0.999984	FALSE	-2.23192	0.999993	FALSE	-4.54584	0.815634	FALSE	20.8731	0.0344596	TRUE
Fa.147545.1	-0.113782	0.999999	FALSE	0.783553	0.999999	FALSE	48.8184	3.46816e-24	TRUE	0.955605	0.999993	FALSE	48.6455	2.18874e-24	TRUE	21.0021	0.000555378	TRUE
Fa.12507.1	-0.168568	0.999999	FALSE	-1.61381	0.999999	FALSE	0.117509	0.999984	FALSE	1.48697	0.999993	FALSE	2.57011	0.721315	FALSE	20.8693	2.23141e-10	TRUE
Fa.35016.1	45.4367	2.99053e-14	TRUE	0.388169	0.999999	FALSE	1.10372	0.999984	FALSE	46.4197	8.46779e-15	TRUE	48.6341	1.02039e-16	TRUE	17.6291	0.0859979	FALSE	Pavir.9NG412500.4	PF08263(Leucine rich repeat N-terminal domain), PF00560(Leucine Rich Repeat), PF07714(Protein tyrosine kinase)	PTHR27001(FAMILY NOT NAMED), PTHR27001:SF64(SUBFAMILY NOT NAMED)	KOG1187(Serine/threonine protein kinase)	2.7.10.2(Non-specific protein-tyrosine kinase.)		GO:0005515(molecular_function: protein binding), GO:0006468(biological_process: protein phosphorylation), GO:0004672(molecular_function: protein kinase activity)	AT1G53730.1	SRF6	STRUBBELIG-receptor family 6	LOC_Os10g25090.1		STRUBBELIG-RECEPTOR FAMILY 6 precursor, putative, expressed
Fa.29108.1	1.63375	0.999999	FALSE	38.7376	4.55e-06	TRUE	0.0988068	0.999984	FALSE	39.0866	3.98322e-06	TRUE	-39.2865	1.50063e-06	TRUE	-19.2681	0.228803	FALSE
Fa.118004.2	38.064	8.21025e-11	TRUE	38.2806	6.23e-11	TRUE	1.85612	0.999984	FALSE	-38.3613	6.07485e-11	TRUE	-38.6417	1.73457e-11	TRUE	17.9686	0.0453445	TRUE
Fa.168108.1	0.551517	0.999999	FALSE	-0.68486	0.999999	FALSE	1.30846	0.999984	FALSE	-0.257317	0.999993	FALSE	-1.22836	0.949075	FALSE	20.8385	1.01489e-08	TRUE
Fa.115436.1	0.997372	0.999999	FALSE	0.820769	0.999999	FALSE	1.13548	0.999984	FALSE	48.961	2.13434e-22	TRUE	-1.49194	0.9714	FALSE	19.9708	0.00289912	TRUE
Fa.4449.1	-0.40067	0.999999	FALSE	0.658601	0.999999	FALSE	0.720461	0.999984	FALSE	0.626691	0.999993	FALSE	-1.33256	0.895188	FALSE	20.7967	2.13281e-13	TRUE	Pavir.7NG107856.1	PF11965(Domain of unknown function (DUF3479)), PF02514(CobN/Magnesium Chelatase)	PTHR23304(SPOT2-RELATED), PTHR23304:SF115(MAGNESIUM-CHELATASE SUBUNIT CHLH, CHLOROPLASTIC)		6.6.1.1(Magnesium chelatase.)	K03403(Metabolism of cofactors and vitamins: Porphyrin and chlorophyll metabolism [PATH:ko00860]: chlH, bchH; magnesium chelatase subunit H)	GO:0016851(molecular_function: magnesium chelatase activity), GO:0009058(biological_process: biosynthetic process)	AT5G13630.1	ABAR,CCH,CCH1,CHLH,GUN5	magnesium-chelatase subunit chlH, chloroplast, putative / Mg-protoporphyrin IX chelatase, putative (CHLH)	LOC_Os03g20700.1		magnesium-chelatase, putative, expressed
Fa.158684.1	0.931701	0.999999	FALSE	-47.6295	1.36e-18	TRUE	49.403	4.4901e-20	TRUE	48.9593	1.19709e-19	TRUE	-1.72311	0.966249	FALSE	19.8212	0.00868567	TRUE
Fa.114606.2	-0.178643	0.999999	FALSE	0.0513946	0.999999	FALSE	46.1381	1.69075e-10	TRUE	0.222234	0.999993	FALSE	48.5861	4.90139e-12	TRUE	-28.3693	0.00173953	TRUE
Fa.211513.1	47.5156	3.61313e-13	TRUE	0.0551859	0.999999	FALSE	47.3241	5.22335e-13	TRUE	1.10082	0.999993	FALSE	0.0266839	0.999593	FALSE	17.5048	0.155492	FALSE
Fa.122937.1	50.9902	6.69858e-10	TRUE	1.88257	0.999999	FALSE	1.50927	0.999984	FALSE	0.346232	0.999993	FALSE	48.5721	2.80987e-09	TRUE	-29.6158	0.00650521	TRUE
Fa.62673.1	0.106097	0.999999	FALSE	-0.256827	0.999999	FALSE	-0.446063	0.999984	FALSE	48.879	8.63032e-12	TRUE	1.16303	0.991861	FALSE	19.1919	0.143311	FALSE
Fa.45978.1	-1.28247	0.999999	FALSE	47.088	4.12e-21	TRUE	-0.231351	0.999984	FALSE	0.337278	0.999993	FALSE	-1.17173	0.984967	FALSE	20.7873	0.00119612	TRUE
Fa.17782.1	0.0030442	0.999999	FALSE	-1.36079	0.999999	FALSE	-49.1965	4.97544e-30	TRUE	0.699824	0.999993	FALSE	48.5522	1.28866e-29	TRUE	17.9849	0.00169398	TRUE
Fa.714.1	0.0552018	0.999999	FALSE	-0.376879	0.999999	FALSE	-0.965643	0.999984	FALSE	0.966061	0.999993	FALSE	48.5443	9.07914e-16	TRUE	18.4754	0.071681	FALSE	Pavir.3NG182709.1	PF14691(Dihydroprymidine dehydrogenase domain II, 4Fe-4S cluster), PF07992(Pyridine nucleotide-disulphide oxidoreductase), PF01493(GXGXG motif), PF04898(Glutamate synthase central domain), PF01645(Conserved region in glutamate synthase), PF00310(Glutamine amidotransferases class-II)	PTHR11938(FAD NADPH DEHYDROGENASE/OXIDOREDUCTASE), PTHR11938:SF109(SUBFAMILY NOT NAMED)		1.4.1.14(Glutamate synthase (NADH).)	K00264(Amino acid metabolism: Alanine, aspartate and glutamate metabolism [PATH:ko00250]: GLT1; glutamate synthase (NADPH/NADH))	GO:0055114(biological_process: oxidation-reduction process), GO:0016491(molecular_function: oxidoreductase activity), GO:0008152(biological_process: metabolic process), GO:0015930(molecular_function: glutamate synthase activity), GO:0006807(biological_process: nitrogen compound metabolic process), GO:0016638(molecular_function: oxidoreductase activity, acting on the CH-NH2 group of donors), GO:00…	AT5G53460.3	GLT1	NADH-dependent glutamate synthase 1	LOC_Os05g48200.1		glutamate synthase, chloroplast precursor, putative, expressed
Fa.81093.1	-0.993467	0.999999	FALSE	-0.48259	0.999999	FALSE	-0.119313	0.999984	FALSE	-1.2691	0.999993	FALSE	-0.557098	0.99675	FALSE	20.7345	0.0012628	TRUE
Fa.82555.1	-3.98067	0.999999	FALSE	-0.507332	0.999999	FALSE	2.94825	0.999984	FALSE	48.7413	2.00892e-20	TRUE	-2.1583	0.941334	FALSE	19.128	0.01036	TRUE
Fa.35941.1	-0.802484	0.999999	FALSE	49.8995	1.98e-40	TRUE	-0.0699134	0.999984	FALSE	7.23906	0.999993	FALSE	-4.80237	0.508633	FALSE	20.731	2.37926e-06	TRUE
Fa.200839.1	-1.12801	0.999999	FALSE	-0.298009	0.999999	FALSE	48.6109	3.76399e-29	TRUE	-0.29714	0.999993	FALSE	1.68084	0.949015	FALSE	18.9858	0.000628288	TRUE
Fa.16194.2	-35.1899	0.000190906	TRUE	37.8645	3.23e-05	TRUE	36.9734	5.87247e-05	TRUE	-0.0216504	0.999993	FALSE	-37.3268	2.51438e-05	TRUE	-15.2047	0.532438	FALSE
Fa.154295.1	47.0816	1.43439e-28	TRUE	1.13978	0.999999	FALSE	48.9117	8.37113e-31	TRUE	0.102906	0.999993	FALSE	0.0937142	0.998784	FALSE	20.0472	0.000116611	TRUE
Fa.116820.1	-1.70837	0.999999	FALSE	-2.58277	0.999999	FALSE	0.741216	0.999984	FALSE	-0.847914	0.999993	FALSE	-0.852001	0.992144	FALSE	20.7055	0.000657153	TRUE
Fa.29.1	-0.0534915	0.999999	FALSE	-48.2154	2.28e-36	TRUE	48.4798	9.17084e-37	TRUE	-0.489858	0.999993	FALSE	0.294236	0.99675	FALSE	19.2379	3.27387e-05	TRUE	Pavir.9KG341824.1	PF00169(PH domain), PF06650(SHR-binding domain of vacuolar-sorting associated protein 13), PF12624(N-terminal region of Chorein or VPS13), PF16910(Repeating coiled region of VPS13), PF06101(Plant protein of unknown function (DUF946)), PF16908(Vacuolar sorting-associated protein 13, N-terminal)	PTHR16166(VACUOLAR PROTEIN SORTING-ASSOCIATED PROTEIN VPS13), PTHR16166:SF105(PLECKSTRIN HOMOLOGY (PH) DOMAIN-CONTAINING PROTEIN)	KOG1809(Vacuolar protein sorting-associated protein)				AT4G17140.3		pleckstrin homology (PH) domain-containing protein	LOC_Os10g41560.1		expressed protein
Fa.72195.1	-1.76329	0.999999	FALSE	-47.8086	3.64e-20	TRUE	-0.465513	0.999984	FALSE	48.6976	5.97241e-21	TRUE	0.981236	0.990238	FALSE	19.1062	0.0087852	TRUE	Pavir.5KG054100.1	PF05193(Peptidase M16 inactive domain), PF00675(Insulinase (Peptidase family M16))	PTHR11851(METALLOPROTEASE), PTHR11851:SF138(SUBFAMILY NOT NAMED)	KOG2067(Mitochondrial processing peptidase, alpha subunit)	1.10.2.2(Quinol--cytochrome-c reductase.), 3.4.24.64(Mitochondrial processing peptidase.)	K01412(Translation: Mitochondrial biogenesis [BR:ko03029]: PMPCA, MAS2; mitochondrial-processing peptidase subunit alpha)		AT1G51980.1		Insulinase (Peptidase family M16) protein	LOC_Os01g09560.1		mitochondrial-processing peptidase subunit alpha, mitochondrial precursor, putative, expressed
Fa.78442.1	47.0712	7.42129e-16	TRUE	48.3749	8.66e-17	TRUE	-0.0640932	0.999984	FALSE	-0.310056	0.999993	FALSE	-0.927552	0.992751	FALSE	18.2466	0.0530479	FALSE
Fa.80479.1	-36.1946	9.99239e-05	TRUE	36.8863	6.32e-05	TRUE	36.1911	0.000100025	TRUE	-36.5394	9.32038e-05	TRUE	-36.109	5.84622e-05	TRUE	18.7024	0.295378	FALSE
Fa.43358.1	-0.113851	0.999999	FALSE	0.636925	0.999999	FALSE	0.386291	0.999984	FALSE	-0.0161367	0.999993	FALSE	-0.99041	0.985457	FALSE	20.6972	0.000217206	TRUE
Fa.8098.1	2.54466	0.999999	FALSE	-1.49581	0.999999	FALSE	-0.126752	0.999984	FALSE	0.0649817	0.999993	FALSE	48.5225	8.39709e-25	TRUE	18.3063	0.0053509	TRUE
Fa.32380.1	-0.591889	0.999999	FALSE	-48.911	5.59e-14	TRUE	-0.649236	0.999984	FALSE	-0.324756	0.999993	FALSE	48.3321	5.95178e-14	TRUE	19.5448	0.0713451	FALSE
Fa.36144.2	46.7794	1.15792e-42	TRUE	50.3104	4.29e-49	TRUE	0.703529	0.999984	FALSE	0.928305	0.999993	FALSE	1.20182	0.958272	FALSE	21.1506	5.32881e-08	TRUE
Fa.60958.3	1.87537	0.999999	FALSE	36.6628	7.35e-05	TRUE	3.20355	0.999984	FALSE	33.1584	0.000871591	TRUE	-32.7311	0.000570071	TRUE	-17.2881	0.395347	FALSE
Fa.121697.1	46.6812	4.91397e-14	TRUE	50.3376	2.12e-16	TRUE	-0.5954	0.999984	FALSE	-2.72408	0.999993	FALSE	-2.84679	0.922507	FALSE	21.2357	0.0165358	TRUE
Fa.122270.1	-1.45801	0.999999	FALSE	0.488777	0.999999	FALSE	1.07025	0.999984	FALSE	48.6445	3.43773e-35	TRUE	-0.676028	0.991766	FALSE	20.2207	1.65205e-05	TRUE
Fa.185974.1	-0.758701	0.999999	FALSE	36.6494	7.35e-05	TRUE	0.691597	0.999984	FALSE	1.03684	0.999993	FALSE	-36.4506	4.57675e-05	TRUE	27.0157	0.019185	TRUE
Fa.172610.1	-0.372377	0.999999	FALSE	-51.002	1.53e-34	TRUE	0.0355435	0.999984	FALSE	-1.58199	0.999993	FALSE	0.184784	0.997653	FALSE	20.6696	4.20791e-05	TRUE
Fa.41991.1	-1.07244	0.999999	FALSE	-0.64846	0.999999	FALSE	-1.38902	0.999984	FALSE	0.253468	0.999993	FALSE	-0.622823	0.989165	FALSE	20.6663	1.45699e-08	TRUE	Pavir.2NG498400.1	PF01841(Transglutaminase-like superfamily)	PTHR12143(PEPTIDE N-GLYCANASE PNGASE -RELATED), PTHR12143:SF19(PEPTIDE-N(4)-(N-ACETYL-BETA-GLUCOSAMINYL)ASPARAGINE AMIDASE)	KOG0909(Peptide:N-glycanase)	3.5.1.52(Peptide-N(4)-(N-acetyl-beta-glucosaminyl)asparagine amidase.)	K01456(Folding, sorting and degradation: Protein processing in endoplasmic reticulum [PATH:ko04141]: E3.5.1.52, NGLY1, PNG1; peptide-N4-(N-acetyl-beta-glucosaminyl)asparagine amidase)		AT5G49570.1	AtPNG1,PNG1	peptide-N-glycanase 1	LOC_Os07g31460.2		peptide-Nasparagine amidase, putative, expressed
Fa.71773.1	-0.136527	0.999999	FALSE	0.487491	0.999999	FALSE	0.419261	0.999984	FALSE	48.4757	4.24183e-17	TRUE	1.00796	0.991309	FALSE	-27.561	7.52682e-05	TRUE
Fa.88965.1	-36.7743	6.29214e-14	TRUE	36.6223	8.34e-14	TRUE	-2.05125	0.999984	FALSE	-37.2443	2.95651e-14	TRUE	-34.1863	3.48864e-12	TRUE	19.4813	0.00169398	TRUE
Fa.136234.1	-38.2967	2.30724e-05	TRUE	36.5943	7.61e-05	TRUE	-1.60975	0.999984	FALSE	-0.0764849	0.999993	FALSE	-34.9101	0.000128085	TRUE	-13.5946	0.642208	FALSE
Fa.88381.2	0.415223	0.999999	FALSE	-0.871948	0.999999	FALSE	1.22978	0.999984	FALSE	48.2429	1.68934e-43	TRUE	-4.94726	0.430934	FALSE	19.333	2.33494e-06	TRUE	Pavir.2KG012000.1	PF00155(Aminotransferase class I and II)	PTHR11751(SUBGROUP I AMINOTRANSFERASE RELATED), PTHR11751:SF373(GLUTAMATE--GLYOXYLATE AMINOTRANSFERASE 1-RELATED)		2.3.2.2(Gamma-glutamyltransferase.), 2.6.1.4(Glycine transaminase.), 2.6.1.2(Alanine transaminase.), 2.6.1.44(Alanine--glyoxylate transaminase.)	K14272(Amino acid metabolism: Amino acid related enzymes [BR:ko01007]: GGAT; glutamate--glyoxylate aminotransferase)	GO:0030170(molecular_function: pyridoxal phosphate binding), GO:0009058(biological_process: biosynthetic process)	AT1G23310.1	AOAT1,GGAT1,GGT1	glutamate:glyoxylate aminotransferase	LOC_Os07g01760.1		aminotransferase, classes I and II, domain containing protein, expressed
Fa.13590.3	-0.534103	0.999999	FALSE	47.6143	2.34e-18	TRUE	-0.502845	0.999984	FALSE	-0.80494	0.999993	FALSE	48.3312	3.05101e-19	TRUE	-28.2587	1.12241e-05	TRUE	Pavir.2KG488500.2	PF02736(Myosin N-terminal SH3-like domain), PF00612(IQ calmodulin-binding motif), PF00063(Myosin head (motor domain))	PTHR13140(MYOSIN), PTHR13140:SF439(SUBFAMILY NOT NAMED)		3.6.4.1(Myosin ATPase.)	K10357(Cell motility: Cytoskeleton proteins [BR:ko04812]: MYO5; myosin V)	GO:0016459(cellular_component: myosin complex), GO:0005524(molecular_function: ATP binding), GO:0003774(molecular_function: motor activity), GO:0005515(molecular_function: protein binding)	AT5G54280.2	ATM2,ATM4,ATMYOS1	myosin 2	LOC_Os07g37560.1		myosin-Vb, putative, expressed
Fa.115855.1	-0.998146	0.999999	FALSE	0.80575	0.999999	FALSE	-0.84737	0.999984	FALSE	-0.0257141	0.999993	FALSE	-1.04161	0.98268	FALSE	20.6068	0.000181527	TRUE	Pavir.5NG571600.1	PF00070(Pyridine nucleotide-disulphide oxidoreductase)	PTHR22912(DISULFIDE OXIDOREDUCTASE)		1.6.5.9(NADH:ubiquinone reductase (non-electrogenic).)	K17871(Metabolism: Energy metabolism: ndh1; NADH:ubiquinone reductase (non-electrogenic))	GO:0055114(biological_process: oxidation-reduction process), GO:0016491(molecular_function: oxidoreductase activity)	AT2G29990.1	NDA2	alternative NAD(P)H dehydrogenase 2	LOC_Os01g61410.1		NADH-ubiquinone oxidoreductase, mitochondrial precursor, putative, expressed
Fa.112230.1	-0.538297	0.999999	FALSE	0.513109	0.999999	FALSE	-0.0216602	0.999984	FALSE	0.0610446	0.999993	FALSE	0.115329	0.998386	FALSE	20.6004	1.77921e-06	TRUE
Fa.76518.1	0.844344	0.999999	FALSE	-0.798381	0.999999	FALSE	0.942524	0.999984	FALSE	-2.2293	0.999993	FALSE	48.1848	1.02836e-48	TRUE	19.3916	3.59808e-07	TRUE
Fa.85456.1	-0.509397	0.999999	FALSE	-1.17731	0.999999	FALSE	0.995759	0.999984	FALSE	47.8066	1.24275e-21	TRUE	1.86549	0.952769	FALSE	19.038	0.00555603	TRUE
Fa.1716.1	-0.0953333	0.999999	FALSE	0.408788	0.999999	FALSE	0.164842	0.999984	FALSE	47.615	1.60461e-08	TRUE	-1.98701	0.979728	FALSE	17.457	0.369588	FALSE
Fa.6206.3	46.4784	3.83223e-08	TRUE	3.64074	0.999999	FALSE	1.11512	0.999984	FALSE	-0.0576838	0.999993	FALSE	-0.285739	0.998125	FALSE	18.9164	0.282716	FALSE	Pavir.4NG240900.5	PF00675(Insulinase (Peptidase family M16)), PF05193(Peptidase M16 inactive domain)	PTHR11851(METALLOPROTEASE), PTHR11851:SF152(PROTEIN UCR-2.3)	KOG0959(N-arginine dibasic convertase NRD1 and related Zn2+-dependent endopeptidases, insulinase superfamily)	3.4.21.102(C-terminal processing peptidase.)			AT5G42390.1		Insulinase (Peptidase family M16) family protein	LOC_Os06g41990.1		M16 domain containing zinc peptidase, putative, expressed
Fa.64241.1	-1.13751	0.999999	FALSE	-0.726199	0.999999	FALSE	-48.735	7.88336e-12	TRUE	49.9786	1.82671e-12	TRUE	47.9816	8.78824e-12	TRUE	19.1205	0.143533	FALSE
Fa.46319.1	1.01013	0.999999	FALSE	-0.0213144	0.999999	FALSE	0.676026	0.999984	FALSE	0.856481	0.999993	FALSE	-0.710082	0.942368	FALSE	20.5494	1.12226e-21	TRUE
Fa.26269.1	-0.300722	0.999999	FALSE	1.29997	0.999999	FALSE	-1.18718	0.999984	FALSE	0.638019	0.999993	FALSE	47.844	4.09599e-17	TRUE	-29.1603	1.60131e-05	TRUE
Fa.140933.1	0.1875	0.999999	FALSE	2.74262	0.999999	FALSE	0.794697	0.999984	FALSE	1.9347	0.999993	FALSE	-2.50964	0.839478	FALSE	20.5423	3.57416e-06	TRUE
Fa.79751.1	-0.464237	0.999999	FALSE	-0.207052	0.999999	FALSE	49.1527	3.07566e-33	TRUE	47.3253	1.03084e-30	TRUE	-1.31655	0.966249	FALSE	18.5718	0.00033919	TRUE
Fa.50691.1	-0.769126	0.999999	FALSE	0.577654	0.999999	FALSE	0.911285	0.999984	FALSE	0.48124	0.999993	FALSE	-0.210321	0.99675	FALSE	20.541	9.3009e-14	TRUE
Fa.172592.1	-1.52879	0.999999	FALSE	0.753407	0.999999	FALSE	0.315829	0.999984	FALSE	0.275933	0.999993	FALSE	47.5949	4.55028e-13	TRUE	-28.8583	0.000390749	TRUE
Fa.62190.1	-0.607511	0.999999	FALSE	-0.818034	0.999999	FALSE	-0.0734406	0.999984	FALSE	-0.79168	0.999993	FALSE	1.97817	0.796729	FALSE	20.5219	1.00137e-11	TRUE
Fa.9325.2	0.407036	0.999999	FALSE	1.32898	0.999999	FALSE	0.158004	0.999984	FALSE	46.879	1.44602e-16	TRUE	47.5768	2.10264e-17	TRUE	19.7191	0.0158442	TRUE
Fa.149062.2	-1.14092	0.999999	FALSE	4.54848	0.920595	FALSE	48.341	1.97101e-45	TRUE	-5.3743	0.999993	FALSE	-3.20998	0.708624	FALSE	19.545	8.58686e-07	TRUE
Fa.55792.1	-37.427	4.24658e-05	TRUE	36.5799	7.69e-05	TRUE	-36.5224	8.01469e-05	TRUE	37.5954	4.44663e-05	TRUE	-36.8007	3.61345e-05	TRUE	20.9884	0.175612	FALSE
Fa.40059.1	-1.14854	0.999999	FALSE	-48.3535	1.59e-21	TRUE	0.551903	0.999984	FALSE	-0.608459	0.999993	FALSE	-1.9233	0.950875	FALSE	20.497	0.00206891	TRUE
Fa.97026.1	-0.616161	0.999999	FALSE	36.575	1.16e-13	TRUE	2.22445	0.999984	FALSE	-0.0793662	0.999993	FALSE	-38.4736	1.68421e-15	TRUE	19.1387	0.00242516	TRUE
Fa.220433.1	46.0219	2.29571e-49	TRUE	-0.490762	0.999999	FALSE	-0.0638128	0.999984	FALSE	2.30882	0.999993	FALSE	0.707991	0.983048	FALSE	18.543	2.26375e-07	TRUE
Fa.93479.1	-1.43166	0.999999	FALSE	1.26648	0.999999	FALSE	-46.2539	2.57945e-22	TRUE	47.1263	3.68159e-23	TRUE	-0.706113	0.99451	FALSE	-26.4961	2.41604e-06	TRUE
Fa.21362.1	0.161695	0.999999	FALSE	0.820389	0.999999	FALSE	-47.4276	2.52869e-15	TRUE	-47.894	1.28418e-15	TRUE	47.5721	9.11722e-16	TRUE	19.1246	0.0407927	TRUE
Fa.113504.1	-1.21374	0.999999	FALSE	-1.85521	0.999999	FALSE	0.0111114	0.999984	FALSE	49.8124	1.16058e-21	TRUE	47.5463	4.98063e-20	TRUE	19.0431	0.0101116	TRUE
Fa.31298.1	1.60958	0.999999	FALSE	2.40907	0.999999	FALSE	-0.104705	0.999984	FALSE	47.1038	1.85505e-32	TRUE	0.793092	0.988525	FALSE	20.1752	2.02005e-05	TRUE
Fa.98060.2	-49.3889	9.42208e-12	TRUE	-1.39194	0.999999	FALSE	1.09949	0.999984	FALSE	47.0579	1.47088e-10	TRUE	2.43154	0.960539	FALSE	18.0217	0.213271	FALSE
Fa.62296.1	0.184871	0.999999	FALSE	-1.1917	0.999999	FALSE	48.2765	8.4124e-13	TRUE	-0.710485	0.999993	FALSE	-0.720942	0.99675	FALSE	18.8094	0.118363	FALSE
Fa.150810.1	-1.90052	0.999999	FALSE	-49.0729	3.52e-28	TRUE	-46.9327	9.64989e-26	TRUE	-0.883395	0.999993	FALSE	47.5056	9.88013e-27	TRUE	21.6347	5.77662e-05	TRUE
Fa.22374.2	45.5459	5.50771e-12	TRUE	2.07141	0.999999	FALSE	48.362	1.43682e-13	TRUE	-0.194284	0.999993	FALSE	-0.94293	0.99461	FALSE	19.2758	0.0820699	FALSE
Fa.21125.1	1.10838	0.999999	FALSE	47.5382	6.13e-24	TRUE	48.2309	1.12283e-24	TRUE	-0.006793	0.999993	FALSE	-2.33264	0.913579	FALSE	20.0852	0.00087286	TRUE
Fa.28632.1	0.869143	0.999999	FALSE	1.7158	0.999999	FALSE	0.319708	0.999984	FALSE	-0.688106	0.999993	FALSE	0.890009	0.961201	FALSE	20.4422	5.32832e-12	TRUE
Fa.87676.1	-0.0372154	0.999999	FALSE	47.3391	1.13e-17	TRUE	48.1905	2.49448e-18	TRUE	-0.175819	0.999993	FALSE	-1.36566	0.980163	FALSE	17.9342	0.0389092	TRUE
Fa.137054.1	1.87981	0.999999	FALSE	1.16882	0.999999	FALSE	-0.27045	0.999984	FALSE	-1.61061	0.999993	FALSE	-3.34583	0.648468	FALSE	20.4284	4.36621e-08	TRUE
Fa.4293.1	0.635556	0.999999	FALSE	-0.509573	0.999999	FALSE	-0.966572	0.999984	FALSE	-0.0409789	0.999993	FALSE	0.0546193	0.999346	FALSE	20.4166	0.00012876	TRUE
Fa.138454.1	0.671472	0.999999	FALSE	-0.572704	0.999999	FALSE	1.46401	0.999984	FALSE	-0.583026	0.999993	FALSE	-3.147	0.574581	FALSE	20.3723	8.51226e-11	TRUE	Pavir.5NG587900.3	PF00132(Bacterial transferase hexapeptide (six repeats)), PF12804(MobA-like NTP transferase domain)	PTHR22572(SUGAR-1-PHOSPHATE GUANYL TRANSFERASE), PTHR22572:SF94(SUBFAMILY NOT NAMED)		2.7.7.22(Mannose-1-phosphate guanylyltransferase (GDP).), 2.7.7.13(Mannose-1-phosphate guanylyltransferase.)	K00966(Carbohydrate metabolism: Amino sugar and nucleotide sugar metabolism [PATH:ko00520]: GMPP; mannose-1-phosphate guanylyltransferase)		AT2G39770.1	CYT1,EMB101,GMP1,SOZ1,VTC1	Glucose-1-phosphate adenylyltransferase family protein	LOC_Os08g13930.2		mannose-1-phosphate guanyltransferase, putative, expressed
Fa.50019.1	-0.307563	0.999999	FALSE	0.831347	0.999999	FALSE	48.1539	1.86491e-41	TRUE	-0.611986	0.999993	FALSE	-1.5919	0.930144	FALSE	18.7752	1.06014e-05	TRUE
Fa.21263.4	-0.765555	0.999999	FALSE	36.3663	8.93e-05	TRUE	-34.7081	0.000273438	TRUE	-3.07258	0.999993	FALSE	-37.4538	2.32378e-05	TRUE	-18.5643	0.318895	FALSE
Fa.158655.1	0.472932	0.999999	FALSE	-0.735613	0.999999	FALSE	0.103805	0.999984	FALSE	0.205197	0.999993	FALSE	47.1198	3.79238e-96	TRUE	18.5166	1.20665e-13	TRUE	Pavir.2KG297800.1	PF12706(Beta-lactamase superfamily domain)	PTHR12553(RIBONUCLEASE Z), PTHR12553:SF37(RIBONUCLEASE Z, CHLOROPLASTIC)		3.1.26.11(Ribonuclease Z.)	K00784(Translation: RNA transport [PATH:ko03013]: rnz; ribonuclease Z)		AT2G04530.1	CPZ,TRZ2	Metallo-hydrolase/oxidoreductase superfamily protein	LOC_Os09g30466.1		nuclear ribonuclease Z, putative, expressed
Fa.55254.1	-0.955393	0.999999	FALSE	-0.695747	0.999999	FALSE	0.700217	0.999984	FALSE	-0.367821	0.999993	FALSE	-0.168309	0.99675	FALSE	20.3429	2.47647e-16	TRUE
Fa.147400.1	0.451873	0.999999	FALSE	50.4623	5.87e-39	TRUE	-1.0412	0.999984	FALSE	46.9897	1.69393e-33	TRUE	-2.3496	0.867164	FALSE	19.8872	1.90278e-05	TRUE
Fa.54439.2	0.612696	0.999999	FALSE	36.0052	0.000111632	TRUE	0.133101	0.999984	FALSE	1.96839	0.999993	FALSE	-36.9125	3.35888e-05	TRUE	-16.6509	0.436569	FALSE
Fa.36207.1	-35.5607	0.000149658	TRUE	35.6762	0.00013793	TRUE	36.6902	7.14226e-05	TRUE	-35.7789	0.00015464	TRUE	-35.4482	9.06004e-05	TRUE	19.8583	0.229773	FALSE
Fa.25221.2	-49.2983	3.42233e-10	TRUE	2.49009	0.999999	FALSE	0.794569	0.999984	FALSE	-0.0906059	0.999993	FALSE	47.0907	1.33875e-09	TRUE	20.808	0.141701	FALSE
Fa.139983.1	-3.30994	0.999999	FALSE	1.53709	0.999999	FALSE	-3.50021	0.999984	FALSE	-49.5827	4.24749e-15	TRUE	47.0087	7.49362e-14	TRUE	19.1753	0.0679724	FALSE	Pavir.4NG172200.1	PF14543(Xylanase inhibitor N-terminal), PF14541(Xylanase inhibitor C-terminal)	PTHR13683(ASPARTYL PROTEASES), PTHR13683:SF368(SUBFAMILY NOT NAMED)				GO:0006508(biological_process: proteolysis), GO:0004190(molecular_function: aspartic-type endopeptidase activity)	AT1G03230.1		Eukaryotic aspartyl protease family protein	LOC_Os01g71080.1		xylanase inhibitor, putative, expressed
Fa.72374.1	-0.606402	0.999999	FALSE	0.300865	0.999999	FALSE	-0.367246	0.999984	FALSE	0.168197	0.999993	FALSE	0.861557	0.992924	FALSE	20.2955	0.00605557	TRUE	Pavir.2NG460500.2	PF13738(Pyridine nucleotide-disulphide oxidoreductase)	PTHR23023(DIMETHYLANILINE MONOOXYGENASE), PTHR23023:SF120(SUBFAMILY NOT NAMED)		1.14.13.8(Flavin-containing monooxygenase.)	K00485(Xenobiotics biodegradation and metabolism: Drug metabolism - cytochrome P450 [PATH:ko00982]: FMO; dimethylaniline monooxygenase (N-oxide forming))		AT1G19250.1	FMO1	flavin-dependent monooxygenase 1	LOC_Os09g37620.1		flavin-containing monooxygenase family protein, putative, expressed
Fa.31638.1	0.335651	0.999999	FALSE	-0.179299	0.999999	FALSE	-0.230977	0.999984	FALSE	1.83575	0.999993	FALSE	0.26992	0.993748	FALSE	20.2796	7.44836e-21	TRUE	Pavir.2NG402800.2	PF02922(Carbohydrate-binding module 48 (Isoamylase N-terminal domain)), PF00128(Alpha amylase, catalytic domain)	PTHR10357(ALPHA-AMYLASE), PTHR10357:SF74(ISOAMYLASE 3, CHLOROPLASTIC)		3.2.1.68(Isoamylase.)	K01214(Carbohydrate metabolism: Starch and sucrose metabolism [PATH:ko00500]: ISA, treX; isoamylase)	GO:0005975(biological_process: carbohydrate metabolic process), GO:0004553(molecular_function: hydrolase activity, hydrolyzing O-glycosyl compounds), GO:0043169(molecular_function: cation binding), GO:0003824(molecular_function: catalytic activity)	AT4G09020.1	ATISA3,ISA3	isoamylase 3	LOC_Os09g29404.1		glycogen operon protein glgX, putative, expressed
Fa.139865.1	1.61708	0.999999	FALSE	48.7639	1.84e-21	TRUE	0.687694	0.999984	FALSE	0.0832611	0.999993	FALSE	46.7917	4.98063e-20	TRUE	19.9775	0.00378725	TRUE
Fa.30576.1	-0.357643	0.999999	FALSE	-0.00681188	0.999999	FALSE	-0.706792	0.999984	FALSE	0.918851	0.999993	FALSE	-0.381874	0.990458	FALSE	20.245	6.71896e-17	TRUE	Pavir.9NG222300.1	PF14566(Inositol hexakisphosphate)	PTHR23339(TYROSINE SPECIFIC PROTEIN PHOSPHATASE AND DUAL SPECIFICITY PROTEIN PHOSPHATASE), PTHR23339:SF54(PALADIN)					AT3G62010.1			LOC_Os03g38970.1		metal ion binding protein, putative, expressed
Fa.76775.1	-1.38787	0.999999	FALSE	-2.1985	0.999999	FALSE	0.820831	0.999984	FALSE	-0.280417	0.999993	FALSE	-0.00252429	0.999911	FALSE	20.243	2.93384e-09	TRUE
Fa.106223.1	0.26282	0.999999	FALSE	-4.43834	0.911727	FALSE	4.0738	0.999984	FALSE	0.376756	0.999993	FALSE	-2.47186	0.820442	FALSE	20.2211	6.94703e-07	TRUE
Fa.31090.1	45.6091	9.60994e-25	TRUE	2.09959	0.999999	FALSE	2.06242	0.999984	FALSE	0.340777	0.999993	FALSE	46.7185	2.80624e-26	TRUE	-26.8076	2.28706e-07	TRUE	Pavir.3KG346600.1	PF02516(Oligosaccharyl transferase STT3 subunit)	PTHR13872(60S RIBOSOMAL PROTEIN L35), PTHR13872:SF1(DOLICHYL-DIPHOSPHOOLIGOSACCHARIDE--PROTEIN GLYCOSYLTRANSFERASE SUBUNIT STT3B)		2.4.99.18(Dolichyl-diphosphooligosaccharide--protein glycotransferase.)	K07151(Folding, sorting and degradation: Protein processing in endoplasmic reticulum [PATH:ko04141]: STT3; dolichyl-diphosphooligosaccharide---protein glycosyltransferase)	GO:0016020(cellular_component: membrane), GO:0006486(biological_process: protein glycosylation), GO:0004576(molecular_function: oligosaccharyl transferase activity)	AT5G19690.1	STT3A	staurosporin and temperature sensitive 3-like A	LOC_Os05g44360.1		oligosaccharyl transferase, putative, expressed
Fa.171729.1	45.158	6.23977e-15	TRUE	-0.657003	0.999999	FALSE	47.4827	1.59892e-16	TRUE	1.26492	0.999993	FALSE	0.917011	0.992702	FALSE	18.1398	0.0493379	TRUE
Fa.97818.2	-1.66336	0.999999	FALSE	0.44586	0.999999	FALSE	47.933	1.31662e-19	TRUE	-0.516386	0.999993	FALSE	-2.49818	0.92146	FALSE	19.2263	0.0101324	TRUE
Fa.25965.1	45.1527	6.85925e-10	TRUE	1.3766	0.999999	FALSE	0.49575	0.999984	FALSE	0.684641	0.999993	FALSE	-0.745858	0.99675	FALSE	19.5979	0.129497	FALSE
Fa.136198.1	1.81242	0.999999	FALSE	47.0403	1.02e-23	TRUE	-1.10705	0.999984	FALSE	46.8617	1.77791e-23	TRUE	1.9072	0.942561	FALSE	16.3861	0.0196322	TRUE
Fa.48468.2	44.7772	1.8627e-12	TRUE	2.55234	0.999999	FALSE	2.05166	0.999984	FALSE	2.38113	0.999993	FALSE	0.649463	0.99675	FALSE	-24.648	0.00313145	TRUE
Fa.75205.1	-0.830687	0.999999	FALSE	0.887307	0.999999	FALSE	46.951	1.71698e-18	TRUE	-46.8633	2.08427e-18	TRUE	46.5517	1.68375e-18	TRUE	18.8179	0.0149191	TRUE	Pavir.7KG383100.1	PF13450(NAD(P)-binding Rossmann-like domain)	PTHR10742(AMINE OXIDASE), PTHR10742:SF264(SUBFAMILY NOT NAMED)	KOG0029(Amine oxidase)	1.5.3.16(Spermine oxidase.), 1.5.3.17(Non-specific polyamine oxidase.)	K17839(Metabolism of other amino acids: beta-Alanine metabolism [PATH:ko00410]: PAO4, PAO3, PAO2; polyamine oxidase)		AT2G43020.1	ATPAO2,PAO2	polyamine oxidase 2	LOC_Os04g57550.1		amine oxidase, flavin-containing, domain containing protein, expressed
Fa.29193.1	-0.034521	0.999999	FALSE	-1.4819	0.999999	FALSE	-48.6421	1.08671e-11	TRUE	48.8967	8.63032e-12	TRUE	46.5386	5.48982e-11	TRUE	19.0944	0.148279	FALSE
Fa.95170.1	1.60617	0.999999	FALSE	-47.78	1.2e-08	TRUE	-2.2438	0.999984	FALSE	46.7025	3.55633e-08	TRUE	2.09159	0.977021	FALSE	-29.381	0.00731887	TRUE
Fa.17394.1	-0.365635	0.999999	FALSE	0.48267	0.999999	FALSE	-1.30115	0.999984	FALSE	0.118633	0.999993	FALSE	0.90064	0.959075	FALSE	20.1715	8.59778e-12	TRUE
Fa.70406.1	-1.173	0.999999	FALSE	-50.1591	2.13e-39	TRUE	-0.883228	0.999984	FALSE	-0.139697	0.999993	FALSE	46.4223	6.97691e-34	TRUE	18.9224	5.09001e-05	TRUE
Fa.1345.1	-0.224832	0.999999	FALSE	1.84561	0.999999	FALSE	-0.533191	0.999984	FALSE	-0.264833	0.999993	FALSE	-0.730071	0.970865	FALSE	20.1606	7.63539e-13	TRUE
Fa.5489.1	-4.38569	0.999999	FALSE	1.27087	0.999999	FALSE	-0.227514	0.999984	FALSE	-1.7971	0.999993	FALSE	46.2766	2.4806e-12	TRUE	-25.6317	0.00360365	TRUE
Fa.38654.1	45.9121	1.68833e-17	TRUE	-2.15314	0.999999	FALSE	1.92666	0.999984	FALSE	46.6859	4.94942e-18	TRUE	46.2443	5.06619e-18	TRUE	19.0996	0.013201	TRUE
Fa.133508.1	-48.7902	4.89664e-36	TRUE	-1.05285	0.999999	FALSE	0.210922	0.999984	FALSE	0.0285261	0.999993	FALSE	46.0206	3.21503e-32	TRUE	19.7784	2.48799e-05	TRUE	Pavir.4NG265955.1	PF08449(UAA transporter family)	PTHR10778(SOLUTE CARRIER FAMILY 35 MEMBER B), PTHR10778:SF10(SOLUTE CARRIER FAMILY 35 MEMBER B1)	KOG1581(UDP-galactose transporter related protein)		K15275(Membrane transport: Transporters [BR:ko02000]: SLC35B1; solute carrier family 35 (UDP-galactose transporter), member B1)	GO:0055085(biological_process: transmembrane transport)	AT1G14360.1	ATUTR3,UTR3	UDP-galactose transporter 3	LOC_Os06g39260.1		solute carrier family 35 member B1, putative, expressed
Fa.53659.1	1.47563	0.999999	FALSE	-0.498166	0.999999	FALSE	0.411382	0.999984	FALSE	0.00402644	0.999993	FALSE	-0.799952	0.990549	FALSE	20.1436	0.000167629	TRUE
Fa.188840.4	-3.63051	0.999999	FALSE	5.59089	0.584567	FALSE	1.03906	0.999984	FALSE	0.331965	0.999993	FALSE	-3.12412	0.629261	FALSE	20.138	3.51997e-09	TRUE
Fa.104400.1	-0.0407061	0.999999	FALSE	46.0815	3.19e-17	TRUE	47.5659	2.31901e-18	TRUE	0.67318	0.999993	FALSE	0.340075	0.996897	FALSE	-27.3406	2.6055e-05	TRUE	Pavir.1KG400900.1	PF00549(CoA-ligase), PF08442(ATP-grasp domain)	PTHR11815(SUCCINYL-COA SYNTHETASE BETA CHAIN), PTHR11815:SF1(SUCCINYL-COA LIGASE [ADP-FORMING] SUBUNIT BETA, MITOCHONDRIAL)		6.2.1.5(Succinate--CoA ligase (ADP-forming).)	K01900(Transport and catabolism: Exosome [BR:ko04147]: LSC2; succinyl-CoA synthetase beta subunit)	GO:0008152(biological_process: metabolic process), GO:0003824(molecular_function: catalytic activity)	AT2G20420.1		ATP citrate lyase (ACL) family protein	LOC_Os02g40830.1		succinyl-CoA ligase beta-chain, mitochondrial precursor, putative, expressed
Fa.25053.2	-35.3665	0.000169761	TRUE	35.289	0.000177712	TRUE	1.91278	0.999984	FALSE	-0.0466321	0.999993	FALSE	-35.3639	9.53856e-05	TRUE	20.1118	0.216127	FALSE
Fa.24596.1	1.65793	0.999999	FALSE	0.499893	0.999999	FALSE	47.5184	6.78027e-16	TRUE	0.202306	0.999993	FALSE	0.471498	0.99675	FALSE	16.6676	0.120494	FALSE
Fa.35669.1	-35.9642	0.000113539	TRUE	35.1025	0.000200329	TRUE	-0.178778	0.999984	FALSE	-0.018598	0.999993	FALSE	-35.2777	0.000100538	TRUE	-14.6836	0.565975	FALSE
Fa.175160.2	-2.33358	0.999999	FALSE	0.604507	0.999999	FALSE	47.7922	4.35561e-27	TRUE	-3.30879	0.999993	FALSE	45.9706	2.38627e-25	TRUE	20.5066	0.000172631	TRUE	Pavir.9NG611500.1	PF01106(NifU-like domain)	PTHR11178(IRON-SULFUR CLUSTER SCAFFOLD PROTEIN NFU-RELATED)				GO:0051536(molecular_function: iron-sulfur cluster binding), GO:0016226(biological_process: iron-sulfur cluster assembly), GO:0005506(molecular_function: iron ion binding)	AT4G01940.1	AtCNFU1,NFU1	NFU domain protein 1	LOC_Os03g20010.1		nifU, putative, expressed
Fa.123277.1	0.11059	0.999999	FALSE	-0.297857	0.999999	FALSE	0.879602	0.999984	FALSE	-1.38358	0.999993	FALSE	-0.322109	0.99675	FALSE	20.082	0.000106539	TRUE	Pavir.8NG182500.2	PF01008(Initiation factor 2 subunit family)	PTHR10233(TRANSLATION INITIATION FACTOR EIF-2B), PTHR10233:SF6(METHYLTHIORIBOSE-1-PHOSPHATE ISOMERASE)	KOG1468(Predicted translation initiation factor related to eIF-2B alpha/beta/delta subunits (CIG2/IDI2))	5.3.1.23(S-methyl-5-thioribose-1-phosphate isomerase.)	K08963(Amino acid metabolism: Cysteine and methionine metabolism [PATH:ko00270]: mtnA; methylthioribose-1-phosphate isomerase)	GO:0044237(biological_process: cellular metabolic process)	AT2G05830.1		NagB/RpiA/CoA transferase-like superfamily protein	LOC_Os11g11050.1		initiation factor 2 subunit family domain containing protein, expressed
Fa.201398.1	-0.612859	0.999999	FALSE	35.0568	0.000206479	TRUE	-1.46393	0.999984	FALSE	33.011	0.000920791	TRUE	-33.1631	0.000399063	TRUE	20.4365	0.200099	FALSE
Fa.29693.1	34.9913	4.69343e-14	TRUE	35.0245	4.75e-14	TRUE	-35.9545	8.30452e-15	TRUE	36.0925	6.2433e-15	TRUE	-34.5092	6.27739e-14	TRUE	22.1006	3.27387e-05	TRUE	Pavir.5KG527914.1	PF14492(Elongation Factor G, domain II), PF03144(Elongation factor Tu domain 2), PF00679(Elongation factor G C-terminus), PF03764(Elongation factor G, domain IV), PF00009(Elongation factor Tu GTP binding domain)	PTHR23115(TRANSLATION FACTOR), PTHR23115:SF136(SUBFAMILY NOT NAMED)			K03234(Endocrine system: Oxytocin signaling pathway [PATH:ko04921]: EEF2; elongation factor 2)	GO:0005525(molecular_function: GTP binding)	AT1G56070.1	LOS1	Ribosomal protein S5/Elongation factor G/III/V family protein	LOC_Os02g32030.1		elongation factor, putative, expressed
Fa.180122.1	-46.3327	3.51309e-17	TRUE	-0.158026	0.999999	FALSE	-45.1265	3.18831e-16	TRUE	-0.13938	0.999993	FALSE	45.7003	5.50834e-17	TRUE	19.0819	0.0169004	TRUE
Fa.7758.1	-0.521968	0.999999	FALSE	1.09706	0.999999	FALSE	-1.48728	0.999984	FALSE	0.433049	0.999993	FALSE	-0.511017	0.99675	FALSE	20.074	9.61221e-05	TRUE
Fa.203737.1	0.0224769	0.999999	FALSE	-1.55095	0.999999	FALSE	-0.0843614	0.999984	FALSE	-1.92988	0.999993	FALSE	-0.950874	0.979437	FALSE	20.0711	6.57846e-06	TRUE
Fa.19620.1	1.23948	0.999999	FALSE	-48.386	8.5e-30	TRUE	1.35711	0.999984	FALSE	-0.271074	0.999993	FALSE	45.5523	1.14841e-26	TRUE	-26.5504	1.09711e-07	TRUE
Fa.608.1	0.390404	0.999999	FALSE	-0.398614	0.999999	FALSE	-1.521	0.999984	FALSE	-0.188122	0.999993	FALSE	-0.530709	0.991205	FALSE	20.0606	5.09641e-09	TRUE	Pavir.3KG291500.1	PF14691(Dihydroprymidine dehydrogenase domain II, 4Fe-4S cluster), PF07992(Pyridine nucleotide-disulphide oxidoreductase), PF01493(GXGXG motif), PF04898(Glutamate synthase central domain), PF01645(Conserved region in glutamate synthase), PF00310(Glutamine amidotransferases class-II)	PTHR11938(FAD NADPH DEHYDROGENASE/OXIDOREDUCTASE), PTHR11938:SF109(SUBFAMILY NOT NAMED)		1.4.1.14(Glutamate synthase (NADH).)	K00264(Amino acid metabolism: Alanine, aspartate and glutamate metabolism [PATH:ko00250]: GLT1; glutamate synthase (NADPH/NADH))	GO:0055114(biological_process: oxidation-reduction process), GO:0016491(molecular_function: oxidoreductase activity), GO:0008152(biological_process: metabolic process), GO:0015930(molecular_function: glutamate synthase activity), GO:0006807(biological_process: nitrogen compound metabolic process), GO:0016638(molecular_function: oxidoreductase activity, acting on the CH-NH2 group of donors), GO:00…	AT5G53460.1	GLT1	NADH-dependent glutamate synthase 1	LOC_Os05g48200.1		glutamate synthase, chloroplast precursor, putative, expressed
Fa.109441.1	0.449658	0.999999	FALSE	-1.56388	0.999999	FALSE	1.60654	0.999984	FALSE	-0.956019	0.999993	FALSE	-0.937044	0.979067	FALSE	20.054	3.80495e-06	TRUE
Fa.148025.1	46.0529	2.21235e-22	TRUE	-0.89106	0.999999	FALSE	-0.617882	0.999984	FALSE	45.4283	1.33877e-21	TRUE	45.2423	8.03343e-22	TRUE	19.8611	0.00114882	TRUE
Fa.63570.1	-52.0719	9.13477e-13	TRUE	0.501598	0.999999	FALSE	50.7324	4.68109e-12	TRUE	-2.44995	0.999993	FALSE	45.1	9.45008e-10	TRUE	19.0118	0.175612	FALSE
Fa.25757.1	44.1805	3.18878e-12	TRUE	-0.34435	0.999999	FALSE	0.477546	0.999984	FALSE	-4.35171	0.999993	FALSE	-0.522149	0.99675	FALSE	18.1793	0.0956827	FALSE	Pavir.9KG436700.2	PF00534(Glycosyl transferases group 1), PF00862(Sucrose synthase)	PTHR12526(GLYCOSYLTRANSFERASE), PTHR12526:SF348(SUCROSE SYNTHASE 2)	KOG0853(Glycosyltransferase)	2.4.1.13(Sucrose synthase.)	K00695(Glycan biosynthesis and metabolism: Glycosyltransferases [BR:ko01003]: E2.4.1.13; sucrose synthase)	GO:0016157(molecular_function: sucrose synthase activity), GO:0005985(biological_process: sucrose metabolic process)	AT4G02280.1	ATSUS3,SUS3	sucrose synthase 3	LOC_Os03g22120.1		sucrose synthase, putative, expressed
Fa.10985.1	0.833447	0.999999	FALSE	35.0065	0.000213255	TRUE	35.67	0.000141306	TRUE	-34.0833	0.000466867	TRUE	-34.8291	0.000135429	TRUE	-15.7839	0.493455	FALSE
Fa.116892.1	44.4919	4.64816e-19	TRUE	0.0808781	0.999999	FALSE	-4.30891	0.999984	FALSE	0.912065	0.999993	FALSE	44.8401	1.25738e-19	TRUE	-25.547	1.97431e-05	TRUE
Fa.119127.1	-2.18235	0.999999	FALSE	-1.68738	0.999999	FALSE	-0.746058	0.999984	FALSE	46.5822	5.65302e-18	TRUE	-0.511115	0.99675	FALSE	18.7196	0.0171198	TRUE
Fa.93156.1	-1.5326	0.999999	FALSE	49.0259	3.51e-22	TRUE	0.157216	0.999984	FALSE	-0.959413	0.999993	FALSE	-1.56925	0.968532	FALSE	20.0383	0.00301866	TRUE
Fa.27961.1	0.316003	0.999999	FALSE	-2.91395	0.977634	FALSE	-0.104466	0.999984	FALSE	0.652967	0.999993	FALSE	-0.425273	0.992404	FALSE	20.0292	2.44835e-11	TRUE
Fa.31009.1	-49.249	1.05593e-42	TRUE	-0.0853728	0.999999	FALSE	1.13294	0.999984	FALSE	1.35896	0.999993	FALSE	44.7304	2.72154e-35	TRUE	20.593	8.45784e-07	TRUE
Fa.53462.2	4.15082	0.999999	FALSE	0.238044	0.999999	FALSE	-2.40439	0.999984	FALSE	-46.116	8.51458e-35	TRUE	44.4886	1.06842e-32	TRUE	19.3146	1.56532e-05	TRUE
Fa.72481.2	43.7702	9.13589e-08	TRUE	-44.5264	4.67e-08	TRUE	1.47044	0.999984	FALSE	-0.744495	0.999993	FALSE	-0.652383	0.99675	FALSE	-25.1878	0.0332659	TRUE
Fa.30758.1	-49.1969	2.71263e-44	TRUE	-0.491718	0.999999	FALSE	0.208838	0.999984	FALSE	46.557	1.95937e-39	TRUE	0.20286	0.99719	FALSE	19.2643	3.82006e-06	TRUE	Pavir.9NG537200.4	PF13768(von Willebrand factor type A domain)	PTHR10338(VON WILLEBRAND FACTOR, TYPE A DOMAIN CONTAINING), PTHR10338:SF125(SUBFAMILY NOT NAMED)					AT1G19110.1		inter-alpha-trypsin inhibitor heavy chain-related	LOC_Os03g29350.1		von Willebrand factor type A domain containing protein, expressed
Fa.38236.1	0.96301	0.999999	FALSE	-1.20388	0.999999	FALSE	-45.401	3.37241e-15	TRUE	1.42064	0.999993	FALSE	44.3313	8.4407e-15	TRUE	17.4345	0.0713149	FALSE
Fa.10515.1	1.31581	0.999999	FALSE	-1.77098	0.999999	FALSE	0.190998	0.999984	FALSE	-0.6298	0.999993	FALSE	0.244941	0.997487	FALSE	20.0284	0.000396546	TRUE	Pavir.2KG505300.1	PF02985(HEAT repeat), PF13646(HEAT repeats)	PTHR10527(IMPORTIN BETA), PTHR10527:SF29(SUBFAMILY NOT NAMED)				GO:0005515(molecular_function: protein binding)	AT5G19820.1	emb2734	ARM repeat superfamily protein	LOC_Os07g38760.1		HEAT repeat family protein, putative, expressed
Fa.60374.1	2.43525	0.999999	FALSE	-0.460546	0.999999	FALSE	4.79441	0.999984	FALSE	-4.69693	0.999993	FALSE	-4.7478	0.393722	FALSE	20.0126	1.53164e-08	TRUE
Fa.60552.1	0.784167	0.999999	FALSE	-0.720333	0.999999	FALSE	-46.2058	6.55493e-34	TRUE	0.057337	0.999993	FALSE	44.2998	1.75147e-31	TRUE	17.0138	0.000463292	TRUE
Fa.51966.2	-2.97307	0.999999	FALSE	41.1921	8.17e-07	TRUE	-0.855827	0.999984	FALSE	0.936232	0.999993	FALSE	-1.32649	NA	FALSE	17.9446	0.296443	FALSE
Fa.191092.1	-0.479389	0.999999	FALSE	0.624153	0.999999	FALSE	0.550598	0.999984	FALSE	0.430413	0.999993	FALSE	-0.370491	0.99675	FALSE	20.0042	2.0028e-09	TRUE
Fa.125024.2	43.3314	6.36549e-07	TRUE	-0.202272	0.999999	FALSE	0.425573	0.999984	FALSE	-0.154206	0.999993	FALSE	-0.859351	0.99675	FALSE	22.4795	0.117777	FALSE
Fa.138835.1	0.638007	0.999999	FALSE	-2.01414	0.999999	FALSE	-1.6831	0.999984	FALSE	46.5501	1.06403e-45	TRUE	0.125974	0.998036	FALSE	-26.8924	1.64374e-12	TRUE
Fa.26437.2	3.09166	0.999999	FALSE	40.8339	3.71e-06	TRUE	0.0356715	0.999984	FALSE	2.78853	0.999993	FALSE	6.36938	0.772316	FALSE	-20.4163	0.213836	FALSE
Fa.16137.1	43.2548	1.98322e-37	TRUE	-0.498553	0.999999	FALSE	-45.9617	3.89357e-42	TRUE	1.00464	0.999993	FALSE	2.90607	0.734528	FALSE	15.7603	0.000219105	TRUE
Fa.95923.1	-47.1874	1.37085e-15	TRUE	-45.8361	1.16e-14	TRUE	-1.29784	0.999984	FALSE	0.455604	0.999993	FALSE	43.9221	1.00282e-13	TRUE	-22.6939	0.00513463	TRUE
Fa.82618.1	0.0728446	0.999999	FALSE	-46.9622	1.16e-18	TRUE	-0.488381	0.999984	FALSE	46.591	2.50264e-18	TRUE	43.7929	1.94982e-16	TRUE	18.2533	0.0211337	TRUE
Fa.10576.1	-0.413803	0.999999	FALSE	-1.34238	0.999999	FALSE	0.508546	0.999984	FALSE	-2.38931	0.999993	FALSE	-2.65258	0.82742	FALSE	19.9746	1.25633e-05	TRUE
Fa.203416.1	-50.3246	4.71329e-28	TRUE	0.888905	0.999999	FALSE	1.08931	0.999984	FALSE	46.5004	1.17633e-23	TRUE	1.17936	0.979012	FALSE	19.7894	0.00082744	TRUE
Fa.185133.1	-2.61375	0.999999	FALSE	-3.08778	0.999999	FALSE	-4.77366	0.999984	FALSE	-40.7388	6.7662e-09	TRUE	43.5921	1.02588e-10	TRUE	-24.6536	0.00752674	TRUE
Fa.163560.1	-48.5222	2.43347e-23	TRUE	-0.350092	0.999999	FALSE	4.3397	0.999984	FALSE	-4.16385	0.999993	FALSE	43.4698	9.15274e-19	TRUE	18.4118	0.00690927	TRUE
Fa.94241.1	-0.132807	0.999999	FALSE	47.9954	1.98e-40	TRUE	0.0904269	0.999984	FALSE	-1.7843	0.999993	FALSE	0.468638	0.996634	FALSE	19.954	2.27819e-06	TRUE
Fa.11038.1	-0.195769	0.999999	FALSE	-36.591	2.18e-15	TRUE	-0.789162	0.999984	FALSE	0.014236	0.999993	FALSE	1.31788	0.971795	FALSE	19.9457	0.000375585	TRUE	Pavir.9KG485400.2	PF00690(Cation transporter/ATPase, N-terminus), PF13246(Cation transport ATPase (P-type)), PF00689(Cation transporting ATPase, C-terminus), PF00122(E1-E2 ATPase)	PTHR24093(FAMILY NOT NAMED), PTHR24093:SF289(CALCIUM-TRANSPORTING ATPASE 1, ENDOPLASMIC RETICULUM-TYPE-RELATED)		3.6.3.8(Calcium-transporting ATPase.)	K01537(Metabolism: Energy metabolism: E3.6.3.8; Ca2+-transporting ATPase)	GO:0046872(molecular_function: metal ion binding), GO:0000166(molecular_function: nucleotide binding)	AT1G07670.1	ATECA4,ECA4	endomembrane-type CA-ATPase 4	LOC_Os03g17310.1		calcium-transporting ATPase, endoplasmic reticulum-type, putative, expressed
Fa.115110.1	0.219995	0.999999	FALSE	0.760966	0.999999	FALSE	-43.6062	1.89509e-24	TRUE	-0.683011	0.999993	FALSE	43.4691	1.17766e-24	TRUE	-23.2396	7.06931e-06	TRUE
Fa.15101.1	0.451363	0.999999	FALSE	-0.325813	0.999999	FALSE	-1.18751	0.999984	FALSE	-0.686142	0.999993	FALSE	-0.382753	0.99675	FALSE	19.9189	5.23057e-07	TRUE	Pavir.4NG159700.1	PF04564(U-box domain)	PTHR22849(WDSAM1 PROTEIN), PTHR22849:SF47(SUBFAMILY NOT NAMED)		6.3.2.19(Ubiquitin--protein ligase.)		GO:0016567(biological_process: protein ubiquitination), GO:0004842(molecular_function: ubiquitin-protein transferase activity)	AT1G68940.1		Armadillo/beta-catenin-like repeat family protein	LOC_Os06g16410.1		armadillo/beta-catenin repeat family protein, putative, expressed
Fa.181604.1	-2.03829	0.999999	FALSE	-0.156013	0.999999	FALSE	-43.9948	1.93624e-13	TRUE	-43.4598	4.35894e-13	TRUE	43.3265	2.37877e-13	TRUE	16.8171	0.116887	FALSE
Fa.16623.1	-0.571172	0.999999	FALSE	-0.137101	0.999999	FALSE	46.9829	1.19459e-23	TRUE	-43.3741	7.73747e-20	TRUE	43.2977	3.21998e-20	TRUE	18.7021	0.00288713	TRUE	Pavir.9KG370100.1	PF00391(PEP-utilising enzyme, mobile domain), PF01326(Pyruvate phosphate dikinase, PEP/pyruvate binding domain), PF02896(PEP-utilising enzyme, TIM barrel domain)	PTHR22931(PHOSPHOENOLPYRUVATE DIKINASE-RELATED), PTHR22931:SF9(PYRUVATE, PHOSPHATE DIKINASE 1, CHLOROPLASTIC)		2.7.9.1(Pyruvate, phosphate dikinase.)	K01006(Energy metabolism: Carbon fixation pathways in prokaryotes [PATH:ko00720]: ppdK; pyruvate, orthophosphate dikinase)	GO:0016772(molecular_function: transferase activity, transferring phosphorus-containing groups), GO:0016310(biological_process: phosphorylation), GO:0016301(molecular_function: kinase activity), GO:0005524(molecular_function: ATP binding), GO:0050242(molecular_function: pyruvate, phosphate dikinase activity), GO:0006090(biological_process: pyruvate metabolic process)	AT4G15530.5	PPDK	pyruvate orthophosphate dikinase	LOC_Os03g31750.1		pyruvate, phosphate dikinase, chloroplast precursor, putative, expressed
Fa.73597.1	43.0251	6.74995e-07	TRUE	-0.157976	0.999999	FALSE	-1.41461	0.999984	FALSE	-0.362165	0.999993	FALSE	0.305554	0.998077	FALSE	18.0327	0.334983	FALSE
Fa.42074.1	0.782912	0.999999	FALSE	-0.14219	0.999999	FALSE	45.9548	4.00363e-11	TRUE	-2.85949	0.999993	FALSE	-1.95262	0.972445	FALSE	18.9274	0.126572	FALSE
Fa.106594.1	2.51837	0.999999	FALSE	1.52149	0.999999	FALSE	45.8858	1.01476e-22	TRUE	-0.914218	0.999993	FALSE	-1.44939	0.972839	FALSE	19.9426	0.000830472	TRUE
Fa.56879.1	-1.08397	0.999999	FALSE	48.9358	1e-18	TRUE	-1.21552	0.999984	FALSE	-1.56459	0.999993	FALSE	1.73069	0.967607	FALSE	19.897	0.0113862	TRUE
Fa.95768.1	45.2584	3.33357e-13	TRUE	-0.696691	0.999999	FALSE	0.333773	0.999984	FALSE	46.445	6.98857e-14	TRUE	-0.253241	0.998033	FALSE	-27.2869	0.000334357	TRUE
Fa.21707.2	-2.42703	0.999999	FALSE	-1.0481	0.999999	FALSE	-0.972737	0.999984	FALSE	-3.21058	0.999993	FALSE	43.2951	2.25549e-20	TRUE	-29.449	3.24418e-08	TRUE
Fa.33757.1	41.7924	1.79684e-40	TRUE	-0.569451	0.999999	FALSE	-0.482606	0.999984	FALSE	-44.8468	1.86219e-46	TRUE	43.187	1.89273e-43	TRUE	19.4264	5.02498e-08	TRUE
Fa.181382.1	42.3911	2.76543e-09	TRUE	1.38986	0.999999	FALSE	-45.9042	5.69308e-11	TRUE	0.337407	0.999993	FALSE	43.1493	5.69669e-10	TRUE	22.3744	0.0292234	TRUE
Fa.34658.1	41.9955	7.10345e-17	TRUE	0.368938	0.999999	FALSE	47.4218	1.03344e-21	TRUE	1.27523	0.999993	FALSE	-1.16784	0.982414	FALSE	19.9054	0.00235324	TRUE
Fa.116932.1	3.59681	0.999999	FALSE	-0.560569	0.999999	FALSE	45.0029	1.05873e-33	TRUE	0.136244	0.999993	FALSE	-0.249058	0.99675	FALSE	19.5439	7.45468e-06	TRUE
Fa.71357.1	-47.9484	1.06477e-08	TRUE	1.16704	0.999999	FALSE	-47.3345	1.74484e-08	TRUE	46.3762	4.69346e-08	TRUE	-0.864203	0.99675	FALSE	18.2639	0.322764	FALSE
Fa.128674.2	-1.93016	0.999999	FALSE	0.289926	0.999999	FALSE	44.3438	1.43289e-13	TRUE	45.8925	1.37591e-14	TRUE	43.0722	4.20383e-13	TRUE	18.6383	0.048583	TRUE
Fa.22624.1	-1.52676	0.999999	FALSE	-46.9004	1.04e-11	TRUE	-44.3025	2.12881e-10	TRUE	46.1503	2.80869e-11	TRUE	-1.13442	0.991766	FALSE	-22.7112	0.0272393	TRUE
Fa.30761.2	41.4109	2.41388e-06	TRUE	0.999886	0.999999	FALSE	42.4693	1.01328e-06	TRUE	-0.0334194	0.999993	FALSE	-0.710558	0.99675	FALSE	18.2425	0.323639	FALSE
Fa.22509.1	36.7271	1.11968e-10	TRUE	-44.5118	1.74e-16	TRUE	-44.8156	1.06333e-16	TRUE	-0.583252	0.999993	FALSE	42.9976	1.23222e-15	TRUE	18.7305	0.0165358	TRUE	Pavir.5NG133100.1	PF08264(Anticodon-binding domain of tRNA), PF09334(tRNA synthetases class I (M)), PF00133(tRNA synthetases class I (I, L, M and V)), PF13603(Leucyl-tRNA synthetase, Domain 2)	PTHR11946(ISOLEUCYL, LEUCYL, TYROSYL, VALYL AND METHIONYL-TRNA SYNTHETASES), PTHR11946:SF7(LEUCINE--TRNA LIGASE, MITOCHONDRIAL-RELATED)		6.1.1.4(Leucine--tRNA ligase.)	K01869(Translation: Mitochondrial biogenesis [BR:ko03029]: LARS, leuS; leucyl-tRNA synthetase)	GO:0006418(biological_process: tRNA aminoacylation for protein translation), GO:0000166(molecular_function: nucleotide binding), GO:0005524(molecular_function: ATP binding), GO:0004812(molecular_function: aminoacyl-tRNA ligase activity), GO:0002161(molecular_function: aminoacyl-tRNA editing activity), GO:0006429(biological_process: leucyl-tRNA aminoacylation), GO:0004823(molecular_function: leuci…	AT4G04350.1	EMB2369	tRNA synthetase class I (I, L, M and V) family protein	LOC_Os01g03020.1		tRNA synthetase class I, putative, expressed
Fa.39419.1	41.1562	2.87914e-06	TRUE	-0.22241	0.999999	FALSE	41.0111	3.10404e-06	TRUE	0.905537	0.999993	FALSE	-0.0851238	0.999458	FALSE	18.7123	0.295071	FALSE
Fa.103777.1	0.388768	0.999999	FALSE	34.8469	0.000235795	TRUE	-35.0003	0.000219303	TRUE	-0.0300034	0.999993	FALSE	-35.7222	7.53695e-05	TRUE	18.5802	0.302059	FALSE
Fa.65690.2	-34.2882	0.000335553	TRUE	33.7603	0.000458201	TRUE	-29.6482	0.00552071	TRUE	4.91152	0.999993	FALSE	-28.6927	0.00559865	TRUE	-13.3855	0.656576	FALSE	Pavir.2KG390900.1	PF01842(ACT domain), PF07714(Protein tyrosine kinase)	PTHR23257(SERINE-THREONINE PROTEIN KINASE), PTHR23257:SF507(SUBFAMILY NOT NAMED)	KOG0192(Tyrosine kinase specific for activated (GTP-bound) p21cdc42Hs)	2.7.12.1(Dual-specificity kinase.)		GO:0016597(molecular_function: amino acid binding), GO:0008152(biological_process: metabolic process), GO:0006468(biological_process: protein phosphorylation), GO:0004672(molecular_function: protein kinase activity)	AT4G35780.1		ACT-like protein tyrosine kinase family protein	LOC_Os09g37230.1		protein kinase family protein, putative, expressed
Fa.9044.1	-2.00742	0.999999	FALSE	-0.248905	0.999999	FALSE	46.5105	3.53161e-08	TRUE	46.0914	5.92875e-08	TRUE	-1.00605	0.99675	FALSE	-25.4876	0.043823	TRUE	Pavir.9KG560600.3	PF02883(Adaptin C-terminal domain), PF02296(Alpha adaptin AP2, C-terminal domain), PF01602(Adaptin N terminal region)	PTHR22780(ADAPTIN, ALPHA/GAMMA/EPSILON), PTHR22780:SF4(AP-2 COMPLEX SUBUNIT ALPHA)			K11824(Neurodegenerative diseases: Huntington's disease [PATH:ko05016]: AP2A; AP-2 complex subunit alpha)	GO:0030131(cellular_component: clathrin adaptor complex), GO:0016192(biological_process: vesicle-mediated transport), GO:0006886(biological_process: intracellular protein transport), GO:0030117(cellular_component: membrane coat)	AT5G22780.1		Adaptor protein complex AP-2, alpha subunit	LOC_Os03g02150.1		adapitin protein, putative, expressed
Fa.60377.1	40.8146	2.11667e-14	TRUE	45.4623	4.44e-18	TRUE	-2.94698	0.999984	FALSE	-0.320452	0.999993	FALSE	2.29307	0.932282	FALSE	-25.4607	6.63209e-05	TRUE
Fa.11600.1	43.5276	2.43423e-09	TRUE	-44.571	8.04e-10	TRUE	44.5502	8.07262e-10	TRUE	-0.285021	0.999993	FALSE	42.8061	2.37321e-09	TRUE	21.3085	0.0640555	FALSE
Fa.98124.1	0.0144186	0.999999	FALSE	-0.904985	0.999999	FALSE	-41.4675	1.9092e-08	TRUE	41.9803	1.35893e-08	TRUE	42.4983	3.27514e-09	TRUE	18.5649	0.170023	FALSE
Fa.77769.1	0.832732	0.999999	FALSE	-0.89246	0.999999	FALSE	0.149675	0.999984	FALSE	-0.0399083	0.999993	FALSE	1.45081	0.954246	FALSE	19.8707	2.58049e-05	TRUE
Fa.73980.1	44.7298	2.70201e-10	TRUE	1.41293	0.999999	FALSE	-46.0186	6.19162e-11	TRUE	0.145536	0.999993	FALSE	42.476	1.47045e-09	TRUE	17.4391	0.20943	FALSE	Pavir.9NG640200.1	PF07690(Major Facilitator Superfamily)	PTHR23500(FAMILY NOT NAMED), PTHR23500:SF70(SUGAR TRANSPORT PROTEIN 13)	KOG0254(Predicted transporter (major facilitator superfamily))			GO:0055085(biological_process: transmembrane transport), GO:0016021(cellular_component: integral component of membrane)	AT5G26340.1	ATSTP13,MSS1,STP13	Major facilitator superfamily protein	LOC_Os03g11900.1		transporter family protein, putative, expressed
Fa.113357.1	-47.7988	1.64964e-11	TRUE	47.5098	2.35e-11	TRUE	1.4812	0.999984	FALSE	46.0628	1.35566e-10	TRUE	-1.51581	0.984967	FALSE	19.6665	0.116628	FALSE
Fa.155315.1	-47.918	8.76753e-40	TRUE	1.04038	0.999999	FALSE	-0.261205	0.999984	FALSE	46.0306	1.59776e-36	TRUE	-0.185408	0.997503	FALSE	19.3481	7.09128e-06	TRUE
Fa.69724.1	1.80455	0.999999	FALSE	0.0990361	0.999999	FALSE	-41.954	5.1602e-13	TRUE	-42.5899	1.96236e-13	TRUE	42.0769	1.96227e-13	TRUE	20.7279	0.0085731	TRUE	Pavir.5NG366100.2	PF09737(De-etiolated protein 1 Det1)	PTHR13374(DET1 HOMOLOG DE-ETIOLATED-1 HOMOLOG), PTHR13374:SF3(DET1 HOMOLOG)	KOG2558(Negative regulator of histones)		K10571(Folding, sorting and degradation: Ubiquitin system [BR:ko04121]: DET1; de-etiolated-1)		AT4G10180.1	ATDET1,DET1,FUS2	light-mediated development protein 1 / deetiolated1 (DET1)	LOC_Os01g01484.2		light-mediated development protein DET1, putative, expressed
Fa.4576.2	40.2376	1.61923e-08	TRUE	-41.6595	3.57e-09	TRUE	-41.8576	2.87583e-09	TRUE	1.84388	0.999993	FALSE	41.6653	1.68645e-09	TRUE	19.2116	0.112366	FALSE	Pavir.4NG147400.1	PF01326(Pyruvate phosphate dikinase, PEP/pyruvate binding domain)	PTHR22931(PHOSPHOENOLPYRUVATE DIKINASE-RELATED), PTHR22931:SF1(ALPHA-GLUCAN WATER DIKINASE 1, CHLOROPLASTIC)		2.7.9.4(Alpha-glucan, water dikinase.)	K08244(Metabolism: Others: R1; alpha-glucan, water dikinase)	GO:0016310(biological_process: phosphorylation), GO:0016301(molecular_function: kinase activity), GO:0005524(molecular_function: ATP binding)	AT1G10760.1	GWD,GWD1,SEX1,SOP,SOP1	Pyruvate phosphate dikinase, PEP/pyruvate binding domain	LOC_Os06g30310.1		alpha-glucan water dikinase, chloroplast precursor, putative, expressed
Fa.122772.1	-43.3321	5.28424e-07	TRUE	41.8613	1.69e-06	TRUE	0.0196555	0.999984	FALSE	0.704011	0.999993	FALSE	41.3495	1.25855e-06	TRUE	-22.6934	0.120107	FALSE
Fa.94898.1	2.18133	0.999999	FALSE	41.9191	1.14e-08	TRUE	-0.306675	0.999984	FALSE	41.5034	2.01786e-08	TRUE	40.9324	1.48607e-08	TRUE	18.7316	0.159847	FALSE
Fa.13427.1	40.2648	5.59822e-06	TRUE	-39.7969	7.89e-06	TRUE	40.6382	4.10811e-06	TRUE	0.243909	0.999993	FALSE	-0.960658	0.99675	FALSE	-20.524	0.208943	FALSE	Pavir.1NG525500.2	PF06827(Zinc finger found in FPG and IleRS), PF08264(Anticodon-binding domain of tRNA), PF00133(tRNA synthetases class I (I, L, M and V))	PTHR11946(ISOLEUCYL, LEUCYL, TYROSYL, VALYL AND METHIONYL-TRNA SYNTHETASES), PTHR11946:SF82(ISOLEUCINE--TRNA LIGASE, MITOCHONDRIAL)		6.1.1.5(Isoleucine--tRNA ligase.)	K01870(Translation: Aminoacyl-tRNA biosynthesis [PATH:ko00970]: IARS, ileS; isoleucyl-tRNA synthetase)	GO:0006418(biological_process: tRNA aminoacylation for protein translation), GO:0000166(molecular_function: nucleotide binding), GO:0005524(molecular_function: ATP binding), GO:0004812(molecular_function: aminoacyl-tRNA ligase activity)	AT5G49030.3	OVA2	tRNA synthetase class I (I, L, M and V) family protein	LOC_Os02g53770.1		tRNA synthetase class I, putative, expressed
Fa.95984.1	0.494411	0.999999	FALSE	40.8659	3.62e-06	TRUE	41.4341	2.25529e-06	TRUE	1.15329	0.999993	FALSE	40.9176	1.73984e-06	TRUE	-19.5076	0.264553	FALSE	Pavir.3NG056000.1	PF02127(Aminopeptidase I zinc metalloprotease (M18))	PTHR28570(FAMILY NOT NAMED), PTHR28570:SF1(SUBFAMILY NOT NAMED)		3.4.11.21(Aspartyl aminopeptidase.)	K01267(Folding, sorting and degradation: Membrane trafficking [BR:ko04131]: DNPEP; aspartyl aminopeptidase)	GO:0008270(molecular_function: zinc ion binding), GO:0006508(biological_process: proteolysis), GO:0004177(molecular_function: aminopeptidase activity)	AT5G60160.1		Zn-dependent exopeptidases superfamily protein	LOC_Os12g13390.1		aspartyl aminopeptidase, putative, expressed
Fa.202968.1	-47.0093	2.92953e-16	TRUE	1.98185	0.999999	FALSE	-1.35199	0.999984	FALSE	45.3675	4.49193e-15	TRUE	2.60944	0.925935	FALSE	19.3051	0.02405	TRUE
Fa.100613.1	-4.10116	0.999999	FALSE	0.785181	0.999999	FALSE	0.880933	0.999984	FALSE	-1.07397	0.999993	FALSE	40.8342	3.87658e-10	TRUE	21.1288	0.0271674	TRUE
Fa.51549.1	0.831227	0.999999	FALSE	38.7609	1.77e-06	TRUE	0.227671	0.999984	FALSE	-3.69253	0.999993	FALSE	-0.266872	0.998125	FALSE	-18.2495	0.257026	FALSE
Fa.143934.2	-40.7442	7.13213e-16	TRUE	40.4304	1.26e-15	TRUE	-1.46238	0.999984	FALSE	40.3945	1.47705e-15	TRUE	40.7775	3.29932e-16	TRUE	19.5393	0.0031447	TRUE
Fa.90747.2	-1.55614	0.999999	FALSE	-0.144854	0.999999	FALSE	1.85959	0.999984	FALSE	0.129638	0.999993	FALSE	40.6347	1.41338e-08	TRUE	18.3956	0.167014	FALSE
Fa.109195.1	-1.22948	0.999999	FALSE	0.970596	0.999999	FALSE	1.45458	0.999984	FALSE	-0.116814	0.999993	FALSE	40.4988	2.41214e-06	TRUE	-20.5712	0.207251	FALSE
Fa.122878.1	39.9802	1.40704e-08	TRUE	-2.5195	0.999999	FALSE	44.0998	1.37677e-10	TRUE	1.79576	0.999993	FALSE	4.50411	0.833109	FALSE	-25.4418	0.00486489	TRUE
Fa.61773.1	-0.920771	0.999999	FALSE	-44.2518	1.06e-09	TRUE	45.2982	3.35374e-10	TRUE	45.2383	4.13385e-10	TRUE	1.15781	0.991858	FALSE	18.184	0.185671	FALSE
Fa.111788.1	0.0394921	0.999999	FALSE	44.082	2.19e-10	TRUE	43.7519	3.16719e-10	TRUE	1.0752	0.999993	FALSE	45.6072	NA	FALSE	16.8001	0.228588	FALSE
Fa.125059.1	-1.859	0.999999	FALSE	-44.1931	3.27e-12	TRUE	0.256952	0.999984	FALSE	-1.4623	0.999993	FALSE	0.410674	0.99675	FALSE	19.8324	0.0416596	TRUE
Fa.39929.2	0.824258	0.999999	FALSE	1.47774	0.999999	FALSE	44.6092	1.76369e-07	TRUE	-0.132443	0.999993	FALSE	40.448	2.50963e-06	TRUE	21.828	0.14153	FALSE
Fa.123.2	-0.666451	0.999999	FALSE	0.650804	0.999999	FALSE	-1.73386	0.999984	FALSE	44.8972	1.34408e-20	TRUE	-2.81596	0.872917	FALSE	17.3686	0.0110715	TRUE	Pavir.3NG301700.2	PF16909(Vacuolar-sorting-associated 13 protein C-terminal), PF06650(SHR-binding domain of vacuolar-sorting associated protein 13)	PTHR16166(VACUOLAR PROTEIN SORTING-ASSOCIATED PROTEIN VPS13), PTHR16166:SF98(SUBFAMILY NOT NAMED)					AT3G50380.1		Protein of unknown function (DUF1162)	LOC_Os12g40279.1		protein kinase domain containing protein, expressed
Fa.59577.1	-0.0150556	0.999999	FALSE	0.946658	0.999999	FALSE	0.341905	0.999984	FALSE	-0.196914	0.999993	FALSE	-0.749325	0.864904	FALSE	19.8067	5.04101e-30	TRUE	Pavir.7KG204500.1	PF02727(Copper amine oxidase, N2 domain), PF02728(Copper amine oxidase, N3 domain), PF01179(Copper amine oxidase, enzyme domain)	PTHR10638(COPPER AMINE OXIDASE), PTHR10638:SF34(SUBFAMILY NOT NAMED)		1.4.3.21(Primary-amine oxidase.)	K00276(Biosynthesis of other secondary metabolites: Tropane, piperidine and pyridine alkaloid biosynthesis [PATH:ko00960]: AOC3, AOC2, tynA; primary-amine oxidase)	GO:0055114(biological_process: oxidation-reduction process), GO:0048038(molecular_function: quinone binding), GO:0009308(biological_process: amine metabolic process), GO:0008131(molecular_function: primary amine oxidase activity), GO:0005507(molecular_function: copper ion binding)	AT2G42490.1		Copper amine oxidase family protein	LOC_Os04g40040.1		copper methylamine oxidase precursor, putative, expressed
Fa.82290.1	-0.193826	0.999999	FALSE	-39.3948	1.07e-05	TRUE	-39.1703	1.24558e-05	TRUE	39.1287	1.49477e-05	TRUE	40.3904	2.62285e-06	TRUE	18.0108	0.336312	FALSE
Fa.52362.1	-0.297279	0.999999	FALSE	0.496421	0.999999	FALSE	0.864955	0.999984	FALSE	-0.737076	0.999993	FALSE	-1.81051	0.868815	FALSE	19.7985	1.16212e-08	TRUE
Fa.7247.1	-0.629793	0.999999	FALSE	0.93714	0.999999	FALSE	1.4096	0.999984	FALSE	0.462127	0.999993	FALSE	-0.269139	0.99675	FALSE	19.7918	1.15755e-08	TRUE	Pavir.4KG342500.2	PF03810(Importin-beta N-terminal domain)	PTHR12596(EXPORTIN 4,7-RELATED), PTHR12596:SF2(RAN-BINDING PROTEIN 16)			K18460(Genetic information processing: Translation proteins: XPO7, EXP7; exportin-7)	GO:0008536(molecular_function: Ran GTPase binding), GO:0006886(biological_process: intracellular protein transport)	AT5G06120.2		ARM repeat superfamily protein	LOC_Os03g42050.1		exportin-7-A, putative, expressed
Fa.25609.1	-42.1237	6.61442e-07	TRUE	-1.69836	0.999999	FALSE	0.674788	0.999984	FALSE	40.7521	2.28127e-06	TRUE	40.3706	1.34733e-06	TRUE	-20.3538	0.196269	FALSE	Pavir.3KG505200.1	PF00962(Adenosine/AMP deaminase)	PTHR11359(AMP DEAMINASE), PTHR11359:SF8(SUBFAMILY NOT NAMED)		3.5.4.6(AMP deaminase.)	K01490(Nucleotide metabolism: Purine metabolism [PATH:ko00230]: AMPD; AMP deaminase)	GO:0019239(molecular_function: deaminase activity), GO:0032264(biological_process: IMP salvage), GO:0003876(molecular_function: AMP deaminase activity)	AT2G38280.2	ATAMPD,FAC1	AMP deaminase, putative / myoadenylate deaminase, putative	LOC_Os07g49270.1		AMP deaminase, putative, expressed
Fa.26686.1	0.161855	0.999999	FALSE	-0.849291	0.999999	FALSE	-40.27	5.42687e-06	TRUE	41.4741	2.6063e-06	TRUE	40.3626	2.67545e-06	TRUE	-20.8829	0.191651	FALSE
Fa.64723.1	0.0775055	0.999999	FALSE	-1.14805	0.999999	FALSE	-0.618404	0.999984	FALSE	-41.9666	1.92603e-24	TRUE	40.3383	6.81667e-23	TRUE	-23.0587	2.95781e-06	TRUE
Fa.31436.4	4.54	0.999999	FALSE	39.0319	3.1e-09	TRUE	-40.268	7.24154e-10	TRUE	-37.9216	1.31698e-08	TRUE	40.0502	4.49349e-10	TRUE	18.758	0.0799589	FALSE
Fa.119189.1	-0.0482029	0.999999	FALSE	-1.25325	0.999999	FALSE	-0.0597671	0.999984	FALSE	0.0356504	0.999993	FALSE	-0.719345	0.950655	FALSE	19.7838	5.19786e-18	TRUE
Fa.145450.1	-44.3721	1.32495e-12	TRUE	-0.924709	0.999999	FALSE	43.7392	3.30233e-12	TRUE	43.9345	2.63865e-12	TRUE	-0.88718	0.994643	FALSE	19.5592	0.04308	TRUE
Fa.14797.1	-0.548665	0.999999	FALSE	-41.574	4.2e-07	TRUE	0.0684692	0.999984	FALSE	-1.41089	0.999993	FALSE	40.0192	7.65081e-07	TRUE	17.553	0.31299	FALSE
Fa.3977.1	-1.99785	0.999999	FALSE	-0.481901	0.999999	FALSE	-1.05964	0.999984	FALSE	43.8287	3.91318e-07	TRUE	0.0737414	0.999471	FALSE	18.8059	0.289604	FALSE	Pavir.9NG211200.2	PF06957(Coatomer (COPI) alpha subunit C-terminus)	PTHR19878(AUTOPHAGY PROTEIN 16-LIKE), PTHR19878:SF4(TRANSDUCIN/WD40 DOMAIN-CONTAINING PROTEIN)				GO:0030126(cellular_component: COPI vesicle coat), GO:0016192(biological_process: vesicle-mediated transport), GO:0006886(biological_process: intracellular protein transport), GO:0005515(molecular_function: protein binding), GO:0005198(molecular_function: structural molecule activity)	AT3G50590.1		Transducin/WD40 repeat-like superfamily protein	LOC_Os09g24260.1		WD domain, G-beta repeat domain containing protein, expressed
Fa.10525.1	-1.04522	0.999999	FALSE	-0.308262	0.999999	FALSE	2.49511	0.999984	FALSE	43.7134	1.11916e-17	TRUE	-2.38011	NA	FALSE	17.2247	0.0212846	TRUE	Pavir.2NG003854.1	PF00149(Calcineurin-like phosphoesterase)	PTHR34211(FAMILY NOT NAMED), PTHR34211:SF1(SUBFAMILY NOT NAMED)				GO:0016787(molecular_function: hydrolase activity)	AT4G11800.1		Calcineurin-like metallo-phosphoesterase superfamily protein	LOC_Os07g01540.1		Ser/Thr protein phosphatase family protein, putative, expressed
Fa.39425.1	39.3447	7.24354e-06	TRUE	41.6344	1.3e-06	TRUE	0.389429	0.999984	FALSE	-0.0347818	0.999993	FALSE	-0.876703	0.99675	FALSE	19.7215	0.22267	FALSE
Fa.127377.1	-45.1519	3.05936e-15	TRUE	43.6156	3.68e-14	TRUE	1.16379	0.999984	FALSE	43.5525	4.44586e-14	TRUE	1.64744	NA	FALSE	16.041	0.127059	FALSE
Fa.1628.1	-2.85866	0.999999	FALSE	-0.227102	0.999999	FALSE	-40.8858	1.72948e-09	TRUE	0.525415	0.999993	FALSE	39.9567	2.30367e-09	TRUE	17.9257	0.138872	FALSE
Fa.66386.1	-1.04906	0.999999	FALSE	40.0106	4.41e-06	TRUE	-1.56167	0.999984	FALSE	-0.0283705	0.999993	FALSE	39.9197	2.40713e-06	TRUE	20.5444	0.181584	FALSE	Pavir.3NG043200.1	PF07714(Protein tyrosine kinase)	PTHR27001(FAMILY NOT NAMED), PTHR27001:SF55(PROLINE-RICH RECEPTOR-LIKE PROTEIN KINASE PERK5-RELATED)	KOG1187(Serine/threonine protein kinase)	2.7.11.1(Non-specific serine/threonine protein kinase.)		GO:0006468(biological_process: protein phosphorylation), GO:0004672(molecular_function: protein kinase activity)	AT3G24550.1	ATPERK1,PERK1	proline extensin-like receptor kinase 1	LOC_Os05g12680.1		retrotransposon protein, putative, unclassified, expressed
Fa.49878.1	0.560328	0.999999	FALSE	-1.0963	0.999999	FALSE	40.356	1.4005e-06	TRUE	-40.2704	1.79056e-06	TRUE	39.6569	1.28162e-06	TRUE	-21.2431	0.141801	FALSE	Pavir.9KG459812.1	PF00005(ABC transporter), PF00664(ABC transporter transmembrane region)	PTHR24221(FAMILY NOT NAMED), PTHR24221:SF127(SUBFAMILY NOT NAMED)		3.6.3.43(Peptide-transporting ATPase.)		GO:0016887(molecular_function: ATPase activity), GO:0005524(molecular_function: ATP binding), GO:0055085(biological_process: transmembrane transport), GO:0042626(molecular_function: ATPase activity, coupled to transmembrane movement of substances), GO:0016021(cellular_component: integral component of membrane), GO:0006810(biological_process: transport)	AT5G39040.1	ALS1,ATTAP2,TAP2	transporter associated with antigen processing protein 2	LOC_Os03g54790.1		ABC transporter, ATP-binding protein, putative, expressed
Fa.64487.3	-1.87616	0.999999	FALSE	-2.59284	0.999999	FALSE	36.6689	1.88405e-08	TRUE	42.7318	4.37666e-12	TRUE	35.6131	NA	FALSE	14.6627	NA	FALSE
Fa.131218.1	-39.8842	7.03473e-12	TRUE	-40.3938	3.3e-12	TRUE	-1.05131	0.999984	FALSE	-40.6299	2.47816e-12	TRUE	39.5418	5.3229e-12	TRUE	18.8009	0.0279034	TRUE
Fa.47164.1	-0.660825	0.999999	FALSE	37.5709	3.95e-05	TRUE	0.465055	0.999984	FALSE	-0.0264287	0.999993	FALSE	-0.352813	0.997702	FALSE	-10.6509	0.822754	FALSE	Pavir.7NG147300.1	PF02151(UvrB/uvrC motif), PF07728(AAA domain (dynein-related subfamily)), PF10431(C-terminal, D2-small domain, of ClpB protein ), PF00004(ATPase family associated with various cellular activities (AAA)), PF02861(Clp amino terminal domain, pathogenicity island component)	PTHR11638(ATP-DEPENDENT CLP PROTEASE), PTHR11638:SF96(SUBFAMILY NOT NAMED)			K03696(Folding, sorting and degradation: Chaperones and folding catalysts [BR:ko03110]: clpC; ATP-dependent Clp protease ATP-binding subunit ClpC)	GO:0005515(molecular_function: protein binding), GO:0016887(molecular_function: ATPase activity), GO:0005524(molecular_function: ATP binding), GO:0019538(biological_process: protein metabolic process)	AT5G50920.1	ATHSP93-V,CLPC,CLPC1,DCA1,HSP93-V	CLPC homologue 1	LOC_Os04g32560.2		ATP-dependent Clp protease ATP-binding subunit clpA homolog CD4B,chloroplast precursor, putative, expressed
Fa.180640.2	2.18102	0.999999	FALSE	33.4617	0.000551716	TRUE	35.577	0.000149311	TRUE	-35.325	0.00020666	TRUE	-35.5721	8.30862e-05	TRUE	-14.9011	0.551072	FALSE
Fa.6566.2	38.8567	3.16457e-06	TRUE	37.0974	1.3e-05	TRUE	2.18325	0.999984	FALSE	-0.0142527	0.999993	FALSE	-1.28747	0.991757	FALSE	17.1862	0.329252	FALSE	Pavir.5NG457100.3	PF05495(CHY zinc finger), PF14599(Zinc-ribbon), PF01814(Hemerythrin HHE cation binding domain)	PTHR21319(RING FINGER AND CHY ZINC FINGER DOMAIN-CONTAINING PROTEIN 1), PTHR21319:SF0(RING FINGER AND CHY ZINC FINGER DOMAIN-CONTAINING PROTEIN 1)	KOG1940(Zn-finger protein)	6.3.2.19(Ubiquitin--protein ligase.)	K16276(Folding, sorting and degradation: Ubiquitin system [BR:ko04121]: K16276, BTS; zinc finger protein-like protein)	GO:0008270(molecular_function: zinc ion binding)	AT3G18290.1	BTS,EMB2454	zinc finger protein-related	LOC_Os01g49470.1		E3 ubiquitin ligase, putative, expressed
Fa.111222.1	-0.796178	0.999999	FALSE	-0.164822	0.999999	FALSE	1.11073	0.999984	FALSE	-0.461475	0.999993	FALSE	39.5059	8.21487e-15	TRUE	-20.221	0.00367136	TRUE
Fa.62388.1	-0.442682	0.999999	FALSE	38.8526	5.24e-10	TRUE	0.634874	0.999984	FALSE	-1.21799	0.999993	FALSE	39.5029	1.06439e-10	TRUE	20.9712	0.0141953	TRUE
Fa.53049.1	-41.5263	2.22362e-06	TRUE	-1.24251	0.999999	FALSE	41.2361	2.61202e-06	TRUE	0.438341	0.999993	FALSE	39.343	5.85121e-06	TRUE	-22.088	0.14264	FALSE
Fa.209292.2	41.6964	1.54555e-09	TRUE	40.7921	4.18e-09	TRUE	-0.815643	0.999984	FALSE	42.3214	8.78525e-10	TRUE	-0.452562	0.99675	FALSE	12.3309	0.563849	FALSE
Fa.169321.2	31.5195	2.10669e-05	TRUE	32.5323	8.7e-06	TRUE	0.253189	0.999984	FALSE	32.9404	6.97e-06	TRUE	-31.8722	8.48764e-06	TRUE	18.9402	0.0976965	FALSE
Fa.13580.2	35.1303	0.000200742	TRUE	-0.095641	0.999999	FALSE	-2.17761	0.999984	FALSE	-0.850197	0.999993	FALSE	39.2184	6.35325e-06	TRUE	16.1604	0.458707	FALSE	Pavir.9NG063509.1	PF13632(Glycosyl transferase family group 2), PF14569(Zinc-binding RING-finger)	PTHR13301(X-BOX TRANSCRIPTION FACTOR-RELATED), PTHR13301:SF45(SUBFAMILY NOT NAMED)		2.4.1.12(Cellulose synthase (UDP-forming).)	K10999(Membrane transport: Transporters [BR:ko02000]: CESA; cellulose synthase A)		AT5G05170.1	ATCESA3,ATH-B,CESA3,CEV1,IXR1	Cellulose synthase family protein	LOC_Os03g59340.1		CESA2 - cellulose synthase, expressed
Fa.14876.1	-41.6981	7.49495e-17	TRUE	-0.610114	0.999999	FALSE	0.578528	0.999984	FALSE	40.6742	5.91166e-16	TRUE	38.836	7.91062e-15	TRUE	-19.8641	0.00373051	TRUE
Fa.127512.1	-41.8111	3.1185e-27	TRUE	0.888371	0.999999	FALSE	39.5036	3.74587e-24	TRUE	-0.453616	0.999993	FALSE	38.7812	1.36859e-23	TRUE	20.1281	9.25351e-06	TRUE
Fa.51463.1	1.70917	0.999999	FALSE	1.32592	0.999999	FALSE	1.22558	0.999984	FALSE	0.106474	0.999993	FALSE	-1.19414	0.961489	FALSE	19.7217	1.60018e-06	TRUE
Fa.162526.9	-6.24363	0.999999	FALSE	-4.08005	0.999999	FALSE	-3.58532	0.999984	FALSE	41.8365	2.60325e-23	TRUE	2.9954	0.796532	FALSE	-26.783	6.50607e-09	TRUE
Fa.11510.1	-1.21485	0.999999	FALSE	-0.0344494	0.999999	FALSE	0.548508	0.999984	FALSE	41.6613	2.25857e-06	TRUE	-1.8351	0.982862	FALSE	-22.2803	0.134341	FALSE
Fa.4741.1	-0.724206	0.999999	FALSE	38.9146	5.05e-06	TRUE	38.522	6.78602e-06	TRUE	39.5423	3.60541e-06	TRUE	38.7175	3.04185e-06	TRUE	18.6105	0.260977	FALSE
Fa.88.1	39.5222	4.46967e-07	TRUE	1.08243	0.999999	FALSE	38.876	7.65926e-07	TRUE	39.1717	6.87252e-07	TRUE	38.5175	5.29008e-07	TRUE	-18.497	0.219512	FALSE	Pavir.3NG214900.2	PF00627(UBA/TS-N domain), PF14377(Domain of unknown function (DUF4414)), PF06012(Domain of Unknown Function (DUF908)), PF06025(Domain of Unknown Function (DUF913)), PF00632(HECT-domain (ubiquitin-transferase))	PTHR11254(HECT DOMAIN UBIQUITIN-PROTEIN LIGASE), PTHR11254:SF334(SUBFAMILY NOT NAMED)		6.3.2.19(Ubiquitin--protein ligase.)		GO:0004842(molecular_function: ubiquitin-protein transferase activity)	AT1G55860.2	UPL1	ubiquitin-protein ligase 1	LOC_Os09g07900.1		ubiquitin-protein ligase 1, putative, expressed
Fa.39020.1	37.978	5.64024e-08	TRUE	0.672704	0.999999	FALSE	39.9305	6.89548e-09	TRUE	0.885467	0.999993	FALSE	-1.34541	0.988525	FALSE	18.2426	0.130176	FALSE
Fa.64767.1	40.1666	5.97994e-06	TRUE	40.8078	3.79e-06	TRUE	0.0221227	0.999984	FALSE	41.2344	3.15111e-06	TRUE	2.94292	0.953054	FALSE	-21.2741	0.175612	FALSE
Fa.117328.1	31.2022	0.00213743	TRUE	32.1766	0.00117392	TRUE	-29.4423	0.00597241	TRUE	-0.0288897	0.999993	FALSE	-31.6239	0.00100994	TRUE	20.2556	0.208943	FALSE	Pavir.2KG434400.1	PF00085(Thioredoxin), PF01507(Phosphoadenosine phosphosulfate reductase family)	PTHR23293(FAD SYNTHETASE-RELATED FMN ADENYLYLTRANSFERASE), PTHR23293:SF11(PHOSPHOADENOSINE PHOSPHOSULFATE REDUCTASE)	KOG0189(Phosphoadenosine phosphosulfate reductase)	1.8.4.9(Adenylyl-sulfate reductase (glutathione).)	K05907(Energy metabolism: Sulfur metabolism [PATH:ko00920]: APR; adenylyl-sulfate reductase (glutathione))	GO:0045454(biological_process: cell redox homeostasis), GO:0008152(biological_process: metabolic process), GO:0003824(molecular_function: catalytic activity)	AT4G21990.1	APR3,ATAPR3,PRH-26,PRH26	APS reductase 3	LOC_Os07g32570.2		OsAPRL1 adenosine 5\'-phosphosulfate reductase-like OsAPRL1, expressed
Fa.113291.1	0.266611	0.999999	FALSE	-1.10077	0.999999	FALSE	0.555658	0.999984	FALSE	38.6094	2.15953e-05	TRUE	38.4772	1.1093e-05	TRUE	19.8683	0.229293	FALSE
Fa.108705.1	38.4743	2.24937e-21	TRUE	1.0042	0.999999	FALSE	0.563631	0.999984	FALSE	41.173	1.88005e-24	TRUE	-3.29831	0.753629	FALSE	22.2325	1.27938e-06	TRUE
Fa.54106.3	37.8859	1.30598e-07	TRUE	44.0233	1.56e-10	TRUE	-1.66029	0.999984	FALSE	41.0626	5.12237e-09	TRUE	1.26052	0.990124	FALSE	18.1965	0.146222	FALSE
Fa.33241.1	0.417342	0.999999	FALSE	-0.134133	0.999999	FALSE	0.112687	0.999984	FALSE	38.6796	1.14774e-08	TRUE	37.9869	1.02197e-08	TRUE	18.3448	0.10894	FALSE
Fa.36114.1	34.3816	0.000316192	TRUE	32.1047	0.00124295	TRUE	0.0936528	0.999984	FALSE	-0.150869	0.999993	FALSE	-33.2432	0.000377341	TRUE	16.2009	0.456295	FALSE
Fa.50352.1	-41.0804	1.4462e-10	TRUE	1.40502	0.999999	FALSE	0.684299	0.999984	FALSE	40.8945	2.00057e-10	TRUE	-1.23402	0.988221	FALSE	25.8805	0.000759781	TRUE	Pavir.9KG488300.1	PF00012(Hsp70 protein)	PTHR19375(HEAT SHOCK PROTEIN 70KDA), PTHR19375:SF232(MEDIATOR OF RNA POLYMERASE II TRANSCRIPTION SUBUNIT 37E-RELATED)			K03283(Infectious diseases: Toxoplasmosis [PATH:ko05145]: HSPA1s; heat shock 70kDa protein 1/2/6/8)		AT5G02500.1	AT-HSC70-1,HSC70,HSC70-1,HSP70-1	heat shock cognate protein 70-1	LOC_Os03g16920.1		DnaK family protein, putative, expressed
Fa.18713.1	-40.3185	9.98292e-11	TRUE	-39.5668	2.63e-10	TRUE	0.290217	0.999984	FALSE	0.588247	0.999993	FALSE	37.986	8.42133e-10	TRUE	19.6359	0.0331641	TRUE
Fa.82475.1	37.3886	4.34672e-05	TRUE	0.215282	0.999999	FALSE	-37.3223	4.63295e-05	TRUE	-37.6235	4.38936e-05	TRUE	37.6542	2.0083e-05	TRUE	19.7885	0.23278	FALSE
Fa.185846.1	-0.0748742	0.999999	FALSE	41.007	3.27e-06	TRUE	40.6428	4.12924e-06	TRUE	40.8839	4.11093e-06	TRUE	-0.378778	0.997639	FALSE	19.4895	0.249451	FALSE
Fa.147031.1	-0.743343	0.999999	FALSE	32.087	0.00123509	TRUE	-1.00303	0.999984	FALSE	30.9125	0.00311835	TRUE	-31.9099	0.000854318	TRUE	-10.8247	0.813262	FALSE
Fa.16711.1	-1.44661	0.999999	FALSE	38.2219	7.77e-11	TRUE	39.2805	1.72137e-11	TRUE	1.15697	0.999993	FALSE	37.5735	8.54252e-11	TRUE	-19.6536	0.0222761	TRUE
Fa.176952.2	0.300767	0.999999	FALSE	-34.7355	7.16e-06	TRUE	40.4758	1.71543e-08	TRUE	-0.014747	0.999993	FALSE	1.71564	0.978985	FALSE	-21.7614	0.0465985	TRUE
Fa.186665.12	-1.56875	0.999999	FALSE	3.52927	0.999999	FALSE	35.3414	0.0001739	TRUE	-0.174518	0.999993	FALSE	37.3969	2.39286e-05	TRUE	-15.0758	0.539806	FALSE
Fa.15791.1	37.4613	5.50964e-08	TRUE	38.5695	1.65e-08	TRUE	0.152325	0.999984	FALSE	-1.21569	0.999993	FALSE	-2.05315	0.966032	FALSE	18.8958	0.0938145	FALSE
Fa.56982.1	-0.217481	0.999999	FALSE	-39.5297	9.74e-06	TRUE	39.9199	7.16439e-06	TRUE	-0.638963	0.999993	FALSE	-0.563836	0.99675	FALSE	18.4091	0.31299	FALSE
Fa.32722.1	0.0729387	0.999999	FALSE	-37.1108	5.37e-05	TRUE	0.214333	0.999984	FALSE	36.6188	8.82323e-05	TRUE	37.3556	2.46461e-05	TRUE	21.2459	0.165607	FALSE
Fa.85451.1	-35.7195	0.000134254	TRUE	36.078	0.000107071	TRUE	35.7315	0.00013599	TRUE	35.9495	0.000137595	TRUE	37.2566	2.63844e-05	TRUE	18.3716	0.315594	FALSE
Fa.116135.1	-2.50344	0.999999	FALSE	2.92211	0.999999	FALSE	-34.6064	5.20266e-13	TRUE	37.366	2.33624e-15	TRUE	36.9281	2.42537e-15	TRUE	16.3098	0.0165358	TRUE
Fa.33690.1	0.468349	0.999999	FALSE	-1.06262	0.999999	FALSE	40.7509	3.39616e-08	TRUE	40.644	4.36565e-08	TRUE	1.56996	0.983744	FALSE	-21.1634	0.0779786	FALSE	Pavir.9KG342700.1	PF00076(RNA recognition motif. (a.k.a. RRM, RBD, or RNP domain)), PF08662(Eukaryotic translation initiation factor eIF2A)	PTHR14068(EUKARYOTIC TRANSLATION INITIATION FACTOR 3 EIF3 -RELATED), PTHR14068:SF0(EUKARYOTIC TRANSLATION INITIATION FACTOR 3 SUBUNIT B)			K03253(Translation: Translation factors [BR:ko03012]: EIF3B; translation initiation factor 3 subunit B)	GO:0003676(molecular_function: nucleic acid binding), GO:0031369(molecular_function: translation initiation factor binding), GO:0006413(biological_process: translational initiation), GO:0005852(cellular_component: eukaryotic translation initiation factor 3 complex), GO:0003743(molecular_function: translation initiation factor activity), GO:0003723(molecular_function: RNA binding)	AT5G27640.1	ATEIF3B-1,ATTIF3B1,EIF3B,EIF3B-1,TIF3B1	translation initiation factor 3B1	LOC_Os10g41960.1		eukaryotic translation initiation factor 3 subunit B, putative, expressed
Fa.37776.1	-0.391726	0.999999	FALSE	-39.1732	6.69e-08	TRUE	-1.20884	0.999984	FALSE	-39.0993	8.07885e-08	TRUE	36.8945	2.99236e-07	TRUE	-16.8653	0.257487	FALSE
Fa.8625.1	-36.9962	5.01799e-06	TRUE	0.779561	0.999999	FALSE	-36.8197	5.59882e-06	TRUE	-36.7049	7.30468e-06	TRUE	36.8897	2.79133e-06	TRUE	-15.4032	0.428463	FALSE	Pavir.9KG029885.1	PF08264(Anticodon-binding domain of tRNA), PF09334(tRNA synthetases class I (M)), PF00133(tRNA synthetases class I (I, L, M and V))	PTHR11946(ISOLEUCYL, LEUCYL, TYROSYL, VALYL AND METHIONYL-TRNA SYNTHETASES), PTHR11946:SF51(LEUCINE--TRNA LIGASE, CYTOPLASMIC)		6.1.1.4(Leucine--tRNA ligase.)	K01869(Translation: Mitochondrial biogenesis [BR:ko03029]: LARS, leuS; leucyl-tRNA synthetase)	GO:0006418(biological_process: tRNA aminoacylation for protein translation), GO:0000166(molecular_function: nucleotide binding), GO:0005524(molecular_function: ATP binding), GO:0004812(molecular_function: aminoacyl-tRNA ligase activity)	AT1G09620.1		ATP binding;leucine-tRNA ligases;aminoacyl-tRNA ligases;nucleotide binding;ATP binding;aminoacyl-tRNA ligases	LOC_Os09g32650.1		leucyl-tRNA synthetase, cytoplasmic, putative, expressed
Fa.68760.2	37.2526	3.27657e-05	TRUE	41.4334	1.36e-06	TRUE	1.81879	0.999984	FALSE	-1.79557	0.999993	FALSE	-0.187706	NA	FALSE	-23.1979	0.0917355	FALSE
Fa.18118.1	37.1699	1.27539e-09	TRUE	37.5795	7.55e-10	TRUE	38.9767	1.23281e-10	TRUE	-0.600351	0.999993	FALSE	-1.22486	0.986672	FALSE	-16.815	0.126062	FALSE
Fa.4002.1	0.143932	0.999999	FALSE	29.8958	8.5e-06	TRUE	-0.0392656	0.999984	FALSE	-0.0563804	0.999993	FALSE	-0.722463	0.99675	FALSE	19.6533	0.0289383	TRUE	Pavir.4KG267400.2	PF14510(ABC-transporter extracellular N-terminal), PF08370(Plant PDR ABC transporter associated), PF00005(ABC transporter), PF01061(ABC-2 type transporter)	PTHR19241(ATP-BINDING CASSETTE TRANSPORTER), PTHR19241:SF270(SUBFAMILY NOT NAMED)		3.6.3.34(Iron-chelate-transporting ATPase.)		GO:0016887(molecular_function: ATPase activity), GO:0005524(molecular_function: ATP binding), GO:0016020(cellular_component: membrane)	AT3G16340.1	ATPDR1,PDR1	pleiotropic drug resistance 1	LOC_Os06g36090.1		ABC-2 type transporter, putative, expressed
Fa.103338.1	-40.7562	2.1274e-12	TRUE	-39.256	1.93e-11	TRUE	-38.4121	6.27982e-11	TRUE	40.4483	3.69381e-12	TRUE	-1.19279	0.986672	FALSE	18.7513	0.0294689	TRUE
Fa.154915.1	37.5548	8.52872e-10	TRUE	1.30371	0.999999	FALSE	-37.5399	8.37296e-10	TRUE	0.0084139	0.999993	FALSE	36.8609	9.40847e-10	TRUE	-16.6978	0.1332	FALSE
Fa.148888.2	-2.94688	0.999999	FALSE	-32.6354	0.000336518	TRUE	-35.1484	5.53469e-05	TRUE	0.255463	0.999993	FALSE	36.8606	8.16372e-06	TRUE	-17.2373	0.340413	FALSE
Fa.122538.1	36.8043	1.40365e-05	TRUE	-0.0368306	0.999999	FALSE	37.5279	8.0127e-06	TRUE	5.06215	0.999993	FALSE	-2.31126	0.968483	FALSE	20.9838	0.125244	FALSE
Fa.128443.1	36.2436	1.33975e-07	TRUE	40.0847	1.97e-09	TRUE	-1.16806	0.999984	FALSE	-40.249	1.86838e-09	TRUE	36.371	5.76506e-08	TRUE	18.7236	0.0928629	FALSE	Pavir.6KG092800.2	PF00240(Ubiquitin family)	PTHR10666(UBIQUITIN)	KOG0005(Ubiquitin-like protein), KOG0001(Ubiquitin and ubiquitin-like proteins)			GO:0005515(molecular_function: protein binding)	AT4G05320.2	UBQ10	polyubiquitin 10	LOC_Os06g46770.2		ubiquitin family protein, putative, expressed
Fa.41041.1	36.3645	8.84265e-05	TRUE	-0.961658	0.999999	FALSE	0.0865312	0.999984	FALSE	-0.161119	0.999993	FALSE	36.3168	5.03061e-05	TRUE	-16.2932	0.462039	FALSE
Fa.112324.1	-41.0099	6.8927e-10	TRUE	0.112608	0.999999	FALSE	1.26855	0.999984	FALSE	40.1472	2.05839e-09	TRUE	-0.0355526	0.999593	FALSE	-18.1245	0.131262	FALSE
Fa.146334.1	-0.797462	0.999999	FALSE	-1.4361	0.999999	FALSE	-1.44391	0.999984	FALSE	36.0323	0.000130709	TRUE	36.0966	5.85917e-05	TRUE	-16.7905	0.428108	FALSE
Fa.2181.1	-0.705888	0.999999	FALSE	37.9186	3.12e-05	TRUE	-36.3554	8.96301e-05	TRUE	37.0881	6.31828e-05	TRUE	36.0777	5.92795e-05	TRUE	-16.2254	0.465992	FALSE
Fa.154442.1	0.978746	0.999999	FALSE	0.907847	0.999999	FALSE	0.176246	0.999984	FALSE	-0.558149	0.999993	FALSE	-2.1504	0.765381	FALSE	19.6252	1.54914e-10	TRUE
Fa.76617.1	0.255993	0.999999	FALSE	-0.812191	0.999999	FALSE	-2.97483	0.999984	FALSE	0.782165	0.999993	FALSE	4.47235	0.342848	FALSE	19.6247	5.00655e-10	TRUE
Fa.159795.1	-1.02829	0.999999	FALSE	-35.5887	2.17e-08	TRUE	-36.4055	8.2127e-09	TRUE	-0.822157	0.999993	FALSE	35.9283	7.01149e-09	TRUE	19.8443	0.0271293	TRUE
Fa.31784.1	-1.04638	0.999999	FALSE	-1.37562	0.999999	FALSE	40.727	3.84644e-06	TRUE	39.663	1.00609e-05	TRUE	0.0615236	0.999569	FALSE	19.6742	0.238715	FALSE	Pavir.5NG234300.1	PF10557(Cullin protein neddylation domain), PF00888(Cullin family)	PTHR11932(CULLIN), PTHR11932:SF92(SUBFAMILY NOT NAMED)	KOG2166(Cullins), KOG2167(Cullins)		K03347(Infectious diseases: Herpes simplex infection [PATH:ko05168]: CUL1, CDC53; cullin 1)	GO:0031625(molecular_function: ubiquitin protein ligase binding), GO:0006511(biological_process: ubiquitin-dependent protein catabolic process)	AT4G02570.1	ATCUL1,AXR6,CUL1	cullin 1	LOC_Os01g27150.1		cullin, putative, expressed
Fa.67110.1	-39.4686	1.88315e-09	TRUE	-0.183971	0.999999	FALSE	-0.319842	0.999984	FALSE	39.6501	1.71781e-09	TRUE	0.272034	0.997653	FALSE	-15.9235	0.237995	FALSE
Fa.50832.1	-0.519342	0.999999	FALSE	-0.574441	0.999999	FALSE	-0.196079	0.999984	FALSE	-35.2709	0.000213572	TRUE	35.8619	6.8673e-05	TRUE	-16.5648	0.442529	FALSE	Pavir.5KG119800.2	PF00400(WD domain, G-beta repeat)	PTHR19856(WD-REPEATCONTAINING PROTEIN WDR1)				GO:0005515(molecular_function: protein binding)	AT3G18060.1		transducin family protein / WD-40 repeat family protein	LOC_Os01g03510.1		WD domain, G-beta repeat domain containing protein, expressed
Fa.146669.1	0.942337	0.999999	FALSE	4.38974	0.883675	FALSE	0.0860199	0.999984	FALSE	0.168323	0.999993	FALSE	-3.17994	0.684789	FALSE	19.5859	3.25594e-07	TRUE
Fa.98535.1	0.433847	0.999999	FALSE	32.0475	0.00126356	TRUE	0.0156562	0.999984	FALSE	-0.0228444	0.999993	FALSE	-33.6431	0.000289624	TRUE	20.2035	0.211134	FALSE
Fa.60777.1	-39.7585	4.51581e-11	TRUE	37.1109	1.39e-09	TRUE	-37.5329	7.95126e-10	TRUE	-1.38546	0.999993	FALSE	35.8395	3.08261e-09	TRUE	19.7791	0.0219181	TRUE
Fa.87505.1	0.980626	0.999999	FALSE	-36.6522	7.65e-08	TRUE	38.7109	7.63927e-09	TRUE	-0.0602624	0.999993	FALSE	-2.20612	0.959154	FALSE	19.4923	0.0629154	FALSE
Fa.16931.1	38.1569	6.88115e-11	TRUE	-41.1387	9.26e-13	TRUE	-41.0463	1.08134e-12	TRUE	39.3907	1.32674e-11	TRUE	-0.45482	0.99675	FALSE	19.4801	0.0174319	TRUE
Fa.27995.1	0.661815	0.999999	FALSE	-39.2243	8.64e-27	TRUE	38.628	5.58689e-26	TRUE	-0.20306	0.999993	FALSE	1.59963	0.931343	FALSE	-17.8153	0.000191245	TRUE
Fa.55118.2	36.0292	0.000108827	TRUE	-0.0371383	0.999999	FALSE	-36.6729	7.19789e-05	TRUE	8.18476	0.999993	FALSE	-0.214953	0.99867	FALSE	-9.87189	0.865481	FALSE
Fa.87877.1	-0.705452	0.999999	FALSE	31.7857	0.00145554	TRUE	-0.815385	0.999984	FALSE	-32.0045	0.00165997	TRUE	-31.8306	0.000894427	TRUE	-10.7239	0.81791	FALSE
Fa.548.2	0.820107	0.999999	FALSE	31.359	0.00183225	TRUE	-30.1481	0.00407015	TRUE	-1.08921	0.999993	FALSE	-26.1312	0.0167551	TRUE	-29.2609	0.00641049	TRUE
Fa.55295.2	-0.323606	0.999999	FALSE	-0.0548322	0.999999	FALSE	35.8907	0.000123024	TRUE	36.0091	0.000132572	TRUE	35.7485	7.40276e-05	TRUE	16.8118	0.413892	FALSE
Fa.17110.1	-1.43395	0.999999	FALSE	-0.11352	0.999999	FALSE	0.215028	0.999984	FALSE	39.1588	1.05816e-08	TRUE	0.681865	0.99675	FALSE	-19.4151	0.0894375	FALSE	Pavir.4NG159700.1	PF04564(U-box domain)	PTHR22849(WDSAM1 PROTEIN), PTHR22849:SF47(SUBFAMILY NOT NAMED)		6.3.2.19(Ubiquitin--protein ligase.)		GO:0016567(biological_process: protein ubiquitination), GO:0004842(molecular_function: ubiquitin-protein transferase activity)	AT1G68940.1		Armadillo/beta-catenin-like repeat family protein	LOC_Os06g16410.1		armadillo/beta-catenin repeat family protein, putative, expressed
Fa.144035.1	0.0364986	0.999999	FALSE	0.0886886	0.999999	FALSE	-0.479309	0.999984	FALSE	1.77273	0.999993	FALSE	0.947391	0.981362	FALSE	19.5577	3.32128e-05	TRUE
Fa.22193.1	35.5154	0.000153483	TRUE	-36.6533	7.35e-05	TRUE	0.764783	0.999984	FALSE	-0.0588772	0.999993	FALSE	35.5729	8.30862e-05	TRUE	20.0315	0.220878	FALSE	Pavir.9NG640800.1	PF13802(Galactose mutarotase-like), PF01055(Glycosyl hydrolases family 31 )	PTHR22762(ALPHA-GLUCOSIDASE), PTHR22762:SF54(BCDNA.GH04962)		3.2.1.84(Glucan 1,3-alpha-glucosidase.)	K05546(Folding, sorting and degradation: Protein processing in endoplasmic reticulum [PATH:ko04141]: GANAB; alpha 1,3-glucosidase)	GO:0005975(biological_process: carbohydrate metabolic process), GO:0004553(molecular_function: hydrolase activity, hydrolyzing O-glycosyl compounds)	AT5G63840.1	PSL5,RSW3	Glycosyl hydrolases family 31 protein	LOC_Os03g11720.1		glycosyl hydrolase, family 31, putative, expressed
Fa.34765.1	-36.3296	9.0459e-05	TRUE	-1.56746	0.999999	FALSE	-0.286293	0.999984	FALSE	-0.0221283	0.999993	FALSE	35.3879	9.38772e-05	TRUE	-15.0324	0.541879	FALSE	Pavir.5NG493900.1	PF07724(AAA domain (Cdc48 subfamily)), PF02359(Cell division protein 48 (CDC48), N-terminal domain), PF00004(ATPase family associated with various cellular activities (AAA))	PTHR23078(VESICULAR-FUSION PROTEIN NSF)		3.6.4.6(Vesicle-fusing ATPase.)	K06027(Nervous system: Synaptic vesicle cycle [PATH:ko04721]: NSF, SEC18; vesicle-fusing ATPase)	GO:0005524(molecular_function: ATP binding)	AT4G04910.1	NSF	AAA-type ATPase family protein	LOC_Os05g44310.1		vesicle-fusing ATPase, putative, expressed
Fa.27948.1	0.617472	0.999999	FALSE	-1.05225	0.999999	FALSE	-35.0365	0.000214069	TRUE	-0.302005	0.999993	FALSE	35.3858	9.41246e-05	TRUE	-16.2037	0.467604	FALSE	Pavir.5NG455500.2	PF00271(Helicase conserved C-terminal domain), PF04851(Type III restriction enzyme, res subunit), PF13625(Helicase conserved C-terminal domain)	PTHR11274(RAD25/XP-B DNA REPAIR HELICASE), PTHR11274:SF0(TFIIH BASAL TRANSCRIPTION FACTOR COMPLEX HELICASE XPB SUBUNIT)		3.6.4.12(DNA helicase.)	K10843(Replication and repair: DNA repair and recombination proteins [BR:ko03400]: ERCC3, XPB; DNA excision repair protein ERCC-3)	GO:0016787(molecular_function: hydrolase activity), GO:0005524(molecular_function: ATP binding), GO:0003677(molecular_function: DNA binding)	AT5G41360.1	ATXPB2,XPB2	homolog of Xeroderma pigmentosum complementation group B 2	LOC_Os01g49680.1		DNA repair helicase XPB2, putative, expressed
Fa.61291.1	-1.97609	0.999999	FALSE	1.05515	0.999999	FALSE	-35.8189	3.93161e-08	TRUE	1.68512	0.999993	FALSE	35.3673	3.25726e-08	TRUE	-14.4863	0.317055	FALSE
Fa.65582.2	-36.0776	0.000106328	TRUE	1.64681	0.999999	FALSE	35.6125	0.000146214	TRUE	-35.7643	0.000156142	TRUE	35.3655	9.53856e-05	TRUE	-16.4325	0.4528	FALSE
Fa.94646.1	-1.22549	0.999999	FALSE	-0.0461214	0.999999	FALSE	1.34681	0.999984	FALSE	-0.227713	0.999993	FALSE	-3.00784	0.712259	FALSE	19.5438	4.26554e-07	TRUE
Fa.17700.1	-40.0314	8.88553e-12	TRUE	-40.6351	3.66e-12	TRUE	-39.8928	1.10423e-11	TRUE	38.9564	4.55306e-11	TRUE	0.560578	0.99675	FALSE	20.4608	0.0103738	TRUE
Fa.3102.1	-2.65238	0.999999	FALSE	-38.1769	2.63e-05	TRUE	-37.6169	3.815e-05	TRUE	38.9115	1.74198e-05	TRUE	-2.46044	0.96825	FALSE	-19.8753	0.241964	FALSE	Pavir.2NG619300.1	PF01493(GXGXG motif), PF04898(Glutamate synthase central domain), PF01645(Conserved region in glutamate synthase), PF00310(Glutamine amidotransferases class-II)	PTHR11938(FAD NADPH DEHYDROGENASE/OXIDOREDUCTASE), PTHR11938:SF94(FERREDOXIN-DEPENDENT GLUTAMATE SYNTHASE 2, CHLOROPLASTIC)		1.4.7.1(Glutamate synthase (ferredoxin).)	K00284(Energy metabolism: Nitrogen metabolism [PATH:ko00910]: E1.4.7.1; glutamate synthase (ferredoxin))	GO:0055114(biological_process: oxidation-reduction process), GO:0016491(molecular_function: oxidoreductase activity), GO:0008152(biological_process: metabolic process), GO:0015930(molecular_function: glutamate synthase activity), GO:0006807(biological_process: nitrogen compound metabolic process), GO:0016638(molecular_function: oxidoreductase activity, acting on the CH-NH2 group of donors), GO:00…	AT5G04140.1	FD-GOGAT,GLS1,GLU1,GLUS	glutamate synthase 1	LOC_Os07g46460.1		ferredoxin-dependent glutamate synthase, chloroplast precursor, putative, expressed
Fa.84170.1	-39.7871	2.44256e-15	TRUE	-0.151743	0.999999	FALSE	-0.591337	0.999984	FALSE	38.7288	1.89961e-14	TRUE	-1.58736	0.965496	FALSE	19.9166	0.00202767	TRUE
Fa.64085.1	2.6348	0.999999	FALSE	2.75128	0.999999	FALSE	37.0954	1.43142e-12	TRUE	-1.15909	0.999993	FALSE	-0.966162	0.991011	FALSE	21.7717	0.000597297	TRUE
Fa.93504.1	34.9814	0.000217239	TRUE	-0.177433	0.999999	FALSE	36.3909	8.73461e-05	TRUE	1.03489	0.999993	FALSE	-0.990481	0.99675	FALSE	21.4461	0.156973	FALSE
Fa.68261.1	32.9578	0.000776849	TRUE	-0.00683373	0.999999	FALSE	-1.64281	0.999984	FALSE	-35.7025	0.000161896	TRUE	35.1322	0.000111176	TRUE	17.1396	0.391734	FALSE
Fa.20913.2	-36.2989	9.23152e-05	TRUE	35.1048	0.000200329	TRUE	-6.28502	0.999984	FALSE	35.8681	0.000145119	TRUE	35.1295	0.000111176	TRUE	-15.0862	0.538898	FALSE	Pavir.9NG267200.2	PF02037(SAP domain), PF13812(Pentatricopeptide repeat domain)	PTHR31407(FAMILY NOT NAMED), PTHR31407:SF5(PLASTID TRANSCRIPTIONALLY ACTIVE 3)					AT3G04260.1	PTAC3	plastid transcriptionally active 3	LOC_Os10g32540.1		SAP domain containing protein, expressed
Fa.32754.2	34.8919	0.000235876	TRUE	-4.38091	0.999999	FALSE	-35.9607	0.000120736	TRUE	-1.3653	0.999993	FALSE	-0.718467	NA	FALSE	16.3762	NA	FALSE
Fa.31435.1	39.4213	1.03273e-05	TRUE	38.1029	2.75e-05	TRUE	-36.5335	8.01469e-05	TRUE	38.6205	2.14616e-05	TRUE	0.610984	0.99675	FALSE	-18.3138	0.332764	FALSE
Fa.25085.1	-34.4794	0.000299605	TRUE	-33.6506	0.000490487	TRUE	0.330159	0.999984	FALSE	-0.0262634	0.999993	FALSE	35.1111	0.000112307	TRUE	21.3956	0.159256	FALSE
Fa.216124.1	-36.6359	7.38298e-05	TRUE	34.4146	0.000312361	TRUE	-36.3408	9.04213e-05	TRUE	-1.36802	0.999993	FALSE	35.0929	0.000114297	TRUE	-16.6461	0.436664	FALSE
Fa.118642.1	0.226908	0.999999	FALSE	-40.6937	4.1e-06	TRUE	-0.313329	0.999984	FALSE	38.47	2.38069e-05	TRUE	-1.2217	0.994224	FALSE	-15.9536	0.482239	FALSE	Pavir.9KG376828.1	PF00262(Calreticulin family)	PTHR11073(CALRETICULIN AND CALNEXIN), PTHR11073:SF17(SUBFAMILY NOT NAMED)	KOG0674(Calreticulin)		K08057(Infectious diseases: Chagas disease (American trypanosomiasis) [PATH:ko05142]: CALR; calreticulin)	GO:0051082(molecular_function: unfolded protein binding), GO:0006457(biological_process: protein folding), GO:0005783(cellular_component: endoplasmic reticulum), GO:0005509(molecular_function: calcium ion binding)	AT1G56340.2	AtCRT1a,CRT1,CRT1a	calreticulin 1a	LOC_Os03g61670.1		calreticulin precursor, putative, expressed
Fa.229195.1	-0.0299896	0.999999	FALSE	-1.31151	0.999999	FALSE	1.47664	0.999984	FALSE	38.2912	2.43201e-34	TRUE	-1.95353	0.892015	FALSE	19.9906	1.12531e-08	TRUE
Fa.34616.1	33.2536	0.000648735	TRUE	0.00927088	0.999999	FALSE	34.0646	0.000403244	TRUE	-35.5559	0.000178401	TRUE	35.071	0.000115688	TRUE	-15.9693	0.481548	FALSE	Pavir.5KG067200.2	PF14703(Cytosolic domain of 10TM putative phosphate transporter), PF13967(Late exocytosis, associated with Golgi transport ), PF02714(Calcium-dependent channel, 7TM region, putative phosphate)	PTHR13018(PROBABLE MEMBRANE PROTEIN DUF221-RELATED), PTHR13018:SF48(SUBFAMILY NOT NAMED)				GO:0016020(cellular_component: membrane)	AT4G22120.6		ERD (early-responsive to dehydration stress) family protein	LOC_Os01g35050.2		early-responsive to dehydration protein-related, putative, expressed
Fa.140385.1	-38.108	2.64199e-05	TRUE	-38.9887	1.45e-05	TRUE	-0.135436	0.999984	FALSE	37.9809	3.4149e-05	TRUE	-0.447419	0.997322	FALSE	19.8531	0.229888	FALSE
Fa.2293.1	34.7537	0.000250756	TRUE	-37.1385	5.27e-05	TRUE	-35.963	0.000116673	TRUE	-36.04	0.000129816	TRUE	35.0634	0.000115688	TRUE	-12.5743	0.708768	FALSE	Pavir.7KG418500.1	PF15044(Mitochondrial function, CLU-N-term), PF12807(Translation initiation factor eIF3 subunit 135), PF13424(Tetratricopeptide repeat)	PTHR12601(EUKARYOTIC TRANSLATION INITIATION FACTOR 3 SUBUNIT EIF-3), PTHR12601:SF18(TETRATRICOPEPTIDE REPEAT-CONTAINING PROTEIN)			K03255(Translation: Translation factors [BR:ko03012]: TIF31, CLU1; protein TIF31)		AT4G28080.1		Tetratricopeptide repeat (TPR)-like superfamily protein	LOC_Os04g55230.1		tetratricopeptide repeat domain containing protein, putative, expressed
Fa.7126.1	34.6591	0.000265812	TRUE	-0.0461281	0.999999	FALSE	2.92368	0.999984	FALSE	0.49062	0.999993	FALSE	-0.343221	0.997912	FALSE	-10.0143	0.858672	FALSE
Fa.202063.1	36.2922	9.23336e-05	TRUE	38.7012	1.79e-05	TRUE	37.246	4.87108e-05	TRUE	-35.1665	0.000228852	TRUE	34.9617	0.000124339	TRUE	21.3386	0.161337	FALSE
Fa.10786.1	-1.08121	0.999999	FALSE	-38.0624	2.65e-08	TRUE	0.973896	0.999984	FALSE	37.8751	3.6641e-08	TRUE	0.6876	0.99675	FALSE	17.5429	0.150731	FALSE
Fa.68821.1	34.3848	0.000316192	TRUE	-34.6574	0.000267093	TRUE	-34.7538	0.00025803	TRUE	-0.667775	0.999993	FALSE	-0.196524	0.99875	FALSE	19.0671	0.274295	FALSE
Fa.55649.1	0.854562	0.999999	FALSE	1.48679	0.999999	FALSE	36.6006	4.49407e-17	TRUE	0.770157	0.999993	FALSE	0.0166182	0.999593	FALSE	-12.8835	0.122637	FALSE
Fa.24553.4	-31.7233	0.00160377	TRUE	31.2702	0.00193089	TRUE	31.3661	0.00206603	TRUE	-0.0513059	0.999993	FALSE	-29.6375	0.00312258	TRUE	21.1351	0.170023	FALSE
Fa.50871.1	31.5607	0.00188499	TRUE	-37.7573	3.47e-05	TRUE	-36.906	6.15918e-05	TRUE	-2.03285	0.999993	FALSE	34.9481	0.000126449	TRUE	17.9355	0.339918	FALSE
Fa.171238.1	34.3831	0.000316192	TRUE	-0.088067	0.999999	FALSE	32.3527	0.00118563	TRUE	-0.786834	0.999993	FALSE	-0.0109541	0.999911	FALSE	-15.3698	0.520281	FALSE
Fa.13589.1	-41.1659	7.51888e-10	TRUE	1.38791	0.999999	FALSE	-2.05632	0.999984	FALSE	37.6537	4.13964e-08	TRUE	-1.09826	0.992144	FALSE	21.435	0.0245986	TRUE	Pavir.2KG488500.2	PF02736(Myosin N-terminal SH3-like domain), PF00612(IQ calmodulin-binding motif), PF00063(Myosin head (motor domain))	PTHR13140(MYOSIN), PTHR13140:SF439(SUBFAMILY NOT NAMED)		3.6.4.1(Myosin ATPase.)	K10357(Cell motility: Cytoskeleton proteins [BR:ko04812]: MYO5; myosin V)	GO:0016459(cellular_component: myosin complex), GO:0005524(molecular_function: ATP binding), GO:0003774(molecular_function: motor activity), GO:0005515(molecular_function: protein binding)	AT5G54280.2	ATM2,ATM4,ATMYOS1	myosin 2	LOC_Os07g37560.1		myosin-Vb, putative, expressed
Fa.13065.2	-35.9181	0.000117121	TRUE	-36.2206	9.72e-05	TRUE	0.0678758	0.999984	FALSE	0.309362	0.999993	FALSE	34.893	0.000129235	TRUE	-14.867	0.554136	FALSE
Fa.157843.1	-2.91564	0.999999	FALSE	-37.367	2.67e-05	TRUE	36.2938	5.61949e-05	TRUE	1.34002	0.999993	FALSE	0.963354	0.99675	FALSE	19.6712	0.217725	FALSE
Fa.546.3	6.67547	0.999999	FALSE	35.1374	2.85e-11	TRUE	-0.185661	0.999984	FALSE	1.759	0.999993	FALSE	34.8592	2.00373e-11	TRUE	23.3523	0.00011826	TRUE
Fa.91602.2	0.604977	0.999999	FALSE	35.1778	2.79e-05	TRUE	1.01353	0.999984	FALSE	35.0647	3.46749e-05	TRUE	34.8464	1.90706e-05	TRUE	-15.2905	0.445654	FALSE
Fa.37204.2	-2.02095	0.999999	FALSE	-37.3214	4.67e-05	TRUE	-35.7687	0.000132564	TRUE	-0.953146	0.999993	FALSE	34.7526	0.000141358	TRUE	-13.565	0.64427	FALSE	Pavir.1KG386500.1	PF00221(Aromatic amino acid lyase)	PTHR10362(HISTIDINE AMMONIA-LYASE), PTHR10362:SF16(SUBFAMILY NOT NAMED)		4.3.1.24(Phenylalanine ammonia-lyase.)	K10775(Biosynthesis of other secondary metabolites: Phenylpropanoid biosynthesis [PATH:ko00940]: PAL; phenylalanine ammonia-lyase)		AT2G37040.1	ATPAL1,PAL1	PHE ammonia lyase 1	LOC_Os02g41680.1		phenylalanine ammonia-lyase, putative, expressed
Fa.145827.1	31.8496	0.00149248	TRUE	31.1774	0.00203869	TRUE	1.90464	0.999984	FALSE	-0.0649765	0.999993	FALSE	-33.0413	0.000422634	TRUE	-10.228	0.846619	FALSE
Fa.52988.2	37.127	6.18811e-06	TRUE	5.38366	0.999999	FALSE	38.6446	1.85072e-06	TRUE	37.5276	6.0972e-06	TRUE	-2.24093	NA	FALSE	16.511	NA	FALSE
Fa.141774.2	34.3527	8.50372e-07	TRUE	-37.5811	2.9e-08	TRUE	3.62231	0.999984	FALSE	-0.0674299	0.999993	FALSE	1.39638	0.984962	FALSE	17.78	0.12959	FALSE
Fa.142927.1	-1.30669	0.999999	FALSE	-0.234126	0.999999	FALSE	0.728149	0.999984	FALSE	-1.7597	0.999993	FALSE	0.637705	0.992093	FALSE	19.5305	1.97431e-05	TRUE
Fa.120440.1	-1.90894	0.999999	FALSE	1.46953	0.999999	FALSE	-1.37688	0.999984	FALSE	37.3922	1.1124e-07	TRUE	-0.832898	0.99675	FALSE	-16.7135	0.229086	FALSE
Fa.113585.1	-1.39854	0.999999	FALSE	-0.714735	0.999999	FALSE	-0.726536	0.999984	FALSE	-35.9724	0.000135432	TRUE	34.6962	0.000146765	TRUE	-14.2665	0.591474	FALSE
Fa.53391.1	-1.91904	0.999999	FALSE	-50.7384	3.64e-21	TRUE	1.12904	0.999984	FALSE	-1.24719	0.999993	FALSE	1.78341	0.964124	FALSE	19.528	0.0107434	TRUE
Fa.49142.1	-0.542634	0.999999	FALSE	0.243754	0.999999	FALSE	36.7367	6.90363e-05	TRUE	37.3237	5.35184e-05	TRUE	-1.69885	0.987216	FALSE	-14.4489	0.581	FALSE
Fa.40045.1	30.5726	0.00314319	TRUE	-34.975	0.000217336	TRUE	-34.1833	0.000371315	TRUE	3.48352	0.999993	FALSE	34.5221	0.000164551	TRUE	-14.9655	0.546402	FALSE	Pavir.1KG402100.1	PF07645(Calcium-binding EGF domain), PF13947(Wall-associated receptor kinase galacturonan-binding), PF00069(Protein kinase domain)	PTHR27005(FAMILY NOT NAMED), PTHR27005:SF18(SUBFAMILY NOT NAMED)	KOG1187(Serine/threonine protein kinase)	2.7.11.1(Non-specific serine/threonine protein kinase.)		GO:0005509(molecular_function: calcium ion binding), GO:0030247(molecular_function: polysaccharide binding), GO:0006468(biological_process: protein phosphorylation), GO:0005524(molecular_function: ATP binding), GO:0004672(molecular_function: protein kinase activity)	AT1G21230.1	WAK5	wall associated kinase 5	LOC_Os02g41500.1		OsWAK13 - OsWAK receptor-like protein kinase, expressed
Fa.102742.2	34.0511	0.000386468	TRUE	35.4214	0.000162635	TRUE	0.0566297	0.999984	FALSE	-0.0321648	0.999993	FALSE	-0.419637	0.997487	FALSE	-7.23297	0.975389	FALSE	Pavir.8KG245700.1	PF00004(ATPase family associated with various cellular activities (AAA))	PTHR32429(FAMILY NOT NAMED), PTHR32429:SF8(SUBFAMILY NOT NAMED)	KOG0651(26S proteasome regulatory complex, ATPase RPT4)			GO:0005524(molecular_function: ATP binding)	AT2G39730.2	RCA	rubisco activase	LOC_Os11g47970.1		AAA-type ATPase family protein, putative, expressed
Fa.15904.3	34.0474	2.94182e-08	TRUE	-33.3462	8.28e-08	TRUE	39.6299	2.19585e-11	TRUE	-0.995563	0.999993	FALSE	0.444642	0.99675	FALSE	-17.0986	0.10274	FALSE	Pavir.9KG422733.1	PF13419(Haloacid dehalogenase-like hydrolase), PF13905(Thioredoxin-like), PF01436(NHL repeat)	PTHR13833(FAMILY NOT NAMED), PTHR13833:SF49(NHL REPEAT-CONTAINING PROTEIN 2)	KOG2914(Predicted haloacid-halidohydrolase and related hydrolases)			GO:0005515(molecular_function: protein binding)	AT1G56500.1		haloacid dehalogenase-like hydrolase family protein	LOC_Os03g19760.1		HAD-superfamily hydrolase, subfamily IA, variant 3 containing protein, expressed
Fa.11584.1	-35.5161	6.33789e-07	TRUE	34.7302	1.36e-06	TRUE	35.2267	8.03316e-07	TRUE	0.895282	0.999993	FALSE	34.4658	8.55581e-07	TRUE	18.8361	0.105286	FALSE
Fa.11155.1	-1.37645	0.999999	FALSE	35.1701	1.42e-05	TRUE	0.494881	0.999984	FALSE	1.3088	0.999993	FALSE	34.4494	1.34079e-05	TRUE	-15.2797	0.422027	FALSE
Fa.50448.1	-36.608	6.51157e-06	TRUE	35.3686	1.8e-05	TRUE	-36.0461	1.01842e-05	TRUE	-35.405	1.98714e-05	TRUE	34.3857	2.0596e-05	TRUE	20.173	0.131353	FALSE
Fa.34278.1	-0.270465	0.999999	FALSE	4.49076	0.998898	FALSE	2.32668	0.999984	FALSE	-0.684702	0.999993	FALSE	-1.1247	0.976485	FALSE	19.509	0.00016947	TRUE
Fa.61680.1	-37.9066	1.58351e-09	TRUE	37.7108	1.96e-09	TRUE	-36.488	8.2127e-09	TRUE	37.098	4.69912e-09	TRUE	0.78343	0.996408	FALSE	22.4128	0.00543336	TRUE
Fa.179140.1	-0.0139283	0.999999	FALSE	-36.0448	0.000108824	TRUE	36.4722	8.28485e-05	TRUE	-35.4804	0.000186908	TRUE	34.3606	0.00018297	TRUE	-16.1358	0.471553	FALSE
Fa.42744.3	0.0301032	0.999999	FALSE	-34.0324	0.000395175	TRUE	35.4687	0.000159921	TRUE	-0.0435481	0.999993	FALSE	-4.83735	NA	FALSE	17.7439	NA	FALSE
Fa.108474.1	1.88532	0.999999	FALSE	-34.3384	0.000325663	TRUE	0.684043	0.999984	FALSE	0.00871066	0.999993	FALSE	34.3546	0.000184063	TRUE	18.6621	0.297045	FALSE
Fa.62580.2	31.7058	0.0016162	TRUE	31.1638	0.00205399	TRUE	33.174	0.000708871	TRUE	-0.0472239	0.999993	FALSE	-33.2464	0.000371753	TRUE	19.5511	0.245641	FALSE
Fa.5990.2	-0.0423581	0.999999	FALSE	30.935	0.0023209	TRUE	31.5172	0.00190015	TRUE	-29.0902	0.00829813	TRUE	-30.3383	NA	FALSE	17.9327	0.340413	FALSE
Fa.73067.2	37.8374	2.29399e-06	TRUE	0.873207	0.999999	FALSE	0.431279	0.999984	FALSE	-6.7595	0.999993	FALSE	34.2757	2.1986e-05	TRUE	19.6623	0.152209	FALSE
Fa.44549.1	-37.0808	4.13686e-06	TRUE	-35.6304	1.35e-05	TRUE	-0.975722	0.999984	FALSE	36.881	5.54067e-06	TRUE	-0.434576	0.99719	FALSE	19.8473	0.143533	FALSE
Fa.104349.1	-34.6324	0.000272505	TRUE	-34.2986	0.000332164	TRUE	-34.8186	0.000246364	TRUE	-0.59142	0.999993	FALSE	34.2627	0.000194013	TRUE	-14.7109	0.564925	FALSE
Fa.82509.1	-28.4687	0.0097335	TRUE	30.0335	0.00382297	TRUE	-29.617	0.0054447	TRUE	-29.4483	0.00689875	TRUE	-27.6285	NA	FALSE	-10.0019	0.859	FALSE
Fa.92029.1	-0.566162	0.999999	FALSE	-35.6772	0.00013793	TRUE	-1.25458	0.999984	FALSE	36.848	7.50399e-05	TRUE	-1.85715	0.982477	FALSE	-16.635	0.437345	FALSE
Fa.22749.1	-35.2496	1.15015e-05	TRUE	-33.4513	4.89e-05	TRUE	33.1876	5.92212e-05	TRUE	32.8706	8.87966e-05	TRUE	34.1798	1.48283e-05	TRUE	20.0358	0.122625	FALSE
Fa.35775.1	-36.1328	0.000102457	TRUE	-0.135979	0.999999	FALSE	0.443142	0.999984	FALSE	-1.63826	0.999993	FALSE	33.9438	0.000238325	TRUE	-13.8287	0.62466	FALSE
Fa.15904.2	26.5285	0.0254157	TRUE	30.0026	0.00388045	TRUE	27.0604	0.0202317	TRUE	-0.017382	0.999993	FALSE	-28.2048	0.00653932	TRUE	-8.00261	0.949173	FALSE	Pavir.9KG422733.1	PF13419(Haloacid dehalogenase-like hydrolase), PF13905(Thioredoxin-like), PF01436(NHL repeat)	PTHR13833(FAMILY NOT NAMED), PTHR13833:SF49(NHL REPEAT-CONTAINING PROTEIN 2)	KOG2914(Predicted haloacid-halidohydrolase and related hydrolases)			GO:0005515(molecular_function: protein binding)	AT1G56500.1		haloacid dehalogenase-like hydrolase family protein	LOC_Os03g19760.1		HAD-superfamily hydrolase, subfamily IA, variant 3 containing protein, expressed
Fa.183351.1	33.0433	0.000729717	TRUE	-35.8375	0.000124022	TRUE	-35.7235	0.000136191	TRUE	0.964458	0.999993	FALSE	-0.733608	0.99675	FALSE	19.9206	0.226617	FALSE
Fa.101989.2	34.3909	0.000315804	TRUE	-0.906915	0.999999	FALSE	-1.0527	0.999984	FALSE	36.4512	9.86159e-05	TRUE	-0.399167	0.997639	FALSE	-16.0111	0.479053	FALSE	Pavir.3KG272800.3	PF00155(Aminotransferase class I and II)	PTHR21152(AMINOTRANSFERASE CLASS V), PTHR21152:SF21(ALANINE--GLYOXYLATE AMINOTRANSFERASE 1)	KOG2862(Alanine-glyoxylate aminotransferase AGT1)	2.6.1.51(Serine--pyruvate transaminase.), 2.6.1.44(Alanine--glyoxylate transaminase.), 2.6.1.45(Serine--glyoxylate transaminase.)	K00830(Transport and catabolism: Peroxisome [PATH:ko04146]: AGXT; alanine-glyoxylate transaminase / serine-glyoxylate transaminase / serine-pyruvate transaminase)	GO:0030170(molecular_function: pyridoxal phosphate binding), GO:0009058(biological_process: biosynthetic process)	AT2G13360.1	AGT,AGT1,SGAT	alanine:glyoxylate aminotransferase	LOC_Os08g39300.1		aminotransferase, putative, expressed
Fa.17159.1	-0.6332	0.999999	FALSE	34.8453	0.000236181	TRUE	34.747	0.000259292	TRUE	-0.394014	0.999993	FALSE	-0.268398	0.998212	FALSE	-16.2263	0.465992	FALSE
Fa.119606.1	28.3245	0.0102082	TRUE	29.9079	0.00406813	TRUE	30.1296	0.00411773	TRUE	29.1435	0.00800354	TRUE	-28.2753	0.00636098	TRUE	-9.10152	0.900315	FALSE	Pavir.2KG340300.1	PF04101(Glycosyltransferase family 28 C-terminal domain)	PTHR21015(GLYCOSYLTRANSFERASE), PTHR21015:SF28(MONOGALACTOSYLDIACYLGLYCEROL SYNTHASE 1, CHLOROPLASTIC)		2.4.1.46(Monogalactosyldiacylglycerol synthase.)	K03715(Glycan biosynthesis and metabolism: Glycosyltransferases [BR:ko01003]: MGD; 1,2-diacylglycerol 3-beta-galactosyltransferase)	GO:0016758(molecular_function: transferase activity, transferring hexosyl groups)	AT4G31780.2	MGD1,MGDA	monogalactosyl diacylglycerol synthase 1	LOC_Os09g25580.1		monogalactosyldiacylglycerol synthase, putative, expressed
Fa.88880.1	-1.19597	0.999999	FALSE	-34.6493	0.000267565	TRUE	32.8338	0.000886472	TRUE	0.871692	0.999993	FALSE	33.8201	0.000259235	TRUE	16.0708	0.464473	FALSE
Fa.120574.1	-1.02198	0.999999	FALSE	31.5854	0.000152337	TRUE	-0.872966	0.999984	FALSE	-0.033264	0.999993	FALSE	-0.745673	0.99675	FALSE	19.0423	0.158074	FALSE
Fa.30243.2	30.0774	0.00405313	TRUE	29.865	0.00417563	TRUE	-27.126	0.0200464	TRUE	30.5031	0.00389365	TRUE	-29.7947	NA	FALSE	-10.8215	0.813375	FALSE
Fa.71704.1	-1.52534	0.999999	FALSE	29.6855	0.00456681	TRUE	0.398256	0.999984	FALSE	0.828863	0.999993	FALSE	-30.4182	0.00201238	TRUE	-7.70439	0.960144	FALSE	Pavir.5KG427800.2	PF00501(AMP-binding enzyme)	PTHR24096(FAMILY NOT NAMED), PTHR24096:SF187(SUBFAMILY NOT NAMED)		6.2.1.3(Long-chain-fatty-acid--CoA ligase.), 2.7.8.11(CDP-diacylglycerol--inositol 3-phosphatidyltransferase.)	K01897(Environmental adaptation: Thermogenesis [PATH:ko04714]: ACSL, fadD; long-chain acyl-CoA synthetase)	GO:0008152(biological_process: metabolic process), GO:0003824(molecular_function: catalytic activity)	AT4G23850.1	LACS4	AMP-dependent synthetase and ligase family protein	LOC_Os01g46750.1		AMP-binding enzyme, putative, expressed
Fa.23040.1	-0.35632	0.999999	FALSE	-34.6897	1.16e-09	TRUE	-34.2871	1.952e-09	TRUE	34.8565	1.05728e-09	TRUE	33.6324	2.20441e-09	TRUE	-11.7412	0.427004	FALSE
Fa.120352.1	1.01066	0.999999	FALSE	-0.0575042	0.999999	FALSE	-35.3189	6.14406e-07	TRUE	36.2556	2.79117e-07	TRUE	-0.148748	0.99875	FALSE	18.7072	0.106693	FALSE
Fa.73006.3	32.7447	0.000876668	TRUE	34.1026	0.00037651	TRUE	-33.1393	0.000730064	TRUE	0.558891	0.999993	FALSE	32.0217	NA	FALSE	-15.1099	NA	FALSE
Fa.44152.1	-36.6405	5.59122e-14	TRUE	-0.462358	0.999999	FALSE	37.571	9.79417e-15	TRUE	36.157	1.38812e-13	TRUE	-2.80874	0.87163	FALSE	-17.7139	0.0115688	TRUE
Fa.137524.1	0.0275521	0.999999	FALSE	29.3836	0.00534454	TRUE	-29.8472	0.00480591	TRUE	29.3008	0.00741184	TRUE	-30.8163	0.00161559	TRUE	-9.46783	0.884125	FALSE
Fa.16719.3	-34.2348	0.000349895	TRUE	-0.066687	0.999999	FALSE	35.1169	0.000202662	TRUE	3.68752	0.999993	FALSE	33.6323	0.000293276	TRUE	16.8563	0.410453	FALSE
Fa.98140.2	33.5844	3.90765e-07	TRUE	34.6718	1.19e-07	TRUE	0.129424	0.999984	FALSE	-0.428658	0.999993	FALSE	33.5636	1.9377e-07	TRUE	20.156	0.0275713	TRUE
Fa.7935.2	-1.18386	0.999999	FALSE	-1.98702	0.999999	FALSE	32.4108	0.00113185	TRUE	-0.842426	0.999993	FALSE	33.4015	0.000337385	TRUE	-13.0608	0.677396	FALSE
Fa.208752.4	-0.937946	0.999999	FALSE	-1.36819	0.999999	FALSE	-27.4196	0.00241866	TRUE	2.47618	0.999993	FALSE	33.1626	1.77013e-05	TRUE	-10.7724	0.730259	FALSE
Fa.32119.2	32.6822	0.000909646	TRUE	33.4156	0.000567641	TRUE	-0.620746	0.999984	FALSE	-3.66619	0.999993	FALSE	-0.554887	0.99675	FALSE	-14.8006	0.558553	FALSE
Fa.157113.2	0.747973	0.999999	FALSE	-0.136687	0.999999	FALSE	33.9051	0.000444459	TRUE	0.164758	0.999993	FALSE	-0.739506	NA	FALSE	17.8041	NA	FALSE
Fa.23462.3	32.6616	0.000918635	TRUE	30.3287	0.0033541	TRUE	-26.9017	0.0253455	TRUE	-0.592022	0.999993	FALSE	30.8031	NA	FALSE	-13.8337	NA	FALSE
Fa.178618.1	-29.9653	0.00436262	TRUE	-0.0201356	0.999999	FALSE	-0.359212	0.999984	FALSE	32.4274	0.00129833	TRUE	33.1106	0.000405088	TRUE	-11.8968	0.750897	FALSE
Fa.25140.1	1.14997	0.999999	FALSE	-0.0963909	0.999999	FALSE	0.255071	0.999984	FALSE	35.7744	2.50032e-11	TRUE	-0.815361	0.992924	FALSE	20.7962	0.00178019	TRUE	Pavir.7NG255700.1	PF02847(MA3 domain), PF02854(MIF4G domain)	PTHR23253(EUKARYOTIC TRANSLATION INITIATION FACTOR 4 GAMMA), PTHR23253:SF32(SUBFAMILY NOT NAMED)	KOG0401(Translation initiation factor 4F, ribosome/mRNA-bridging subunit (eIF-4G))		K03260(Cardiovascular diseases: Viral myocarditis [PATH:ko05416]: EIF4G; translation initiation factor 4G)	GO:0005515(molecular_function: protein binding), GO:0003723(molecular_function: RNA binding)	AT5G57870.1	eIFiso4G1	MIF4G domain-containing protein / MA3 domain-containing protein	LOC_Os04g42140.1		eukaryotic initiation factor iso-4F subunit p82-34, putative, expressed
Fa.69806.1	-0.703383	0.999999	FALSE	-33.9135	0.00042118	TRUE	33.8737	0.000453575	TRUE	0.310744	0.999993	FALSE	-1.70128	0.987216	FALSE	-13.3871	0.656431	FALSE
Fa.189515.1	-1.01184	0.999999	FALSE	-34.8128	1.15e-07	TRUE	33.7421	3.53505e-07	TRUE	0.0337305	0.999993	FALSE	-0.927405	0.994643	FALSE	-13.3752	0.400243	FALSE
Fa.156022.1	-37.3495	1.9478e-14	TRUE	-0.17558	0.999999	FALSE	0.283697	0.999984	FALSE	35.7683	3.89132e-13	TRUE	-0.805515	0.991766	FALSE	18.0614	0.00579448	TRUE
Fa.7811.2	2.80997	0.999999	FALSE	28.8187	0.00752543	TRUE	0.247236	0.999984	FALSE	-34.7655	0.000296623	TRUE	32.9831	0.000440019	TRUE	18.1106	0.331138	FALSE	Pavir.9NG754000.2	PF00005(ABC transporter), PF00664(ABC transporter transmembrane region)	PTHR24223(FAMILY NOT NAMED), PTHR24223:SF189(ABC TRANSPORTER C FAMILY MEMBER 5)		3.6.3.44(Xenobiotic-transporting ATPase.)		GO:0016887(molecular_function: ATPase activity), GO:0005524(molecular_function: ATP binding), GO:0055085(biological_process: transmembrane transport), GO:0042626(molecular_function: ATPase activity, coupled to transmembrane movement of substances), GO:0016021(cellular_component: integral component of membrane), GO:0006810(biological_process: transport)	AT1G04120.1	ABCC5,ATABCC5,ATMRP5,MRP5	multidrug resistance-associated protein 5	LOC_Os03g04920.1		multidrug resistance-associated protein, putative, expressed
Fa.124196.1	0.192824	0.999999	FALSE	-0.0320819	0.999999	FALSE	33.6448	0.000525462	TRUE	-0.0134016	0.999993	FALSE	32.8772	0.000471031	TRUE	19.6534	0.239973	FALSE
Fa.3459.1	-0.408436	0.999999	FALSE	31.6492	0.00156522	TRUE	32.979	0.000797196	TRUE	-0.2848	0.999993	FALSE	32.7686	0.000502856	TRUE	-12.2967	0.725783	FALSE	Pavir.9NG694100.1	PF00005(ABC transporter), PF00664(ABC transporter transmembrane region)	PTHR24222(FAMILY NOT NAMED), PTHR24222:SF27(SUBFAMILY NOT NAMED)		3.6.3.44(Xenobiotic-transporting ATPase.)	K05658(Cancers: Gastric cancer [PATH:ko05226]: ABCB1, CD243; ATP-binding cassette, subfamily B (MDR/TAP), member 1)	GO:0016887(molecular_function: ATPase activity), GO:0005524(molecular_function: ATP binding), GO:0055085(biological_process: transmembrane transport), GO:0042626(molecular_function: ATPase activity, coupled to transmembrane movement of substances), GO:0016021(cellular_component: integral component of membrane), GO:0006810(biological_process: transport)	AT3G55320.1	PGP20	P-glycoprotein 20	LOC_Os03g17180.1		ABC transporter, ATP-binding protein, putative, expressed
Fa.78597.1	-1.92707	0.999999	FALSE	-34.3572	0.000107857	TRUE	-1.44463	0.999984	FALSE	0.0834946	0.999993	FALSE	32.6712	0.000191599	TRUE	17.609	0.308056	FALSE
Fa.37373.1	-1.24516	0.999999	FALSE	32.2444	0.00113143	TRUE	0.01038	0.999984	FALSE	-0.0094468	0.999993	FALSE	32.5922	0.00056396	TRUE	20.1897	0.211997	FALSE
Fa.2460.2	-3.66952	0.999999	FALSE	1.32214	0.999999	FALSE	1.80381	0.999984	FALSE	35.6615	2.31691e-05	TRUE	-2.07946	0.973517	FALSE	-10.8486	0.76305	FALSE
Fa.137948.1	33.7695	3.93667e-05	TRUE	-34.635	2.07e-05	TRUE	0.172982	0.999984	FALSE	-0.0416215	0.999993	FALSE	32.4654	5.92795e-05	TRUE	18.9859	0.171516	FALSE
Fa.106453.1	-0.599848	0.999999	FALSE	-0.331824	0.999999	FALSE	34.5204	0.000299103	TRUE	35.4885	0.00018626	TRUE	-0.305863	0.998125	FALSE	-16.0853	0.474974	FALSE	Pavir.5NG404800.1	PF03219(TLC ATP/ADP transporter)	PTHR31187(FAMILY NOT NAMED), PTHR31187:SF3(SUBFAMILY NOT NAMED)			K03301(Cellular processes and signaling: Transport: TC.AAA; ATP:ADP antiporter, AAA family)	GO:0016021(cellular_component: integral component of membrane), GO:0006810(biological_process: transport), GO:0005524(molecular_function: ATP binding), GO:0005471(molecular_function: ATP:ADP antiporter activity)	AT1G80300.1	ATNTT1,NTT1	nucleotide transporter 1	LOC_Os01g45910.1		plastidic ATP/ADP-transporter, putative, expressed
Fa.96542.1	0.0137448	0.999999	FALSE	29.349	0.00549002	TRUE	-0.144986	0.999984	FALSE	30.0778	0.00496033	TRUE	-29.2944	NA	FALSE	-12.0083	0.74323	FALSE
Fa.9490.1	-0.826232	0.999999	FALSE	-0.147718	0.999999	FALSE	35.104	1.81024e-09	TRUE	35.3688	1.4944e-09	TRUE	1.02825	0.990458	FALSE	21.6029	0.00300113	TRUE	Pavir.1KG474600.2	PF13180(PDZ domain), PF13365(Trypsin-like peptidase domain), PF12812(PDZ-like domain)	PTHR22939(SERINE PROTEASE FAMILY S1C HTRA-RELATED), PTHR22939:SF66(PRO-APOPTOTIC SERINE PROTEASE NMA111)		3.4.21.108(HtrA2 peptidase.)		GO:0005515(molecular_function: protein binding)	AT3G03380.1	DegP7	DegP protease 7
Fa.6088.1	-0.818584	0.999999	FALSE	34.3303	0.000325663	TRUE	-33.1063	0.000742563	TRUE	2.54352	0.999993	FALSE	32.4603	0.000615454	TRUE	17.5244	0.36551	FALSE	Pavir.5KG223200.4	PF00005(ABC transporter), PF00664(ABC transporter transmembrane region)	PTHR24223(FAMILY NOT NAMED), PTHR24223:SF246(ABC TRANSPORTER C FAMILY MEMBER 14-RELATED)		3.6.3.44(Xenobiotic-transporting ATPase.)	K05665(Drug resistance: Antifolate resistance [PATH:ko01523]: ABCC1; ATP-binding cassette, subfamily C (CFTR/MRP), member 1)	GO:0016887(molecular_function: ATPase activity), GO:0005524(molecular_function: ATP binding), GO:0055085(biological_process: transmembrane transport), GO:0042626(molecular_function: ATPase activity, coupled to transmembrane movement of substances), GO:0016021(cellular_component: integral component of membrane), GO:0006810(biological_process: transport)	AT3G62700.1	ATMRP10,MRP10	multidrug resistance-associated protein 10	LOC_Os01g25386.1		multidrug resistance-associated protein, putative, expressed
Fa.89128.1	35.3294	0.000173682	TRUE	-1.12637	0.999999	FALSE	35.6173	0.000145944	TRUE	35.3314	0.00020663	TRUE	0.38109	0.997639	FALSE	-16.6235	0.438036	FALSE	Pavir.9NG292300.1	PF00400(WD domain, G-beta repeat)	PTHR19923(WD40 REPEAT PROTEINPRL1/PRL2-RELATED)			K12862(Replication and repair: DNA repair and recombination proteins [BR:ko03400]: PLRG1, PRL1, PRP46; pleiotropic regulator 1)	GO:0005515(molecular_function: protein binding)	AT4G15900.1	PRL1	pleiotropic regulatory locus 1	LOC_Os03g21990.1		WD domain, G-beta repeat domain containing protein, expressed
Fa.50620.1	-0.70002	0.999999	FALSE	-32.9768	0.000736955	TRUE	0.0108713	0.999984	FALSE	-0.00875824	0.999993	FALSE	32.2143	0.000712139	TRUE	20.1409	0.214327	FALSE	Pavir.5NG012606.1	PF05817(Oligosaccharyltransferase subunit Ribophorin II)	PTHR12640(RIBOPHORIN II)	KOG2447(Oligosaccharyltransferase, delta subunit (ribophorin II))	2.4.99.18(Dolichyl-diphosphooligosaccharide--protein glycotransferase.)	K12667(Folding, sorting and degradation: Protein processing in endoplasmic reticulum [PATH:ko04141]: SWP1, RPN2; oligosaccharyltransferase complex subunit delta (ribophorin II))	GO:0016021(cellular_component: integral component of membrane), GO:0008250(cellular_component: oligosaccharyltransferase complex), GO:0006487(biological_process: protein N-linked glycosylation)	AT4G21150.1	HAP6	ribophorin II (RPN2) family protein	LOC_Os01g68324.3		dolichyl-diphosphooligosaccharide--protein glycosyltransferase 63 kDasubunit precursor, putative, expressed
Fa.39177.2	0.773735	0.999999	FALSE	0.314474	0.999999	FALSE	33.1414	3.02811e-07	TRUE	-0.144572	0.999993	FALSE	-1.65345	0.976485	FALSE	19.0466	0.0419407	TRUE	Pavir.7NG147300.1	PF02151(UvrB/uvrC motif), PF07728(AAA domain (dynein-related subfamily)), PF10431(C-terminal, D2-small domain, of ClpB protein ), PF00004(ATPase family associated with various cellular activities (AAA)), PF02861(Clp amino terminal domain, pathogenicity island component)	PTHR11638(ATP-DEPENDENT CLP PROTEASE), PTHR11638:SF96(SUBFAMILY NOT NAMED)			K03696(Folding, sorting and degradation: Chaperones and folding catalysts [BR:ko03110]: clpC; ATP-dependent Clp protease ATP-binding subunit ClpC)	GO:0005515(molecular_function: protein binding), GO:0016887(molecular_function: ATPase activity), GO:0005524(molecular_function: ATP binding), GO:0019538(biological_process: protein metabolic process)	AT5G50920.1	ATHSP93-V,CLPC,CLPC1,DCA1,HSP93-V	CLPC homologue 1	LOC_Os04g32560.2		ATP-dependent Clp protease ATP-binding subunit clpA homolog CD4B,chloroplast precursor, putative, expressed
Fa.19987.1	0.991833	0.999999	FALSE	29.2375	0.0057809	TRUE	0.365078	0.999984	FALSE	-0.120743	0.999993	FALSE	-29.5064	0.00335487	TRUE	19.4745	0.25084	FALSE
Fa.187990.1	31.971	0.00139186	TRUE	-0.1462	0.999999	FALSE	-33.6786	0.000513456	TRUE	-0.079945	0.999993	FALSE	-2.08109	0.977192	FALSE	22.8646	0.105058	FALSE
Fa.21328.1	4.07941	0.999999	FALSE	33.9047	0.000421727	TRUE	33.0598	0.000765153	TRUE	3.41925	0.999993	FALSE	-0.489714	0.996951	FALSE	-13.9946	0.611619	FALSE
Fa.70725.1	-30.3992	0.003387	TRUE	29.2075	0.005845	TRUE	29.9212	0.00461019	TRUE	-0.0333344	0.999993	FALSE	-28.4097	0.00592587	TRUE	-8.71189	0.916827	FALSE	Pavir.6KG151712.1	PF02540(NAD synthase), PF07722(Peptidase C26), PF00958(GMP synthase C terminal domain)	PTHR11922(GMP SYNTHASE-RELATED), PTHR11922:SF2(GMP SYNTHASE [GLUTAMINE-HYDROLYZING])		6.3.5.2(GMP synthase (glutamine-hydrolyzing).)	K01951(Enzyme families: Peptidases [BR:ko01002]: guaA, GMPS; GMP synthase (glutamine-hydrolysing))	GO:0016787(molecular_function: hydrolase activity), GO:0006541(biological_process: glutamine metabolic process), GO:0006177(biological_process: GMP biosynthetic process), GO:0006164(biological_process: purine nucleotide biosynthetic process), GO:0005524(molecular_function: ATP binding), GO:0003922(molecular_function: GMP synthase (glutamine-hydrolyzing) activity)	AT1G63660.1		GMP synthase (glutamine-hydrolyzing), putative / glutamine amidotransferase, putative	LOC_Os08g23730.1		class I glutamine amidotransferase, putative, expressed
Fa.120144.1	31.8705	0.0014768	TRUE	30.3639	0.00319593	TRUE	-31.2085	0.0022553	TRUE	-0.042306	0.999993	FALSE	32.2069	0.000714991	TRUE	19.9306	0.226119	FALSE
Fa.103962.3	-33.1963	0.00066812	TRUE	-0.0218339	0.999999	FALSE	0.138742	0.999984	FALSE	-0.0100782	0.999993	FALSE	32.1946	0.00072056	TRUE	19.0607	0.274612	FALSE
Fa.78099.1	-0.827882	0.999999	FALSE	30.8663	0.000304022	TRUE	0.307369	0.999984	FALSE	-0.15204	0.999993	FALSE	-0.445566	0.996897	FALSE	18.5114	0.189256	FALSE
Fa.130264.2	1.74493	0.999999	FALSE	-2.78874	0.999999	FALSE	0.103489	0.999984	FALSE	-0.028006	0.999993	FALSE	32.0844	0.000767841	TRUE	-11.0518	0.800491	FALSE
Fa.105780.1	-30.7882	0.0027574	TRUE	-2.47553	0.999999	FALSE	0.0363667	0.999984	FALSE	-32.0781	0.00159349	TRUE	31.9015	0.000859374	TRUE	-12.4983	0.713338	FALSE
Fa.173443.1	-31.8578	0.00149248	TRUE	-0.675756	0.999999	FALSE	-30.9341	0.00262441	TRUE	-0.0157971	0.999993	FALSE	31.8038	0.000909067	TRUE	-11.973	0.745377	FALSE
Fa.159428.1	-0.695597	0.999999	FALSE	30.7564	0.00256964	TRUE	31.3672	0.00206603	TRUE	0.404708	0.999993	FALSE	31.795	0.000913803	TRUE	-12.1242	0.737392	FALSE
Fa.135174.1	35.0592	9.33201e-06	TRUE	-0.080481	0.999999	FALSE	-33.8007	2.6387e-05	TRUE	35.1843	9.80819e-06	TRUE	-2.49276	0.957058	FALSE	19.813	0.121546	FALSE
Fa.23884.2	32.1489	0.00125315	TRUE	32.422	0.0010258	TRUE	-32.9916	0.00079227	TRUE	-33.5253	0.000659816	TRUE	31.7815	0.000920974	TRUE	-12.3773	0.721246	FALSE
Fa.27936.1	-32.9025	0.000797354	TRUE	-0.0235509	0.999999	FALSE	1.34143	0.999984	FALSE	31.1999	0.00265296	TRUE	31.668	0.000988203	TRUE	-12.6124	0.706352	FALSE
Fa.25406.1	-1.14664	0.999999	FALSE	-1.69119	0.999999	FALSE	-0.0987768	0.999984	FALSE	-1.24329	0.999993	FALSE	0.478107	0.996695	FALSE	19.4795	9.18676e-06	TRUE
Fa.43810.1	-0.758231	0.999999	FALSE	28.7455	0.00732695	TRUE	29.932	0.00458745	TRUE	-0.0269268	0.999993	FALSE	-29.5389	0.00327801	TRUE	20.1711	0.212873	FALSE
Fa.77941.1	-34.7827	0.000248604	TRUE	34.1118	0.000374635	TRUE	0.4902	0.999984	FALSE	34.9249	0.000267577	TRUE	-0.388188	0.997639	FALSE	18.8838	0.28515	FALSE
Fa.3466.1	-32.2696	0.00117198	TRUE	-0.0494979	0.999999	FALSE	32.3503	0.00116815	TRUE	-1.16186	0.999993	FALSE	31.6475	0.000999223	TRUE	-12.1536	0.735972	FALSE
Fa.964.1	31.7921	0.00153705	TRUE	30.6759	0.0026803	TRUE	30.811	0.00280847	TRUE	-0.66559	0.999993	FALSE	-0.456978	0.997247	FALSE	-11.0554	0.800115	FALSE	Pavir.9NG779200.1	PF14288(1,3-beta-glucan synthase subunit FKS1, domain-1), PF02364(1,3-beta-glucan synthase component )	PTHR12741(LYST-INTERACTING PROTEIN LIP5 DOPAMINE RESPONSIVE PROTEIN DRG-1), PTHR12741:SF12(CALLOSE SYNTHASE 9)		2.4.1.34(1,3-beta-glucan synthase.)	K11000(Glycan biosynthesis and metabolism: Glycosyltransferases [BR:ko01003]: CALS; callose synthase)	GO:0016020(cellular_component: membrane), GO:0006075(biological_process: (1->3)-beta-D-glucan biosynthetic process), GO:0003843(molecular_function: 1,3-beta-D-glucan synthase activity), GO:0000148(cellular_component: 1,3-beta-D-glucan synthase complex)	AT3G07160.1	ATGSL10,CALS9,gsl10	glucan synthase-like 10	LOC_Os06g08380.1		1,3-beta-glucan synthase component domain containing protein, expressed
Fa.110362.1	-30.4429	0.0033322	TRUE	0.0156171	0.999999	FALSE	30.2398	0.00391588	TRUE	-1.7505	0.999993	FALSE	31.5035	0.00108711	TRUE	19.6856	0.238709	FALSE
Fa.19998.1	-0.853172	0.999999	FALSE	28.7045	0.00746991	TRUE	0.235055	0.999984	FALSE	28.5575	0.0108233	TRUE	-29.4837	0.00337502	TRUE	-8.84254	0.910936	FALSE
Fa.95001.2	1.07287	0.999999	FALSE	29.2674	0.00571905	TRUE	-31.3554	0.00207485	TRUE	-0.00104224	0.999993	FALSE	31.4119	0.00114789	TRUE	-11.8155	0.755943	FALSE
Fa.140140.1	-0.333987	0.999999	FALSE	1.00363	0.999999	FALSE	0.439372	0.999984	FALSE	34.8238	1.31019e-12	TRUE	-0.609568	0.996634	FALSE	24.1979	9.49987e-06	TRUE
Fa.114225.1	-1.03328	0.999999	FALSE	-31.1033	0.00212277	TRUE	-30.0128	0.00441891	TRUE	-31.7165	0.00196632	TRUE	31.379	0.00117132	TRUE	17.0356	0.397558	FALSE
Fa.137802.1	0.679323	0.999999	FALSE	31.5538	0.00164716	TRUE	-31.4474	0.00197207	TRUE	-1.60414	0.999993	FALSE	31.366	0.00118009	TRUE	-12.3672	0.722293	FALSE
Fa.107435.2	-0.782272	0.999999	FALSE	-32.9877	0.000734583	TRUE	32.2811	0.00122008	TRUE	-1.86229	0.999993	FALSE	-0.461469	NA	FALSE	-13.232	0.667497	FALSE
Fa.22933.1	0.0764839	0.999999	FALSE	-0.160768	0.999999	FALSE	0.814829	0.999984	FALSE	-0.0725055	0.999993	FALSE	31.3586	0.00118153	TRUE	19.6758	0.238715	FALSE	Pavir.7NG390200.2	PF00690(Cation transporter/ATPase, N-terminus), PF00702(haloacid dehalogenase-like hydrolase), PF00122(E1-E2 ATPase)	PTHR24093(FAMILY NOT NAMED), PTHR24093:SF355(ATPASE 1, PLASMA MEMBRANE-TYPE-RELATED)		3.6.3.6(Proton-exporting ATPase.)	K01535(Energy metabolism: Oxidative phosphorylation [PATH:ko00190]: PMA1, PMA2; H+-transporting ATPase)	GO:0046872(molecular_function: metal ion binding), GO:0000166(molecular_function: nucleotide binding)	AT4G30190.1	AHA2,HA2,PMA2	H(+)-ATPase 2	LOC_Os04g56160.1		plasma membrane ATPase, putative, expressed
Fa.54660.2	0.603544	0.999999	FALSE	33.7431	1.36e-10	TRUE	32.1641	1.62141e-09	TRUE	-2.29743	0.999993	FALSE	-1.12988	NA	FALSE	17.627	0.0153752	TRUE	Pavir.3NG206000.1	PF12848(ABC transporter), PF00005(ABC transporter)	PTHR19211(ATP-BINDING TRANSPORT PROTEIN-RELATED), PTHR19211:SF52(ABC TRANSPORTER F FAMILY MEMBER 1)		3.6.1.3(Adenosinetriphosphatase.)	K06185(Translation: Ribosome biogenesis [BR:ko03009]: ABCF2; ATP-binding cassette, subfamily F, member 2)	GO:0016887(molecular_function: ATPase activity), GO:0005524(molecular_function: ATP binding)	AT5G60790.1	ATGCN1,GCN1	ABC transporter family protein	LOC_Os08g45010.1		ABC transporter, ATP-binding protein, putative, expressed
Fa.64312.3	-0.574497	0.999999	FALSE	34.9682	8.14e-05	TRUE	0.443995	0.999984	FALSE	34.4815	0.000134968	TRUE	1.17792	0.993552	FALSE	18.552	0.258425	FALSE
Fa.203739.1	-0.2816	0.999999	FALSE	-34.4895	0.000297839	TRUE	34.9179	0.000231554	TRUE	34.4527	0.000365773	TRUE	0.751684	0.99675	FALSE	18.7256	0.294234	FALSE
Fa.11100.1	32.2512	0.0011788	TRUE	-0.0527933	0.999999	FALSE	-1.43324	0.999984	FALSE	-0.0222251	0.999993	FALSE	31.3009	0.00122242	TRUE	18.2242	0.324906	FALSE	Pavir.6NG215100.2	PF00122(E1-E2 ATPase), PF12710(haloacid dehalogenase-like hydrolase), PF16209(Phospholipid-translocating ATPase N-terminal), PF16212(Phospholipid-translocating P-type ATPase C-terminal)	PTHR24092(FAMILY NOT NAMED), PTHR24092:SF75(PHOSPHOLIPID-TRANSPORTING ATPASE 8-RELATED)		3.6.3.1(Phospholipid-translocating ATPase.)	K01530(Metabolism: Energy metabolism: E3.6.3.1; phospholipid-translocating ATPase)	GO:0046872(molecular_function: metal ion binding), GO:0000166(molecular_function: nucleotide binding), GO:0016021(cellular_component: integral component of membrane), GO:0015914(biological_process: phospholipid transport), GO:0005524(molecular_function: ATP binding), GO:0004012(molecular_function: phospholipid-translocating ATPase activity), GO:0000287(molecular_function: magnesium ion binding)	AT3G27870.1		ATPase E1-E2 type family protein / haloacid dehalogenase-like hydrolase family protein	LOC_Os08g29150.1		phospholipid-transporting ATPase, putative, expressed
Fa.97918.1	-0.787304	0.999999	FALSE	-33.8315	0.00044357	TRUE	1.62249	0.999984	FALSE	34.3817	0.000384266	TRUE	0.164465	0.998915	FALSE	-16.2078	0.467359	FALSE
Fa.41544.1	31.4636	0.00185646	TRUE	-0.0629631	0.999999	FALSE	30.6106	0.00313504	TRUE	-0.0363914	0.999993	FALSE	-0.407734	0.997586	FALSE	24.3366	0.0621036	FALSE
Fa.41341.1	-1.05982	0.999999	FALSE	2.16803	0.999999	FALSE	-32.2798	0.00121432	TRUE	30.4762	0.00394269	TRUE	31.3001	0.00122078	TRUE	-10.4987	0.830781	FALSE	Pavir.1NG244038.1	PF01926(50S ribosome-binding GTPase), PF03144(Elongation factor Tu domain 2), PF00679(Elongation factor G C-terminus)	PTHR23115(TRANSLATION FACTOR), PTHR23115:SF165(TYPA-LIKE TRANSLATION ELONGATION FACTOR SVR3-RELATED)		3.6.5.3(Protein-synthesizing GTPase.)	K06207(Cellular processes and signaling: Signal transduction mechanisms: typA, bipA; GTP-binding protein)	GO:0005525(molecular_function: GTP binding)	AT5G13650.2		elongation factor family protein	LOC_Os02g18450.1		GTP-binding protein typA/bipA, putative, expressed
Fa.70242.2	31.4548	0.0018674	TRUE	-29.6099	0.00480405	TRUE	-31.5718	0.00183584	TRUE	-0.106552	0.999993	FALSE	-0.305973	0.998125	FALSE	-11.8898	0.751257	FALSE
Fa.32661.1	-0.54928	0.999999	FALSE	-34.1428	0.00036602	TRUE	-0.161794	0.999984	FALSE	34.3685	0.000384266	TRUE	-0.301096	0.998125	FALSE	21.1537	0.169388	FALSE
Fa.16468.3	31.445	0.00190627	TRUE	-2.15165	0.999999	FALSE	33.4004	0.000622062	TRUE	-0.023257	0.999993	FALSE	32.6168	NA	FALSE	18.9526	NA	FALSE
Fa.55327.1	-1.52212	0.999999	FALSE	33.5304	3.26e-05	TRUE	30.2068	0.000429443	TRUE	34.2659	2.04351e-05	TRUE	0.0341934	NA	FALSE	18.6537	0.17291	FALSE
Fa.29621.1	-0.332868	0.999999	FALSE	31.1814	0.00203931	TRUE	0.0142841	0.999984	FALSE	0.914055	0.999993	FALSE	31.2833	0.00123601	TRUE	19.2113	0.266231	FALSE
Fa.114984.1	32.7307	0.00087847	TRUE	-31.8962	0.00137392	TRUE	32.1738	0.00129162	TRUE	-31.1895	0.00267159	TRUE	31.104	0.00137606	TRUE	-12.6618	0.702927	FALSE
Fa.50709.2	-0.317058	0.999999	FALSE	-31.5645	0.00164656	TRUE	-32.1043	0.00134114	TRUE	31.5666	0.00214011	TRUE	31.0948	0.00138315	TRUE	18.8739	0.28566	FALSE
Fa.107921.2	-1.62052	0.999999	FALSE	32.2717	0.00111383	TRUE	30.9546	0.00260196	TRUE	34.016	0.000483453	TRUE	30.8935	0.00155301	TRUE	-11.9628	0.746273	FALSE
Fa.6233.1	-0.868869	0.999999	FALSE	-0.0654446	0.999999	FALSE	-2.86305	0.999984	FALSE	-0.031555	0.999993	FALSE	30.8434	0.00159282	TRUE	21.4143	0.158209	FALSE	Pavir.9KG191700.1	PF04116(Fatty acid hydroxylase superfamily), PF12076(WAX2 C-terminal domain)	PTHR11863(STEROL DESATURASE), PTHR11863:SF47(SUBFAMILY NOT NAMED)	KOG0874(Sphingolipid hydroxylase)		K15404(Lipid metabolism: Cutin, suberine and wax biosynthesis [PATH:ko00073]: K15404, CER1; aldehyde decarbonylase)	GO:0055114(biological_process: oxidation-reduction process), GO:0016491(molecular_function: oxidoreductase activity), GO:0006633(biological_process: fatty acid biosynthetic process), GO:0005506(molecular_function: iron ion binding)	AT1G02205.2	CER1	Fatty acid hydroxylase superfamily	LOC_Os10g33250.1		WAX2, putative, expressed
Fa.14601.1	0.840137	0.999999	FALSE	-1.44276	0.999999	FALSE	31.3682	0.00206603	TRUE	-0.0138873	0.999993	FALSE	-0.186313	0.99875	FALSE	-12.5277	0.711433	FALSE
Fa.78144.1	-1.07438	0.999999	FALSE	-31.1548	0.00206577	TRUE	0.0301705	0.999984	FALSE	-0.0277349	0.999993	FALSE	30.8069	0.00163097	TRUE	19.2584	0.264404	FALSE
Fa.64045.1	-2.08216	0.999999	FALSE	-32.067	0.00124629	TRUE	-31.1953	0.00226822	TRUE	-0.0414391	0.999993	FALSE	30.7961	0.00163662	TRUE	-11.2851	0.78676	FALSE
Fa.165275.1	-0.601015	0.999999	FALSE	0.430003	0.999999	FALSE	30.0731	0.00426611	TRUE	32.384	0.00133422	TRUE	30.7915	0.00164108	TRUE	-11.5548	0.770445	FALSE
Fa.62784.2	-1.68836	0.999999	FALSE	29.8176	0.00425984	TRUE	0.45355	0.999984	FALSE	0.608447	0.999993	FALSE	-0.568979	0.99675	FALSE	22.4737	0.117868	FALSE
Fa.68534.2	0.145198	0.999999	FALSE	29.8126	0.00427565	TRUE	2.66594	0.999984	FALSE	-1.64046	0.999993	FALSE	0.141522	NA	FALSE	-11.0366	NA	FALSE
Fa.172757.1	31.3426	0.000313144	TRUE	0.581894	0.999999	FALSE	-33.095	9.07609e-05	TRUE	-0.0514348	0.999993	FALSE	30.6168	0.000297642	TRUE	20.2425	0.125804	FALSE
Fa.71322.2	-0.449313	0.999999	FALSE	29.7822	0.00432763	TRUE	1.94873	0.999984	FALSE	22.5986	0.175967	FALSE	-0.23178	0.998609	FALSE	-6.6019	0.991629	FALSE
Fa.20946.1	-31.3093	0.00202998	TRUE	27.9153	0.0111836	TRUE	0.0576638	0.999984	FALSE	28.5258	0.0111608	TRUE	-30.7865	NA	FALSE	18.5204	NA	FALSE
Fa.65761.1	-34.7463	1.50064e-05	TRUE	0.217703	0.999999	FALSE	-0.283741	0.999984	FALSE	33.7243	3.98391e-05	TRUE	-0.315068	0.997714	FALSE	-15.4513	0.397366	FALSE
Fa.151388.1	30.3569	0.00346435	TRUE	31.0661	0.0021566	TRUE	0.126821	0.999984	FALSE	-30.2258	0.00452771	TRUE	30.5739	0.00184494	TRUE	19.5782	0.244638	FALSE
Fa.100694.1	-0.783088	0.999999	FALSE	32.203	1.93e-05	TRUE	-31.0304	5.08961e-05	TRUE	-0.574951	0.999993	FALSE	30.5294	4.21636e-05	TRUE	-11.5857	0.626951	FALSE
Fa.155441.1	1.07924	0.999999	FALSE	-0.045997	0.999999	FALSE	31.345	0.00209246	TRUE	-0.920932	0.999993	FALSE	-0.269085	0.998212	FALSE	-12.4078	0.718801	FALSE
Fa.1272.3	0.667713	0.999999	FALSE	-0.185548	0.999999	FALSE	-0.726143	0.999984	FALSE	33.5391	2.10158e-06	TRUE	-2.47588	0.946707	FALSE	-13.9781	0.395497	FALSE
Fa.67730.1	5.55984	0.999999	FALSE	-0.073412	0.999999	FALSE	-33.6933	0.000508968	TRUE	34.2462	0.000416473	TRUE	30.4864	0.00193836	TRUE	-10.3557	0.838647	FALSE
Fa.35906.1	-0.229484	0.999999	FALSE	-0.0214476	0.999999	FALSE	-29.4865	0.00583	TRUE	-29.7699	0.00582347	TRUE	30.4454	0.00198213	TRUE	21.2707	0.164299	FALSE	Pavir.5KG238700.3	PF10557(Cullin protein neddylation domain), PF00888(Cullin family)	PTHR11932(CULLIN), PTHR11932:SF92(SUBFAMILY NOT NAMED)	KOG2166(Cullins), KOG2167(Cullins)		K03347(Infectious diseases: Herpes simplex infection [PATH:ko05168]: CUL1, CDC53; cullin 1)	GO:0031625(molecular_function: ubiquitin protein ligase binding), GO:0006511(biological_process: ubiquitin-dependent protein catabolic process)	AT4G02570.1	ATCUL1,AXR6,CUL1	cullin 1	LOC_Os01g27150.1		cullin, putative, expressed
Fa.146768.2	-0.39274	0.999999	FALSE	29.4218	0.00549002	TRUE	31.0138	0.00255954	TRUE	-0.0397457	0.999993	FALSE	-3.52589	NA	FALSE	-13.9147	0.618192	FALSE
Fa.91273.1	32.1831	0.00122869	TRUE	32.8264	0.000806873	TRUE	32.674	0.000965681	TRUE	33.1766	0.000821965	TRUE	-1.06032	0.996195	FALSE	-12.3161	0.724814	FALSE	Pavir.1NG250700.1	PF00069(Protein kinase domain)	PTHR27001(FAMILY NOT NAMED), PTHR27001:SF42(SUBFAMILY NOT NAMED)	KOG1187(Serine/threonine protein kinase)	2.7.11.1(Non-specific serine/threonine protein kinase.)	K13430(Environmental adaptation: Plant-pathogen interaction [PATH:ko04626]: PBS1; serine/threonine-protein kinase PBS1)	GO:0006468(biological_process: protein phosphorylation), GO:0005524(molecular_function: ATP binding), GO:0004672(molecular_function: protein kinase activity)	AT5G13160.1	PBS1	Protein kinase superfamily protein	LOC_Os02g30900.1		protein kinase domain containing protein, expressed
Fa.114331.1	-0.175637	0.999999	FALSE	-31.7741	0.00146524	TRUE	31.8975	0.00151973	TRUE	32.9285	0.000956465	TRUE	30.4452	0.00199767	TRUE	20.8113	0.183057	FALSE
Fa.128823.1	-2.92421	0.999999	FALSE	-0.0426788	0.999999	FALSE	0.069758	0.999984	FALSE	33.1123	0.000855354	TRUE	-1.49937	0.990227	FALSE	-11.6648	0.764177	FALSE
Fa.64544.1	-2.7259	0.999999	FALSE	-0.26089	0.999999	FALSE	31.7826	0.00161464	TRUE	0.66467	0.999993	FALSE	30.2103	0.0022657	TRUE	19.4459	0.252991	FALSE
Fa.89911.1	-0.356911	0.999999	FALSE	-0.0265624	0.999999	FALSE	30.9372	0.00261563	TRUE	-1.57814	0.999993	FALSE	-0.976697	0.99675	FALSE	-10.7503	0.816436	FALSE
Fa.15264.1	0.179338	0.999999	FALSE	-31.954	0.00133073	TRUE	31.3687	0.00206603	TRUE	-0.0254478	0.999993	FALSE	30.1123	0.00240546	TRUE	-12.0933	0.739115	FALSE	Pavir.3NG181822.1	PF02841(Guanylate-binding protein, C-terminal domain), PF02263(Guanylate-binding protein, N-terminal domain)	PTHR10751(GUANYLATE BINDING PROTEIN), PTHR10751:SF44(SUBFAMILY NOT NAMED)	KOG1850(Myosin-like coiled-coil protein), KOG1003(Actin filament-coating protein tropomyosin), KOG4687(Uncharacterized coiled-coil protein)			GO:0005525(molecular_function: GTP binding), GO:0003924(molecular_function: GTPase activity)	AT5G46070.1		Guanylate-binding family protein	LOC_Os02g20410.1		GTP binding protein, putative, expressed
Fa.56297.1	31.1791	0.00216514	TRUE	31.475	0.00172019	TRUE	31.7945	0.00160483	TRUE	-0.710989	0.999993	FALSE	-0.336179	0.998033	FALSE	-11.1617	0.793617	FALSE
Fa.15408.1	31.127	0.00223956	TRUE	-0.0557999	0.999999	FALSE	0.0647193	0.999984	FALSE	0.748442	0.999993	FALSE	-1.57667	0.988525	FALSE	-12.1372	0.736635	FALSE	Pavir.9NG517800.2	PF07728(AAA domain (dynein-related subfamily)), PF00004(ATPase family associated with various cellular activities (AAA)), PF10431(C-terminal, D2-small domain, of ClpB protein ), PF02861(Clp amino terminal domain, pathogenicity island component), PF13881(Ubiquitin-2 like Rad60 SUMO-like)	PTHR11638(ATP-DEPENDENT CLP PROTEASE), PTHR11638:SF121(CHAPERONE PROTEIN CLPB3, CHLOROPLASTIC)			K03695(Aging: Longevity regulating pathway - multiple species [PATH:ko04213]: clpB; ATP-dependent Clp protease ATP-binding subunit ClpB)	GO:0016887(molecular_function: ATPase activity), GO:0005524(molecular_function: ATP binding), GO:0019538(biological_process: protein metabolic process)	AT5G15450.1	APG6,CLPB-P,CLPB3	casein lytic proteinase B3	LOC_Os03g31300.1		chaperone protein clpB 1, putative, expressed
Fa.202987.5	29.9365	0.00439952	TRUE	-2.01774	0.999999	FALSE	0.075689	0.999984	FALSE	-32.7271	0.00108472	TRUE	30.0831	0.00244608	TRUE	-12.2483	0.729098	FALSE
Fa.187903.1	-0.55298	0.999999	FALSE	-1.81941	0.999999	FALSE	-29.2994	0.0064527	TRUE	-31.2705	0.00254647	TRUE	30.0153	0.00253409	TRUE	-11.2559	0.787891	FALSE	Pavir.3NG058400.1	PF05887(Procyclic acidic repetitive protein (PARP))					GO:0016020(cellular_component: membrane)				LOC_Os05g13830.1		TsetseEP precursor, putative, expressed
Fa.97505.1	-0.979758	0.999999	FALSE	27.7197	0.0120726	TRUE	-28.3673	0.0104441	TRUE	30.5444	0.00379226	TRUE	-28.4171	0.00589599	TRUE	-8.42381	0.930926	FALSE
Fa.18458.2	-0.368679	0.999999	FALSE	-0.034858	0.999999	FALSE	26.1694	0.0316179	TRUE	28.9203	0.00896478	TRUE	29.8286	0.00279893	TRUE	20.4179	0.200702	FALSE
Fa.28232.1	30.9103	0.00253018	TRUE	31.0929	0.00212378	TRUE	-30.1444	0.00408751	TRUE	1.04602	0.999993	FALSE	-0.2313	0.998609	FALSE	-10.1704	0.8502	FALSE	Pavir.9NG143200.1	PF15413(Pleckstrin homology domain), PF01237(Oxysterol-binding protein )	PTHR10972(OXYSTEROL-BINDING PROTEIN-RELATED), PTHR10972:SF100(OXYSTEROL-BINDING PROTEIN HOMOLOG 3)					AT4G08180.1	ORP1C	OSBP(oxysterol binding protein)-related protein 1C	LOC_Os03g49770.1		oxysterol-binding protein, putative, expressed
Fa.84622.1	29.2982	0.00614335	TRUE	-0.0949007	0.999999	FALSE	-30.5526	0.00324643	TRUE	-31.6099	0.00207561	TRUE	29.7767	0.0028807	TRUE	-7.98397	0.949524	FALSE
Fa.107640.1	31.4875	0.00184201	TRUE	-0.0328452	0.999999	FALSE	-0.747423	0.999984	FALSE	32.8645	0.000996272	TRUE	-0.191845	0.99875	FALSE	19.192	0.267478	FALSE
Fa.110149.1	0.701118	0.999999	FALSE	-0.0949419	0.999999	FALSE	0.268766	0.999984	FALSE	-0.0484404	0.999993	FALSE	29.7071	0.00298565	TRUE	19.9993	0.22267	FALSE
Fa.106121.1	-0.773632	0.999999	FALSE	-31.0474	0.00218073	TRUE	0.121265	0.999984	FALSE	32.2699	0.00142761	TRUE	29.6336	0.00311963	TRUE	-11.2286	0.789584	FALSE
Fa.127407.1	-33.0944	2.91596e-07	TRUE	0.516437	0.999999	FALSE	-0.459378	0.999984	FALSE	32.7073	4.8527e-07	TRUE	-1.11543	0.990227	FALSE	18.9183	0.0431059	TRUE	Pavir.9NG083100.1	PF01926(50S ribosome-binding GTPase), PF06071(Protein of unknown function (DUF933))	PTHR23305(GTP-BINDING PROTEIN-RELATED), PTHR23305:SF12(GTP-BINDING PROTEIN-RELATED)	KOG1491(Predicted GTP-binding protein (ODN superfamily))		K06942(Translation: Ribosome biogenesis [BR:ko03009]: ychF; ribosome-binding ATPase)	GO:0005525(molecular_function: GTP binding)	AT1G56050.1		GTP-binding protein-related	LOC_Os03g56840.1		GTP-binding protein, putative, expressed
Fa.119810.1	2.01756	0.999999	FALSE	30.6259	0.00275221	TRUE	30.5762	0.00320388	TRUE	-0.0226151	0.999993	FALSE	-0.272397	0.998212	FALSE	-9.12635	0.899261	FALSE
Fa.146903.1	-0.66567	0.999999	FALSE	-28.1741	0.00963675	TRUE	29.2261	0.00667148	TRUE	28.9725	0.00871188	TRUE	29.4684	0.00339586	TRUE	-8.90636	0.908397	FALSE
Fa.203465.2	28.5881	0.00896092	TRUE	2.00294	0.999999	FALSE	0.0707588	0.999984	FALSE	-0.0244332	0.999993	FALSE	29.4315	0.00346158	TRUE	-9.15668	0.898445	FALSE
Fa.88396.1	26.9875	0.0202327	TRUE	-0.122279	0.999999	FALSE	-0.816644	0.999984	FALSE	29.7483	0.00589198	TRUE	29.3403	0.00362614	TRUE	-8.14105	0.944324	FALSE
Fa.117141.1	-0.718147	0.999999	FALSE	30.0998	0.00368622	TRUE	30.9684	0.00256668	TRUE	-29.6243	0.00628111	TRUE	29.3348	0.00363679	TRUE	-8.98149	0.905622	FALSE
Fa.39850.2	30.3227	0.00353351	TRUE	-0.0801732	0.999999	FALSE	30.7384	0.00292992	TRUE	-1.49607	0.999993	FALSE	27.4493	NA	FALSE	-10.7644	NA	FALSE	Pavir.9NG530700.1	PF04129(Vps52 / Sac2 family )	PTHR14190(SUPPRESSOR OF ACTIN MUTATIONS 2/VACUOLAR PROTEIN SORTING 52), PTHR14190:SF7(VACUOLAR PROTEIN SORTING-ASSOCIATED PROTEIN 52 HOMOLOG)					AT1G71270.1	ATVPS52,POK,TTD8	Vps52 / Sac2 family	LOC_Os03g30460.1		vacuolar protein sorting-associated protein 52, putative, expressed
Fa.88085.1	0.150611	0.999999	FALSE	29.2425	0.00574079	TRUE	0.209934	0.999984	FALSE	-0.0670648	0.999993	FALSE	-0.802923	0.99675	FALSE	20.5689	0.193479	FALSE	Pavir.1NG451000.2	PF00070(Pyridine nucleotide-disulphide oxidoreductase)	PTHR22912(DISULFIDE OXIDOREDUCTASE), PTHR22912:SF170(MONODEHYDROASCORBATE REDUCTASE, CYTOPLASMIC ISOFORM 2-RELATED)	KOG1336(Monodehydroascorbate/ferredoxin reductase)	1.6.5.4(Monodehydroascorbate reductase (NADH).)	K08232(Carbohydrate metabolism: Ascorbate and aldarate metabolism [PATH:ko00053]: E1.6.5.4; monodehydroascorbate reductase (NADH))	GO:0055114(biological_process: oxidation-reduction process), GO:0016491(molecular_function: oxidoreductase activity)	AT3G27820.1	ATMDAR4,MDAR4	monodehydroascorbate reductase 4	LOC_Os02g47800.1		monodehydroascorbate reductase, putative, expressed
Fa.166339.1	-0.224977	0.999999	FALSE	0.0846662	0.999999	FALSE	0.0145168	0.999984	FALSE	26.4769	0.0313667	TRUE	29.3315	0.00364272	TRUE	-9.26357	0.893427	FALSE
Fa.73553.2	28.1679	0.00159328	TRUE	2.04529	0.999999	FALSE	-29.3878	0.000742563	TRUE	32.373	9.34897e-05	TRUE	31.7916	NA	FALSE	-12.5559	0.602441	FALSE
Fa.39624.1	-32.7533	0.000874273	TRUE	-31.273	0.00193416	TRUE	-30.4486	0.00347487	TRUE	32.3046	0.00140081	TRUE	0.679564	0.99675	FALSE	-11.1461	0.79479	FALSE
Fa.118536.1	-0.133094	0.999999	FALSE	28.302	0.00907232	TRUE	-27.9295	0.0131803	TRUE	-29.0601	0.00831431	TRUE	29.3017	0.00369315	TRUE	-8.40548	0.931595	FALSE
Fa.169730.1	31.5728	0.00174496	TRUE	-0.0529258	0.999999	FALSE	0.0378288	0.999984	FALSE	32.2479	0.00144405	TRUE	-0.302654	0.998125	FALSE	-6.71297	0.988368	FALSE
Fa.31465.5	-4.1826	0.999999	FALSE	30.221	0.00345103	TRUE	30.1047	0.00417842	TRUE	-0.0409478	0.999993	FALSE	-0.49537	NA	FALSE	14.4805	NA	FALSE
Fa.37888.2	30.0809	0.00404006	TRUE	-30.8572	0.00241494	TRUE	-30.371	0.00360269	TRUE	-0.0304106	0.999993	FALSE	-0.375031	0.997639	FALSE	20.9875	0.175612	FALSE
Fa.114761.1	-0.265645	0.999999	FALSE	-0.795193	0.999999	FALSE	1.76271	0.999984	FALSE	32.2203	0.00147643	TRUE	-0.142419	NA	FALSE	18.0135	NA	FALSE
Fa.1618.1	30.0512	0.00410454	TRUE	30.4548	0.00301835	TRUE	0.300412	0.999984	FALSE	-0.0404225	0.999993	FALSE	-0.761448	0.99675	FALSE	-9.07931	0.900921	FALSE	Pavir.4NG155700.3	PF11919(Domain of unknown function (DUF3437)), PF16507(Proteasome-substrate-size regulator, mid region)	PTHR32170(FAMILY NOT NAMED), PTHR32170:SF0(PROTEIN T28B8.3, ISOFORM A-RELATED)			K06699(Folding, sorting and degradation: Proteasome [BR:ko03051]: PSME4; proteasome activator subunit 4)		AT3G13330.1	PA200	proteasome activating protein 200	LOC_Os06g19730.1		HEAT repeat family protein, putative, expressed
Fa.48754.1	27.7349	0.0138648	TRUE	28.8539	0.00695055	TRUE	0.0695741	0.999984	FALSE	-0.0014013	0.999993	FALSE	29.1335	0.00404303	TRUE	-6.66201	0.990224	FALSE	Pavir.6KG012800.2	PF02910(Fumarate reductase flavoprotein C-term), PF00890(FAD binding domain)	PTHR11632(SUCCINATE DEHYDROGENASE 2 FLAVOPROTEIN SUBUNIT), PTHR11632:SF54(SUBFAMILY NOT NAMED)		1.3.5.1(Succinate dehydrogenase (quinone).)	K00234(Endocrine and metabolic diseases: Non-alcoholic fatty liver disease (NAFLD) [PATH:ko04932]: SDHA, SDH1; succinate dehydrogenase (ubiquinone) flavoprotein subunit)	GO:0055114(biological_process: oxidation-reduction process), GO:0016491(molecular_function: oxidoreductase activity)	AT5G66760.1	SDH1-1	succinate dehydrogenase 1-1	LOC_Os07g04240.1		succinate dehydrogenase flavoprotein subunit,mitochondrial precursor, putative, expressed
Fa.16412.1	29.8736	0.00453518	TRUE	31.2394	0.00196553	TRUE	-1.09922	0.999984	FALSE	0.000172845	0.999993	FALSE	-0.00420599	0.999911	FALSE	19.9064	0.227742	FALSE
Fa.56646.1	32.7404	0.000874273	TRUE	0.0537934	0.999999	FALSE	0.0465069	0.999984	FALSE	32.0555	0.00161464	TRUE	-0.213876	0.998704	FALSE	20.231	0.209615	FALSE	Pavir.7KG431900.1	PF03454(MoeA C-terminal region (domain IV)), PF03453(MoeA N-terminal region (domain I and II)), PF00994(Probable molybdopterin binding domain)	PTHR10192(MOLYBDOPTERIN BIOSYNTHESIS PROTEIN), PTHR10192:SF5(GEPHYRIN)	KOG2371(Molybdopterin biosynthesis protein)	2.10.1.1(Molybdopterin molybdotransferase.)	K15376(Nervous system: GABAergic synapse [PATH:ko04727]: GPHN; gephyrin)	GO:0032324(biological_process: molybdopterin cofactor biosynthetic process)	AT5G20990.1	B73,CHL6,CNX,CNX1,SIR4	molybdopterin biosynthesis CNX1 protein / molybdenum cofactor biosynthesis enzyme CNX1 (CNX1)	LOC_Os04g56620.1		molybdopterin biosynthesis protein CNX1, putative, expressed
Fa.150537.1	-0.396632	0.999999	FALSE	-32.0174	0.00128541	TRUE	30.9361	0.00262491	TRUE	32.0171	0.00165201	TRUE	1.91607	0.981362	FALSE	-12.4389	0.716912	FALSE
Fa.65415.2	-0.489857	0.999999	FALSE	29.727	0.00450903	TRUE	-0.364254	0.999984	FALSE	32.0001	0.00166507	TRUE	-0.234142	0.998609	FALSE	20.4754	0.198406	FALSE
Fa.62226.1	-31.0254	0.00238552	TRUE	0.840863	0.999999	FALSE	0.0459565	0.999984	FALSE	31.9107	0.00175598	TRUE	-0.22716	0.998609	FALSE	18.8721	0.285814	FALSE
Fa.81043.1	-31.8154	0.00152808	TRUE	-0.408723	0.999999	FALSE	32.0016	0.00142675	TRUE	31.8475	0.00182588	TRUE	-0.217053	0.99867	FALSE	-12.3904	0.720529	FALSE
Fa.60417.1	0.925399	0.999999	FALSE	31.3117	0.0018908	TRUE	0.0463395	0.999984	FALSE	31.8453	0.00182719	TRUE	-0.250162	0.998442	FALSE	18.0123	0.336312	FALSE	Pavir.4NG013100.2	PF00118(TCP-1/cpn60 chaperonin family)	PTHR11353(CHAPERONIN), PTHR11353:SF8(CHAPERONIN 60 SUBUNIT BETA 1, CHLOROPLASTIC-RELATED)			K04077(Infectious diseases: Tuberculosis [PATH:ko05152]: groEL, HSPD1; chaperonin GroEL)	GO:0005524(molecular_function: ATP binding)	AT1G55490.2	CPN60B,LEN1	chaperonin 60 beta	LOC_Os06g02380.2		T-complex protein, putative, expressed
Fa.84134.1	-0.69377	0.999999	FALSE	-0.0514444	0.999999	FALSE	-1.42415	0.999984	FALSE	-0.0251806	0.999993	FALSE	28.9958	0.00436775	TRUE	20.9752	0.175612	FALSE
Fa.4938.1	-32.1899	0.00122786	TRUE	-0.0592384	0.999999	FALSE	0.0873694	0.999984	FALSE	31.7753	0.00189799	TRUE	0.665005	0.99675	FALSE	21.2711	0.164299	FALSE
Fa.60080.1	-29.8559	0.00457709	TRUE	-30.1182	0.00364754	TRUE	0.113614	0.999984	FALSE	-0.025442	0.999993	FALSE	28.9637	0.00444282	TRUE	19.7302	0.236405	FALSE
Fa.21075.1	-6.41178	0.999999	FALSE	31.3853	0.00181577	TRUE	-2.29059	0.999984	FALSE	31.6739	0.0020167	TRUE	-0.30237	0.998125	FALSE	-12.7222	0.698493	FALSE
Fa.118994.1	-0.916715	0.999999	FALSE	27.0942	0.0162062	TRUE	0.140595	0.999984	FALSE	-27.3105	0.0204729	TRUE	-28.7924	0.00483641	TRUE	-6.22793	0.999975	FALSE
Fa.166714.1	-1.18925	0.999999	FALSE	-0.109261	0.999999	FALSE	0.0996183	0.999984	FALSE	0.543353	0.999993	FALSE	28.939	0.00450159	TRUE	19.5815	0.244609	FALSE
Fa.74786.1	29.3235	0.00607085	TRUE	28.8838	0.00686503	TRUE	0.026596	0.999984	FALSE	1.14662	0.999993	FALSE	-0.0718772	0.999471	FALSE	-9.43449	0.885861	FALSE
Fa.13985.1	0.52576	0.999999	FALSE	26.9451	0.0173242	TRUE	-27.922	0.013186	TRUE	0.0237674	0.999993	FALSE	-27.4576	0.00937338	TRUE	-6.85337	0.984674	FALSE	Pavir.3NG179514.1	PF08351(Domain of unknown function (DUF1726)), PF13725(Possible tRNA binding domain), PF05127(Helicase), PF13718(GNAT acetyltransferase 2)	PTHR10925(N-ACETYLTRANSFERASE 10)		2.3.1.193(tRNA(Met) cytidine acetyltransferase.)	K14521(Translation: Ribosome biogenesis [BR:ko03009]: NAT10, KRE33; N-acetyltransferase 10)	GO:0008080(molecular_function: N-acetyltransferase activity)	AT1G10490.1		Domain of unknown function (DUF1726) ;Putative ATPase (DUF699)	LOC_Os12g07300.1		N-acetyltransferase 10, putative, expressed
Fa.4173.1	28.1389	0.0112469	TRUE	-0.0489012	0.999999	FALSE	29.2403	0.00662775	TRUE	-29.7941	0.00574872	TRUE	28.8074	0.00481511	TRUE	-9.07396	0.901106	FALSE
Fa.37022.1	29.3099	3.72881e-05	TRUE	0.756121	0.999999	FALSE	1.08524	0.999984	FALSE	0.26518	0.999993	FALSE	-3.20364	0.900904	FALSE	23.8463	0.00314855	TRUE	Pavir.4NG299500.1	PF07728(AAA domain (dynein-related subfamily)), PF01434(Peptidase family M41)	PTHR23076(METALLOPROTEASE M41 FTSH), PTHR23076:SF60(SUBFAMILY NOT NAMED)			K03798(Folding, sorting and degradation: Chaperones and folding catalysts [BR:ko03110]: ftsH, hflB; cell division protease FtsH)	GO:0016887(molecular_function: ATPase activity), GO:0005524(molecular_function: ATP binding), GO:0006508(biological_process: proteolysis), GO:0004222(molecular_function: metalloendopeptidase activity)	AT2G30950.1	FTSH2,VAR2	FtsH extracellular protease family	LOC_Os06g45820.1		OsFtsH2 FtsH protease, homologue of AtFtsH2/8, expressed
Fa.77429.1	32.1201	0.00127268	TRUE	-28.7891	0.00719057	TRUE	30.2994	0.00374823	TRUE	-0.0168252	0.999993	FALSE	28.8038	0.00482475	TRUE	-9.37443	0.88768	FALSE
Fa.110196.1	31.2182	0.00212259	TRUE	-30.6021	0.00280625	TRUE	29.9942	0.00447748	TRUE	31.6705	0.0020167	TRUE	-0.336789	0.998033	FALSE	19.0754	0.274007	FALSE
Fa.165644.1	-0.98389	0.999999	FALSE	-28.5047	8e-10	TRUE	29.6788	1.08591e-10	TRUE	-2.71873	0.999993	FALSE	0.482509	0.99675	FALSE	23.1906	3.0605e-06	TRUE	Pavir.1NG049700.1	PF08477(Ras of Complex, Roc, domain of DAPkinase)	PTHR24072(RHO FAMILY GTPASE), PTHR24072:SF170(SUBFAMILY NOT NAMED)	KOG0393(Ras-related small GTPase, Rho type)		K04392(Infectious diseases: Kaposi's sarcoma-associated herpesvirus infection [PATH:ko05167]: RAC1; Ras-related C3 botulinum toxin substrate 1)	GO:0007264(biological_process: small GTPase mediated signal transduction), GO:0005525(molecular_function: GTP binding)	AT3G51300.1	ARAC11,ATRAC11,ATROP1,ROP1,ROP1AT	RHO-related protein from plants 1	LOC_Os02g02840.1		ras-related protein, putative, expressed
Fa.15881.1	-33.0074	0.000746175	TRUE	-32.2776	0.00111265	TRUE	0.0478776	0.999984	FALSE	31.6135	0.00207643	TRUE	0.347207	0.997653	FALSE	-12.3065	0.724998	FALSE	Pavir.9KG379900.2	PF04564(U-box domain), PF10408(Ubiquitin elongating factor core)	PTHR13931(UBIQUITINATION FACTOR E4), PTHR13931:SF2(UBIQUITIN CONJUGATION FACTOR E4 A)		6.3.2.19(Ubiquitin--protein ligase.)	K10597(Folding, sorting and degradation: Ubiquitin system [BR:ko04121]: UBE4B, UFD2; ubiquitin conjugation factor E4 B)	GO:0016567(biological_process: protein ubiquitination), GO:0004842(molecular_function: ubiquitin-protein transferase activity), GO:0034450(molecular_function: ubiquitin-ubiquitin ligase activity), GO:0006511(biological_process: ubiquitin-dependent protein catabolic process), GO:0000151(cellular_component: ubiquitin ligase complex)	AT5G15400.1		U-box domain-containing protein	LOC_Os03g31400.1		U-box domain-containing protein, putative, expressed
Fa.177103.1	-0.930111	0.999999	FALSE	-26.8298	5.81e-21	TRUE	0.0725777	0.999984	FALSE	-0.594439	0.999993	FALSE	28.7875	1.2148e-24	TRUE	-0.217112	0.999975	FALSE
Fa.117973.1	-1.85543	0.999999	FALSE	-0.0374523	0.999999	FALSE	29.6365	0.00537385	TRUE	-0.0184002	0.999993	FALSE	27.4507	NA	FALSE	-9.00645	0.904243	FALSE
Fa.69594.2	1.03619	0.999999	FALSE	32.3658	0.00105659	TRUE	-32.2696	0.00122012	TRUE	31.5228	0.00218864	TRUE	-0.380014	0.997639	FALSE	-10.6102	0.82504	FALSE
Fa.51897.1	-23.7934	0.0901019	FALSE	-0.0561919	0.999999	FALSE	26.6966	0.0240037	TRUE	-0.0345996	0.999993	FALSE	28.6033	0.0053336	TRUE	-5.50119	0.999975	FALSE
Fa.98862.2	28.1566	0.011258	TRUE	-29.0765	0.00628888	TRUE	30.35	0.00366836	TRUE	31.4963	0.00222681	TRUE	29.3815	NA	FALSE	-11.6296	NA	FALSE
Fa.48061.1	-28.891	0.00764834	TRUE	-0.0525793	0.999999	FALSE	0.119423	0.999984	FALSE	0.776762	0.999993	FALSE	28.5331	0.00554463	TRUE	-8.83611	0.911215	FALSE
Fa.204654.1	30.4326	0.00332475	TRUE	-28.7267	0.00746991	TRUE	-29.3622	0.00624619	TRUE	31.347	0.00243594	TRUE	28.6475	NA	FALSE	-11.3366	0.784081	FALSE
Fa.32920.1	-27.6979	0.0141598	TRUE	26.754	0.018847	TRUE	0.348976	0.999984	FALSE	-26.9583	0.0244485	TRUE	-28.2654	0.0063599	TRUE	-6.79742	0.986787	FALSE
Fa.49628.1	-1.07579	0.999999	FALSE	30.0945	0.0037256	TRUE	-30.1729	0.00405922	TRUE	31.2517	0.00257748	TRUE	30.6279	NA	FALSE	19.0731	0.274007	FALSE
Fa.21328.2	-29.4531	0.00568436	TRUE	-0.115242	0.999999	FALSE	28.2216	0.0112919	TRUE	28.9076	0.00902333	TRUE	28.4416	0.00581526	TRUE	-8.65641	0.919566	FALSE
Fa.40914.1	28.4314	0.00973857	TRUE	29.5833	0.004821	TRUE	-28.8594	0.00807589	TRUE	-0.0243484	0.999993	FALSE	28.3818	0.00600258	TRUE	-9.09731	0.900625	FALSE
Fa.84406.1	31.7817	0.00154799	TRUE	0.145371	0.999999	FALSE	0.0676889	0.999984	FALSE	31.0882	0.00282491	TRUE	-0.305405	0.998125	FALSE	18.2908	0.321587	FALSE
Fa.50750.1	-0.776724	0.999999	FALSE	-28.9971	0.00645967	TRUE	0.19261	0.999984	FALSE	26.1089	0.0369058	TRUE	28.2748	0.00633346	TRUE	20.6772	0.188073	FALSE
Fa.100415.1	-0.717963	0.999999	FALSE	27.7299	4.05e-07	TRUE	1.45655	0.999984	FALSE	-0.143615	0.999993	FALSE	0.809095	0.992314	FALSE	-5.42533	0.932864	FALSE
Fa.133289.1	0.288731	0.999999	FALSE	27.7265	2.05e-09	TRUE	-0.032303	0.999984	FALSE	0.745322	0.999993	FALSE	0.676705	0.99312	FALSE	2.33351	0.999975	FALSE	Pavir.9KG031710.1	PF00022(Actin)	PTHR11937(ACTIN), PTHR11937:SF210(SUBFAMILY NOT NAMED)			K10355(Cell motility: Cytoskeleton proteins [BR:ko04812]: ACTF; actin, other eukaryote)		AT3G12110.1	ACT11	actin-11	LOC_Os03g50885.1		actin, putative, expressed
Fa.13198.1	0.400794	0.999999	FALSE	26.3317	4.19e-12	TRUE	-0.509433	0.999984	FALSE	0.221132	0.999993	FALSE	-26.2032	2.70762e-12	TRUE	-0.954785	0.999975	FALSE
Fa.11530.1	-29.7834	0.00476698	TRUE	-0.0427825	0.999999	FALSE	-0.899754	0.999984	FALSE	-0.0207846	0.999993	FALSE	28.2683	0.0063599	TRUE	-8.9917	0.904932	FALSE
Fa.134306.1	0.758922	0.999999	FALSE	27.6922	8.1e-25	TRUE	0.435332	0.999984	FALSE	0.98289	0.999993	FALSE	0.00939637	0.999599	FALSE	-0.285618	0.999975	FALSE
Fa.127462.1	-1.04867	0.999999	FALSE	-29.7615	0.00437563	TRUE	0.206791	0.999984	FALSE	-28.3501	0.0120666	TRUE	28.1741	0.00661803	TRUE	-6.24998	0.999975	FALSE
Fa.25053.3	-0.899746	0.999999	FALSE	26.2188	0.0238945	TRUE	0.228281	0.999984	FALSE	-0.0286403	0.999993	FALSE	-26.7176	0.0130897	TRUE	-4.09103	0.999975	FALSE
Fa.64645.1	-0.772633	0.999999	FALSE	-27.9039	0.0110288	TRUE	-1.70586	0.999984	FALSE	-0.0253467	0.999993	FALSE	28.0755	0.00696697	TRUE	-8.36593	0.933502	FALSE
Fa.7915.1	-0.482375	0.999999	FALSE	26.139	0.024742	TRUE	-27.5341	0.0160397	TRUE	-0.0170284	0.999993	FALSE	-26.7861	NA	FALSE	-6.50805	0.994573	FALSE	Pavir.5KG499021.1	PF00005(ABC transporter), PF00664(ABC transporter transmembrane region)	PTHR24221(FAMILY NOT NAMED), PTHR24221:SF199(SUBFAMILY NOT NAMED)		3.6.3.44(Xenobiotic-transporting ATPase.)	K05658(Cancers: Gastric cancer [PATH:ko05226]: ABCB1, CD243; ATP-binding cassette, subfamily B (MDR/TAP), member 1)	GO:0016887(molecular_function: ATPase activity), GO:0005524(molecular_function: ATP binding), GO:0055085(biological_process: transmembrane transport), GO:0042626(molecular_function: ATPase activity, coupled to transmembrane movement of substances), GO:0016021(cellular_component: integral component of membrane), GO:0006810(biological_process: transport)	AT1G02520.1	PGP11	P-glycoprotein 11	LOC_Os01g50160.1		MDR-like ABC transporter, putative, expressed
Fa.2287.1	28.6358	0.00873022	TRUE	-0.126159	0.999999	FALSE	0.164649	0.999984	FALSE	-0.056303	0.999993	FALSE	1.17322	0.99451	FALSE	20.4471	0.19973	FALSE
Fa.153199.1	-0.376592	0.999999	FALSE	29.7049	0.00452142	TRUE	28.6316	0.00910472	TRUE	-29.0003	0.00859703	TRUE	28.0203	0.00716876	TRUE	-9.20453	0.896048	FALSE
Fa.184682.1	-0.952315	0.999999	FALSE	26.0692	0.0254642	TRUE	28.0593	0.0122944	TRUE	-25.689	0.0451976	TRUE	-27.5838	0.00884104	TRUE	-6.40728	0.99768	FALSE
Fa.54856.1	29.7309	0.00488711	TRUE	-0.0574062	0.999999	FALSE	-27.4136	0.0170392	TRUE	-27.3812	0.0198074	TRUE	27.9947	0.00722766	TRUE	-7.8272	0.955402	FALSE
Fa.22334.1	-0.984218	0.999999	FALSE	-0.0552823	0.999999	FALSE	-4.42466	0.999984	FALSE	-0.0317636	0.999993	FALSE	27.876	0.00765182	TRUE	-5.68557	0.999975	FALSE	Pavir.9NG735000.3	PF02140(Galactose binding lectin domain), PF01301(Glycosyl hydrolases family 35)	PTHR23421(BETA-GALACTOSIDASE RELATED), PTHR23421:SF51(BETA-GALACTOSIDASE 5)		3.2.1.23(Beta-galactosidase.)		GO:0030246(molecular_function: carbohydrate binding), GO:0005975(biological_process: carbohydrate metabolic process), GO:0004553(molecular_function: hydrolase activity, hydrolyzing O-glycosyl compounds)	AT4G36360.1	BGAL3	beta-galactosidase 3	LOC_Os03g06940.1		beta-galactosidase, putative, expressed
Fa.52251.1	-27.1891	0.0182732	TRUE	-0.0698756	0.999999	FALSE	0.153476	0.999984	FALSE	-0.0338825	0.999993	FALSE	27.8482	0.00775346	TRUE	18.7524	0.292956	FALSE
Fa.27823.2	28.4706	0.00954087	TRUE	26.9595	0.0172107	TRUE	28.7475	0.00854215	TRUE	-0.0143043	0.999993	FALSE	-0.136745	0.999138	FALSE	-6.56008	0.992783	FALSE
Fa.212727.3	-0.691685	0.999999	FALSE	-31.0337	0.00218965	TRUE	-29.6683	0.00528902	TRUE	0.781361	0.999993	FALSE	27.7934	0.00800062	TRUE	-9.23529	0.894237	FALSE
Fa.7421.3	-2.1616	0.999999	FALSE	27.1125	0.0163145	TRUE	-4.06132	0.999984	FALSE	2.58752	0.999993	FALSE	-1.03014	NA	FALSE	-9.51407	NA	FALSE
Fa.106424.1	-0.650491	0.999999	FALSE	0.382644	0.999999	FALSE	28.9216	0.00779958	TRUE	-0.0166421	0.999993	FALSE	27.5495	0.00899103	TRUE	19.9263	0.22625	FALSE
Fa.264.1	-0.0913608	0.999999	FALSE	25.515	6.84e-05	TRUE	1.42666	0.999984	FALSE	-0.550041	0.999993	FALSE	-25.3805	4.24434e-05	TRUE	0.0380619	0.999975	FALSE	Pavir.9KG029041.1	PF02985(HEAT repeat), PF13646(HEAT repeats), PF12074(Domain of unknown function (DUF3554))	PTHR23346(TRANSLATIONAL ACTIVATOR GCN1-RELATED), PTHR23346:SF7(TRANSLATIONAL ACTIVATOR GCN1)				GO:0005515(molecular_function: protein binding)	AT1G64790.1	ILA	ILITYHIA	LOC_Os03g51140.1		HEAT repeat family protein, putative, expressed
Fa.179035.1	28.4297	0.00973758	TRUE	-0.435021	0.999999	FALSE	0.0323349	0.999984	FALSE	-0.0064256	0.999993	FALSE	-0.0816995	0.999458	FALSE	-6.8226	0.985697	FALSE
Fa.80293.1	-0.709675	0.999999	FALSE	28.7427	0.00733016	TRUE	0.0829926	0.999984	FALSE	3.2677	0.999993	FALSE	27.5076	0.0091783	TRUE	-8.35861	0.933884	FALSE
Fa.19618.2	25.0107	0.0508024	FALSE	26.9558	0.0172107	TRUE	0.195958	0.999984	FALSE	-0.0350458	0.999993	FALSE	-0.389143	0.997639	FALSE	-4.18132	0.999975	FALSE
Fa.67108.2	-0.760086	0.999999	FALSE	-28.2132	0.00944857	TRUE	0.137868	0.999984	FALSE	-25.6101	0.0469702	TRUE	27.4987	0.00918692	TRUE	-6.34765	0.998926	FALSE
Fa.11385.1	-31.2899	0.00205917	TRUE	-30.5311	0.00290053	TRUE	-29.7202	0.00515579	TRUE	-31.201	0.00264824	TRUE	27.4856	0.00927499	TRUE	19.3424	0.25941	FALSE
Fa.88925.1	-0.835256	0.999999	FALSE	-0.0639492	0.999999	FALSE	29.1279	0.00699604	TRUE	-25.2247	0.0570508	FALSE	26.3096	NA	FALSE	16.2527	NA	FALSE
Fa.181714.1	28.2821	2.32794e-25	TRUE	1.54122	0.999999	FALSE	-0.588903	0.999984	FALSE	-1.00517	0.999993	FALSE	0.702838	0.974685	FALSE	-0.893947	0.999975	FALSE
Fa.121609.1	-0.764447	0.999999	FALSE	29.5751	2.63e-08	TRUE	29.0862	4.90572e-08	TRUE	-0.0294798	0.999993	FALSE	-1.62231	0.963833	FALSE	24.2308	2.44435e-05	TRUE
Fa.9200.1	-0.535304	0.999999	FALSE	-27.6986	0.0122661	TRUE	29.0654	0.00723723	TRUE	-0.024155	0.999993	FALSE	-0.29406	NA	FALSE	19.5519	NA	FALSE
Fa.4567.2	28.2584	0.0105519	TRUE	-0.0161348	0.999999	FALSE	27.453	0.016698	TRUE	-0.00704193	0.999993	FALSE	-0.0980958	0.999346	FALSE	19.7648	0.234433	FALSE
Fa.163304.1	31.3688	0.00195234	TRUE	-32.232	0.00113691	TRUE	32.4265	0.00111602	TRUE	-0.0586183	0.999993	FALSE	27.4729	0.00937338	TRUE	20.9075	0.178948	FALSE
Fa.100977.1	22.3269	0.0116057	TRUE	25.3556	0.00137868	TRUE	0.528796	0.999984	FALSE	25.2631	0.00190227	TRUE	-24.0415	0.00223527	TRUE	-1.24376	0.999975	FALSE
Fa.107751.1	32.4638	0.00103677	TRUE	-33.1703	0.000654435	TRUE	-31.59	0.00181985	TRUE	30.4568	0.00400213	TRUE	-0.495067	0.996947	FALSE	20.5354	0.195051	FALSE
Fa.123438.1	-0.372806	0.999999	FALSE	-1.81828	0.999999	FALSE	-29.455	0.00597617	TRUE	30.4002	0.00412641	TRUE	31.4665	NA	FALSE	-11.8936	0.751084	FALSE
Fa.4917.1	-1.63407	0.999999	FALSE	-0.127415	0.999999	FALSE	0.247266	0.999984	FALSE	26.6703	0.0281853	TRUE	27.2965	0.0100793	TRUE	20.7409	0.185685	FALSE
Fa.175216.3	-33.4123	0.000583602	TRUE	-0.0812767	0.999999	FALSE	30.8968	0.00267917	TRUE	-0.385816	0.999993	FALSE	27.1378	0.0112099	TRUE	-11.5623	0.770016	FALSE
Fa.86033.1	-32.5886	0.000960136	TRUE	-29.9476	0.00399721	TRUE	32.1087	0.0013349	TRUE	30.0862	0.00492532	TRUE	-0.261135	0.998265	FALSE	20.1908	0.211997	FALSE
Fa.47719.1	-0.645649	0.999999	FALSE	25.0879	0.00233405	TRUE	-1.71375	0.999984	FALSE	23.279	0.0100798	TRUE	-22.8603	0.00663693	TRUE	-22.7155	0.0120816	TRUE
Fa.78482.1	-0.652107	0.999999	FALSE	-0.567224	0.999999	FALSE	-3.19137	0.999984	FALSE	0.521229	0.999993	FALSE	27.0477	6.40543e-16	TRUE	-2.25036	0.999975	FALSE
Fa.29103.2	1.79715	0.999999	FALSE	24.9493	9.1e-05	TRUE	0.499875	0.999984	FALSE	-24.2456	0.000210142	TRUE	-24.4193	8.44102e-05	TRUE	-22.9847	0.00062293	TRUE
Fa.82902.1	-30.3934	0.00339031	TRUE	-30.5111	0.00292496	TRUE	0.0623591	0.999984	FALSE	30.0392	0.00501974	TRUE	-0.167721	0.998915	FALSE	20.4503	0.199725	FALSE
Fa.207464.1	-0.594786	0.999999	FALSE	-0.0338346	0.999999	FALSE	0.142466	0.999984	FALSE	26.5435	0.0299433	TRUE	27.0178	0.0114741	TRUE	-4.43054	0.999975	FALSE
Fa.73067.3	29.8139	0.00467993	TRUE	-28.9442	0.00665943	TRUE	0.0114763	0.999984	FALSE	29.8284	0.00565161	TRUE	26.9913	0.0116892	TRUE	-9.34328	0.88934	FALSE
Fa.81354.3	27.8966	0.0127121	TRUE	23.4023	0.0712722	FALSE	0.161389	0.999984	FALSE	21.4585	0.26268	FALSE	-0.427283	0.997487	FALSE	-25.928	0.0311817	TRUE
Fa.71835.1	-3.1847	0.999999	FALSE	-25.7295	1.6e-05	TRUE	-25.8938	1.2963e-05	TRUE	-29.2551	2.91753e-07	TRUE	26.9231	2.12535e-06	TRUE	3.65374	0.999975	FALSE
Fa.24033.1	-1.25059	0.999999	FALSE	28.4194	0.00855391	TRUE	28.7217	0.00866643	TRUE	-0.231875	0.999993	FALSE	-0.542719	NA	FALSE	-7.71981	NA	FALSE	Pavir.2NG420300.1	PF13847(Methyltransferase domain), PF01593(Flavin containing amine oxidoreductase)	PTHR10108(METHYLTRANSFERASE), PTHR10108:SF916(SUBFAMILY NOT NAMED)		2.1.1.79(Cyclopropane-fatty-acyl-phospholipid synthase.)		GO:0055114(biological_process: oxidation-reduction process), GO:0016491(molecular_function: oxidoreductase activity)	AT3G23530.1		Cyclopropane-fatty-acyl-phospholipid synthase	LOC_Os12g16650.1		Cyclopropane-fatty-acyl-phospholipid synthase, putative, expressed
Fa.172148.1	0.518351	0.999999	FALSE	24.9277	0.0404189	TRUE	0.659834	0.999984	FALSE	-24.8204	0.0674332	FALSE	-24.5662	0.0304492	TRUE	-22.0934	0.130241	FALSE
Fa.128693.1	-30.5284	0.00315399	TRUE	-31.5538	0.00164656	TRUE	-29.4571	0.00591032	TRUE	29.8775	0.0055079	TRUE	-0.433838	0.997487	FALSE	-9.16951	0.897879	FALSE
Fa.126196.1	-2.81347	0.999999	FALSE	1.10223	0.999999	FALSE	-0.578328	0.999984	FALSE	-1.11715	0.999993	FALSE	-0.318053	0.99675	FALSE	19.4596	2.43436e-08	TRUE
Fa.200958.1	-0.865272	0.999999	FALSE	-29.6292	0.00470447	TRUE	-28.3676	0.0104382	TRUE	29.8694	0.00551493	TRUE	-0.388042	0.997639	FALSE	-6.73114	0.987751	FALSE
Fa.119942.1	-1.66088	0.999999	FALSE	28.1673	0.00965397	TRUE	28.3647	0.0104581	TRUE	-0.068302	0.999993	FALSE	26.8679	0.0123262	TRUE	20.2426	0.209344	FALSE
Fa.212727.2	-0.474762	0.999999	FALSE	-3.40132	0.999999	FALSE	-1.53044	0.999984	FALSE	0.381807	0.999993	FALSE	26.7781	2.79983e-13	TRUE	-3.24605	0.962984	FALSE
Fa.27353.1	27.5943	0.0148863	TRUE	29.484	0.00506176	TRUE	-28.9807	0.00756458	TRUE	29.8186	0.00566838	TRUE	-0.287042	0.998125	FALSE	-9.05355	0.901888	FALSE
Fa.143610.1	-0.165819	0.999999	FALSE	26.6639	0.019675	TRUE	0.16722	0.999984	FALSE	-0.0191037	0.999993	FALSE	-0.189546	0.99875	FALSE	-6.41661	0.997311	FALSE
Fa.61542.2	-2.29691	0.999999	FALSE	28.6396	0.00770986	TRUE	28.4475	0.0100453	TRUE	1.30075	0.999993	FALSE	-1.03999	NA	FALSE	-7.99973	0.949173	FALSE
Fa.13743.1	-2.09041	0.999999	FALSE	-29.0708	0.00624968	TRUE	-29.2101	0.00671418	TRUE	28.2266	0.0129094	TRUE	26.7452	0.0129801	TRUE	-8.00312	0.949173	FALSE	Pavir.1NG275400.1	PF00567(Tudor domain), PF00565(Staphylococcal nuclease homologue)	PTHR12302(EBNA2 BINDING PROTEIN P100), PTHR12302:SF2(STAPHYLOCOCCAL NUCLEASE DOMAIN-CONTAINING PROTEIN 1)		3.1.31.1(Micrococcal nuclease.)	K15979(Infectious diseases: Epstein-Barr virus infection [PATH:ko05169]: SND1; staphylococcal nuclease domain-containing protein 1)	GO:0035194(biological_process: posttranscriptional gene silencing by RNA), GO:0003712(molecular_function: transcription cofactor activity)	AT5G07350.1	AtTudor1,TSN1,Tudor1	TUDOR-SN protein 1	LOC_Os02g32350.1		TUDOR protein with multiple SNc domains, putative, expressed
Fa.142905.1	-1.25552	0.999999	FALSE	-0.0488246	0.999999	FALSE	0.463606	0.999984	FALSE	27.9074	0.0151352	TRUE	26.7263	0.013056	TRUE	-6.84714	0.984774	FALSE
Fa.120443.1	21.971	0.000517301	TRUE	24.801	3.12e-05	TRUE	-23.1067	0.000174856	TRUE	-0.865615	0.999993	FALSE	-23.3298	7.81195e-05	TRUE	-0.153026	0.999975	FALSE	Pavir.2NG633400.3	PF14200(Ricin-type beta-trefoil lectin domain-like)	PTHR31257(FAMILY NOT NAMED), PTHR31257:SF3(SUBFAMILY NOT NAMED)					AT2G39050.1		hydroxyproline-rich glycoprotein family protein	LOC_Os07g48460.1		stress responsive protein, putative, expressed
Fa.48420.1	0.653834	0.999999	FALSE	30.8789	1.65e-06	TRUE	34.3201	3.07615e-08	TRUE	29.6518	7.36762e-06	TRUE	-0.627594	0.99675	FALSE	18.9589	0.0333996	TRUE	Pavir.2KG096800.2	PF00004(ATPase family associated with various cellular activities (AAA))	PTHR20953(KINASE-RELATED), PTHR20953:SF2(PROTEIN SEEDLING PLASTID DEVELOPMENT 1)				GO:0005524(molecular_function: ATP binding)	AT3G10420.2		P-loop containing nucleoside triphosphate hydrolases superfamily protein	LOC_Os07g08970.1		uncharacterized protein ycf45, putative, expressed
Fa.94932.1	-0.418695	0.999999	FALSE	-1.0537	0.999999	FALSE	-4.22861	0.999984	FALSE	-0.215349	0.999993	FALSE	26.7241	4.45074e-13	TRUE	-1.9169	0.999975	FALSE
Fa.79988.1	0.721941	0.999999	FALSE	26.5871	0.0203938	TRUE	0.0829737	0.999984	FALSE	-0.00421276	0.999993	FALSE	-0.0411756	NA	FALSE	-6.68704	0.989581	FALSE
Fa.13645.1	-3.79282	0.999999	FALSE	26.4923	0.0219574	TRUE	-3.07672	0.999984	FALSE	-0.0313487	0.999993	FALSE	-0.388252	NA	FALSE	-10.7636	NA	FALSE	Pavir.9NG570142.1	PF05911(Filament-like plant protein, long coiled-coil)	PTHR31580(FAMILY NOT NAMED), PTHR31580:SF4(FILAMENT-LIKE PLANT PROTEIN 4-RELATED)					AT1G19835.1		Plant protein of unknown function (DUF869)	LOC_Os03g14250.1		plant protein of unknown function DUF869 domain containing protein, expressed
Fa.149529.2	-0.76437	0.999999	FALSE	24.753	0.0444374	TRUE	28.7802	0.00842728	TRUE	-0.0284019	0.999993	FALSE	-29.0205	NA	FALSE	19.2677	0.26408	FALSE
Fa.43657.1	27.0692	0.0193913	TRUE	-0.144206	0.999999	FALSE	29.2101	0.00671418	TRUE	26.4231	0.0318978	TRUE	26.6711	0.0133511	TRUE	-7.11663	0.978656	FALSE
Fa.61717.1	-28.0954	1.33975e-07	TRUE	1.02049	0.999999	FALSE	-0.503148	0.999984	FALSE	0.669598	0.999993	FALSE	26.565	4.85083e-07	TRUE	0.786177	0.999975	FALSE	Pavir.4KG017300.3	PF02780(Transketolase, C-terminal domain), PF02779(Transketolase, pyrimidine binding domain), PF00456(Transketolase, thiamine diphosphate binding domain)	PTHR11624(DEHYDROGENASE RELATED), PTHR11624:SF81(TRANSKETOLASE-1, CHLOROPLASTIC-RELATED)		2.2.1.1(Transketolase.)	K00615(Metabolism of terpenoids and polyketides: Biosynthesis of ansamycins [PATH:ko01051]: E2.2.1.1, tktA, tktB; transketolase)	GO:0008152(biological_process: metabolic process), GO:0003824(molecular_function: catalytic activity)	AT2G45290.1		Transketolase	LOC_Os06g04270.1		transketolase, chloroplast precursor, putative, expressed
Fa.12889.1	29.5285	0.00547599	TRUE	-28.8282	0.00703748	TRUE	27.8122	0.0139673	TRUE	29.6405	0.00623747	TRUE	-0.0109075	0.999911	FALSE	-9.41282	0.886266	FALSE
Fa.196960.1	27.6435	0.0144839	TRUE	-0.0606276	0.999999	FALSE	-26.8044	0.0227881	TRUE	-0.0351206	0.999993	FALSE	-0.398292	0.997639	FALSE	-3.89978	0.999975	FALSE
Fa.50727.1	-0.678402	0.999999	FALSE	28.2183	0.00944796	TRUE	28.3318	0.0106298	TRUE	-0.0246141	0.999993	FALSE	-3.01242	NA	FALSE	-8.33105	NA	FALSE
Fa.48074.1	28.9259	0.00747901	TRUE	-30.3377	0.00321839	TRUE	-30.6599	0.00305072	TRUE	29.6216	0.00628556	TRUE	-0.415304	0.997487	FALSE	-9.06427	0.901275	FALSE	Pavir.5KG085900.1	PF01336(OB-fold nucleic acid binding domain), PF02938(GAD domain), PF00152(tRNA synthetases class II (D, K and N) )	PTHR22594(ASPARTYL/LYSYL-TRNA SYNTHETASE), PTHR22594:SF5(ASPARTATE--TRNA LIGASE, MITOCHONDRIAL)		6.1.1.12(Aspartate--tRNA ligase.)	K01876(Translation: Mitochondrial biogenesis [BR:ko03029]: DARS, aspS; aspartyl-tRNA synthetase)	GO:0003676(molecular_function: nucleic acid binding), GO:0006418(biological_process: tRNA aminoacylation for protein translation), GO:0005524(molecular_function: ATP binding), GO:0004812(molecular_function: aminoacyl-tRNA ligase activity), GO:0000166(molecular_function: nucleotide binding), GO:0016874(molecular_function: ligase activity)	AT4G33760.1		tRNA synthetase class II (D, K and N) family protein	LOC_Os01g06020.1		aspartyl-tRNA synthetase, putative, expressed
Fa.163025.1	-31.4216	0.00189881	TRUE	-0.0583028	0.999999	FALSE	-29.3781	0.00615116	TRUE	30.6082	0.00366379	TRUE	26.5648	0.0140712	TRUE	-8.66878	0.918682	FALSE
Fa.111490.1	-4.36088	0.999999	FALSE	-5.0154	0.85441	FALSE	-1.96423	0.999984	FALSE	-0.351715	0.999993	FALSE	2.39333	0.84304	FALSE	19.4564	6.69083e-06	TRUE
Fa.69139.1	28.8542	1.46295e-08	TRUE	-0.36935	0.999999	FALSE	1.15947	0.999984	FALSE	-1.8132	0.999993	FALSE	26.4928	1.96987e-07	TRUE	21.9559	0.00010707	TRUE	Pavir.3KG575100.1	PF03055(Retinal pigment epithelial membrane protein)	PTHR10543(BETA-CAROTENE DIOXYGENASE), PTHR10543:SF37(CAROTENOID 9,10(9',10')-CLEAVAGE DIOXYGENASE 1)	KOG1285(Beta, beta-carotene 15,15'-dioxygenase and related enzymes)		K11159(Metabolism: Biosynthesis and biodegradation of secondary metabolites: K11159; carotenoid cleavage dioxygenase)		AT3G63520.1	ATCCD1,ATNCED1,CCD1,NCED1	carotenoid cleavage dioxygenase 1	LOC_Os12g44310.2		carotenoid cleavage dioxygenase, putative, expressed
Fa.105601.1	28.4603	0.00959964	TRUE	-29.9665	0.00394729	TRUE	26.6521	0.0249287	TRUE	29.4654	0.00682517	TRUE	-0.909671	0.99675	FALSE	20.2317	0.209615	FALSE
Fa.20881.1	0.0516568	0.999999	FALSE	24.5149	8.25e-13	TRUE	-0.173175	0.999984	FALSE	-0.032134	0.999993	FALSE	-24.642	2.81123e-13	TRUE	1.08163	0.999975	FALSE	Pavir.4KG404900.1	PF13458(Periplasmic binding protein), PF00497(Bacterial extracellular solute-binding proteins, family 3), PF00060(Ligand-gated ion channel)	PTHR18966(IONOTROPIC GLUTAMATE RECEPTOR), PTHR18966:SF250(SUBFAMILY NOT NAMED)	KOG1052(Glutamate-gated kainate-type ion channel receptor subunit GluR5 and related subunits)		K05387(Signaling molecules and interaction: Ion channels [BR:ko04040]: GRIP; glutamate receptor, ionotropic, plant)	GO:0016020(cellular_component: membrane), GO:0004970(molecular_function: ionotropic glutamate receptor activity)	AT1G05200.1	ATGLR3.4,GLR3.4,GLUR3	glutamate receptor 3.4	LOC_Os06g46670.2		glutamate receptor, putative, expressed
Fa.101322.1	0.494691	0.999999	FALSE	24.2782	0.0516154	FALSE	27.1752	0.0189747	TRUE	-0.0910859	0.999993	FALSE	-27.017	0.0114741	TRUE	3.18763	0.999975	FALSE	Pavir.8KG245700.1	PF00004(ATPase family associated with various cellular activities (AAA))	PTHR32429(FAMILY NOT NAMED), PTHR32429:SF8(SUBFAMILY NOT NAMED)	KOG0651(26S proteasome regulatory complex, ATPase RPT4)			GO:0005524(molecular_function: ATP binding)	AT2G39730.2	RCA	rubisco activase	LOC_Os11g47970.1		AAA-type ATPase family protein, putative, expressed
Fa.63230.1	-29.777	0.00477273	TRUE	-29.9546	0.00396262	TRUE	0.20148	0.999984	FALSE	29.3248	0.0073301	TRUE	-0.0862687	0.999458	FALSE	21.4994	0.154437	FALSE
Fa.26331.1	27.4212	0.0161671	TRUE	-29.8511	0.00418959	TRUE	-0.262617	0.999984	FALSE	-0.0662179	0.999993	FALSE	-0.727037	0.99675	FALSE	-6.81173	0.985936	FALSE	Pavir.9NG326600.2	PF02933(Cell division protein 48 (CDC48), domain 2), PF07724(AAA domain (Cdc48 subfamily)), PF05496(Holliday junction DNA helicase ruvB N-terminus), PF02359(Cell division protein 48 (CDC48), N-terminal domain)	PTHR23077(AAA-FAMILY ATPASE), PTHR23077:SF82(CELL DIVISION CONTROL PROTEIN 48 HOMOLOG D)		3.6.4.6(Vesicle-fusing ATPase.)	K13525(Infectious diseases: Legionellosis [PATH:ko05134]: VCP, CDC48; transitional endoplasmic reticulum ATPase)	GO:0005524(molecular_function: ATP binding), GO:0009378(molecular_function: four-way junction helicase activity), GO:0006310(biological_process: DNA recombination), GO:0006281(biological_process: DNA repair)	AT5G03340.1		ATPase, AAA-type, CDC48 protein	LOC_Os10g30580.1		cell division control protein 48 homolog E, putative, expressed
Fa.908.2	-0.85882	0.999999	FALSE	26.9332	0.0174302	TRUE	0.206748	0.999984	FALSE	28.1987	0.0130612	TRUE	26.4259	0.0148622	TRUE	-6.23849	0.999975	FALSE	Pavir.3NG178092.1	PF00271(Helicase conserved C-terminal domain), PF02985(HEAT repeat), PF00176(SNF2 family N-terminal domain), PF12054(Domain of unknown function (DUF3535))	PTHR10799(SWI/SNF-RELATED MATRIX-ASSOCIATED ACTIN-DEPENDENT REGULATOR OF CHROMATIN SUBFAMILY-RELATED), PTHR10799:SF753(SUBFAMILY NOT NAMED)		3.6.4.12(DNA helicase.)	K15192(Transcription: Transcription machinery [BR:ko03021]: BTAF1, MOT1; TATA-binding protein-associated factor)	GO:0005515(molecular_function: protein binding), GO:0005524(molecular_function: ATP binding)	AT3G54280.1	ATBTAF1,BTAF1,CHA16,CHR16,RGD3	DNA binding;ATP binding;nucleic acid binding;binding;helicases;ATP binding;DNA binding;helicases	LOC_Os02g06592.1		SNF2 family N-terminal domain containing protein, expressed
Fa.42031.1	27.3743	7.42676e-21	TRUE	-0.032235	0.999999	FALSE	1.32979	0.999984	FALSE	1.27556	0.999993	FALSE	0.753213	0.975179	FALSE	0.914789	0.999975	FALSE
Fa.97609.1	-1.24255	0.999999	FALSE	1.49792	0.999999	FALSE	-0.567962	0.999984	FALSE	-0.177896	0.999993	FALSE	-0.360527	0.995858	FALSE	19.4484	1.20737e-10	TRUE
Fa.116169.2	27.18	0.0182928	TRUE	0.0182782	0.999999	FALSE	0.0832924	0.999984	FALSE	0.00338711	0.999993	FALSE	3.30527	NA	FALSE	-6.45204	0.996064	FALSE
Fa.118667.1	-2.69023	0.999999	FALSE	-1.05987	0.999999	FALSE	0.703127	0.999984	FALSE	29.2941	1.04695e-24	TRUE	1.01791	0.949867	FALSE	0.0789947	0.999975	FALSE
Fa.12952.1	-0.507897	0.999999	FALSE	27.6815	0.0122908	TRUE	0.0767989	0.999984	FALSE	29.2448	0.00763548	TRUE	0.789956	NA	FALSE	-9.02774	0.903184	FALSE
Fa.156126.1	-31.2966	0.00203312	TRUE	-0.0548769	0.999999	FALSE	-29.3305	0.00629578	TRUE	30.5226	0.00384059	TRUE	26.4138	0.0150354	TRUE	-8.63607	0.920473	FALSE
Fa.66792.1	-0.248374	0.999999	FALSE	-0.698368	0.999999	FALSE	29.672	0.00528865	TRUE	29.1629	0.00794038	TRUE	-0.128458	0.999138	FALSE	-9.42137	0.886264	FALSE
Fa.8006.1	-0.560569	0.999999	FALSE	27.5286	0.0131538	TRUE	0.149043	0.999984	FALSE	-0.0177252	0.999993	FALSE	26.3247	0.0154864	TRUE	-4.39884	0.999975	FALSE	Pavir.5KG190200.1	PF13620(Carboxypeptidase regulatory-like domain)	PTHR23303(CARBOXYPEPTIDASE REGULATORY REGION-CONTAINING)					AT3G62360.1		Carbohydrate-binding-like fold	LOC_Os01g19470.1		nodal modulator 1 precursor, putative, expressed
Fa.48564.1	-0.60235	0.999999	FALSE	-0.0410821	0.999999	FALSE	27.9913	0.0127171	TRUE	-0.0211618	0.999993	FALSE	-0.251318	0.998442	FALSE	21.781	0.143311	FALSE
Fa.33505.1	-0.504847	0.999999	FALSE	-0.0277305	0.999999	FALSE	-27.6145	0.0153923	TRUE	-0.016305	0.999993	FALSE	26.317	0.015506	TRUE	-4.54771	0.999975	FALSE
Fa.151755.1	26.9597	1.82219e-07	TRUE	1.13294	0.999999	FALSE	-0.720343	0.999984	FALSE	0.637806	0.999993	FALSE	0.096056	0.998915	FALSE	1.41756	0.999975	FALSE
Fa.185496.1	0.226912	0.999999	FALSE	-0.0843967	0.999999	FALSE	0.43669	0.999984	FALSE	-0.846652	0.999993	FALSE	-1.098	0.929734	FALSE	19.4429	8.08135e-12	TRUE
Fa.28018.3	-0.508275	0.999999	FALSE	27.627	0.0125586	TRUE	0.125185	0.999984	FALSE	-0.0164356	0.999993	FALSE	26.3049	0.0155695	TRUE	-4.54048	0.999975	FALSE
Fa.23988.1	-1.92824	0.999999	FALSE	24.2487	0.052227	FALSE	24.0712	0.0791636	FALSE	-0.0767435	0.999993	FALSE	-24.5475	0.0306404	TRUE	-23.3633	0.0897271	FALSE
Fa.43586.1	26.6524	0.0238884	TRUE	-26.3941	0.0221147	TRUE	-24.8714	0.0555971	FALSE	-0.0338707	0.999993	FALSE	-0.369821	NA	FALSE	-5.61348	0.999975	FALSE
Fa.28920.1	-30.6889	0.00288264	TRUE	-28.637	0.00772502	TRUE	-0.41357	0.999984	FALSE	29.1477	0.00799811	TRUE	-1.22693	0.994127	FALSE	-7.96294	0.950527	FALSE
Fa.78299.1	-2.85684	0.999999	FALSE	2.1709	0.999999	FALSE	2.57241	0.999984	FALSE	-0.677673	0.999993	FALSE	26.2167	9.73734e-09	TRUE	1.47521	0.999975	FALSE
Fa.23761.3	24.718	0.0590675	FALSE	0.0829073	0.999999	FALSE	27.8533	0.0136777	TRUE	-0.0295508	0.999993	FALSE	-0.354103	NA	FALSE	-8.72135	NA	FALSE
Fa.38488.1	0.268341	0.999999	FALSE	-0.636619	0.999999	FALSE	-24.4798	2.5472e-06	TRUE	-1.10239	0.999993	FALSE	26.2166	1.25967e-07	TRUE	-25.1748	1.32244e-06	TRUE	Pavir.9KG026600.1	PF00759(Glycosyl hydrolase family 9)	PTHR22298(ENDO-1,4-BETA-GLUCANASE), PTHR22298:SF50(SUBFAMILY NOT NAMED)		3.2.1.4(Cellulase.)	K01179(Carbohydrate metabolism: Starch and sucrose metabolism [PATH:ko00500]: E3.2.1.4; endoglucanase)	GO:0005975(biological_process: carbohydrate metabolic process), GO:0004553(molecular_function: hydrolase activity, hydrolyzing O-glycosyl compounds)	AT5G49720.1	ATGH9A1,DEC,GH9A1,IRX2,KOR,KOR1,RSW2,TSD1	glycosyl hydrolase 9A1	LOC_Os03g52630.1		endoglucanase, putative, expressed
Fa.96793.1	-0.810696	0.999999	FALSE	-0.87345	0.999999	FALSE	1.23423	0.999984	FALSE	1.10789	0.999993	FALSE	-3.13404	0.847519	FALSE	19.4406	0.00233322	TRUE
Fa.162867.1	-29.9724	0.00429285	TRUE	-28.8558	0.00695055	TRUE	28.794	0.0083652	TRUE	29.0693	0.00829228	TRUE	-0.661202	0.99675	FALSE	-7.77823	0.957432	FALSE
Fa.21030.1	-0.990892	0.999999	FALSE	25.8858	3.97e-14	TRUE	-1.58905	0.999984	FALSE	-0.761037	0.999993	FALSE	0.151726	0.997639	FALSE	-0.523183	0.999975	FALSE
Fa.22835.1	-0.150945	0.999999	FALSE	-0.00832619	0.999999	FALSE	0.0352346	0.999984	FALSE	-0.00500048	0.999993	FALSE	26.2134	0.0161851	TRUE	22.3971	0.120107	FALSE
Fa.71344.1	27.7607	0.0136826	TRUE	-0.103183	0.999999	FALSE	-27.0401	0.0204161	TRUE	28.986	0.00864563	TRUE	-0.615723	0.99675	FALSE	20.3948	0.202246	FALSE
Fa.93235.2	-0.79514	0.999999	FALSE	-26.9976	0.0168797	TRUE	0.202853	0.999984	FALSE	-0.0253861	0.999993	FALSE	26.1814	0.0163892	TRUE	-4.28592	0.999975	FALSE
Fa.55180.1	26.533	0.0253265	TRUE	0.0177915	0.999999	FALSE	0.0914946	0.999984	FALSE	0.00289117	0.999993	FALSE	25.7301	NA	FALSE	-4.61779	0.999975	FALSE	Pavir.9NG251700.3	PF00390(Malic enzyme, N-terminal domain), PF03949(Malic enzyme, NAD binding domain)	PTHR23406(MALIC ENZYME-RELATED), PTHR23406:SF32(NAD-DEPENDENT MALIC ENZYME 2, MITOCHONDRIAL)		1.1.1.39(Malate dehydrogenase (decarboxylating).)		GO:0055114(biological_process: oxidation-reduction process), GO:0004471(molecular_function: malate dehydrogenase (decarboxylating) (NAD+) activity), GO:0051287(molecular_function: NAD binding)	AT4G00570.1	NAD-ME2	NAD-dependent malic enzyme 2	LOC_Os10g35960.1		NAD-dependent malic enzyme, mitochondrial precursor, putative, expressed
Fa.58516.1	-1.82277	0.999999	FALSE	24.0943	0.00945635	TRUE	1.10791	0.999984	FALSE	1.04544	0.999993	FALSE	-23.3811	0.00974436	TRUE	-22.0645	0.0326369	TRUE
Fa.146907.1	0.551173	0.999999	FALSE	-0.530408	0.999999	FALSE	-26.1387	5.23637e-05	TRUE	-1.34397	0.999993	FALSE	26.1348	2.88112e-05	TRUE	-0.180316	0.999975	FALSE
Fa.42716.1	-0.40822	0.999999	FALSE	-0.0157473	0.999999	FALSE	-26.8249	0.0225976	TRUE	-0.0118037	0.999993	FALSE	26.13	0.016825	TRUE	21.466	0.155865	FALSE
Fa.46384.1	26.4964	0.0257712	TRUE	27.6632	0.0123397	TRUE	0.156033	0.999984	FALSE	-0.0156229	0.999993	FALSE	26.5772	NA	FALSE	-6.55373	0.993116	FALSE
Fa.16538.1	-28.9538	0.0074113	TRUE	-0.0367795	0.999999	FALSE	-29.7798	0.00498608	TRUE	28.9794	0.00868593	TRUE	-0.214378	0.998693	FALSE	18.8181	0.289221	FALSE
Fa.20624.2	-2.80427	0.999999	FALSE	-24.5182	0.0487068	TRUE	27.295	0.0180918	TRUE	-24.6114	0.076473	FALSE	-0.444375	NA	FALSE	-8.13419	NA	FALSE
Fa.2015.1	-0.0924147	0.999999	FALSE	-0.975633	0.999999	FALSE	-26.497	0.000391111	TRUE	0.075332	0.999993	FALSE	26.0826	0.000304514	TRUE	-25.7727	0.000742091	TRUE
Fa.88664.2	-3.19562	0.999999	FALSE	25.6778	0.0303666	TRUE	-19.7726	0.399333	FALSE	-0.0414122	0.999993	FALSE	-0.50479	NA	FALSE	-7.08018	NA	FALSE
Fa.203104.1	-0.688298	0.999999	FALSE	-0.0317637	0.999999	FALSE	-25.4785	6.88269e-05	TRUE	-0.912604	0.999993	FALSE	26.0017	2.23482e-05	TRUE	-25.1133	0.000105829	TRUE
Fa.158188.2	26.2612	0.0288275	TRUE	27.421	0.0138569	TRUE	0.104048	0.999984	FALSE	-0.014025	0.999993	FALSE	-0.155828	0.99907	FALSE	-4.64399	0.999975	FALSE
Fa.121762.1	-2.10338	0.999999	FALSE	-27.327	0.0144724	TRUE	0.497197	0.999984	FALSE	28.9511	0.00878927	TRUE	0.575004	0.99675	FALSE	-6.35197	0.998926	FALSE
Fa.120679.1	-0.516735	0.999999	FALSE	25.5281	0.0320933	TRUE	0.0744822	0.999984	FALSE	-0.0191752	0.999993	FALSE	25.6772	NA	FALSE	-4.51667	NA	FALSE
Fa.2217.1	0.189913	0.999999	FALSE	-1.37812	0.999999	FALSE	-3.80484	0.999984	FALSE	-0.489999	0.999993	FALSE	25.9779	2.18113e-17	TRUE	-1.85705	0.999975	FALSE	Pavir.2KG050900.11		PTHR24365(TOLL-LIKE RECEPTOR), PTHR24365:SF274(SUBFAMILY NOT NAMED)	KOG2739(Leucine-rich acidic nuclear protein)				AT2G34680.1	AIR9	Outer arm dynein light chain 1 protein	LOC_Os07g05470.1		AIR9 protein, putative, expressed
Fa.44553.1	-0.116121	0.999999	FALSE	-0.00433914	0.999999	FALSE	0.0360778	0.999984	FALSE	-26.7511	0.0270194	TRUE	25.929	0.0181707	TRUE	-4.71175	0.999975	FALSE
Fa.159467.1	-0.439722	0.999999	FALSE	-1.52792	0.999999	FALSE	-0.456528	0.999984	FALSE	-0.413471	0.999993	FALSE	25.801	8.66435e-18	TRUE	-24.9147	8.22826e-16	TRUE
Fa.31734.2	-0.379363	0.999999	FALSE	-2.16239	0.999999	FALSE	28.0876	0.0123895	TRUE	28.911	0.00907809	TRUE	28.657	NA	FALSE	-11.3818	NA	FALSE
Fa.48201.1	25.8644	0.0348262	TRUE	-0.0400732	0.999999	FALSE	-25.4507	0.0433066	TRUE	-0.0195892	0.999993	FALSE	-0.233709	NA	FALSE	-4.46314	NA	FALSE	Pavir.2NG389000.2	PF00012(Hsp70 protein)	PTHR19375(HEAT SHOCK PROTEIN 70KDA), PTHR19375:SF202(SUBFAMILY NOT NAMED)			K04043(Infectious diseases: Tuberculosis [PATH:ko05152]: dnaK, HSPA9; molecular chaperone DnaK)		AT5G09590.1	HSC70-5,MTHSC70-2	mitochondrial HSO70 2	LOC_Os09g31486.1		DnaK family protein, putative, expressed
Fa.194793.2	-0.821636	0.999999	FALSE	26.3075	0.0229743	TRUE	0.210242	0.999984	FALSE	-0.0261247	0.999993	FALSE	25.7919	0.0191114	TRUE	-4.08925	0.999975	FALSE
Fa.19748.3	25.7666	0.0365487	TRUE	23.819	0.0613749	FALSE	0.156323	0.999984	FALSE	-0.0102678	0.999993	FALSE	-0.0983439	NA	FALSE	-4.42873	NA	FALSE
Fa.146999.2	25.6023	0.0390171	TRUE	0.0137169	0.999999	FALSE	0.0805226	0.999984	FALSE	0.00175092	0.999993	FALSE	0.036911	0.999593	FALSE	22.3678	0.120922	FALSE
Fa.134529.1	-1.36759	0.999999	FALSE	25.3822	5.97e-11	TRUE	-1.55006	0.999984	FALSE	-0.448916	0.999993	FALSE	-2.05998	0.879244	FALSE	0.383554	0.999975	FALSE
Fa.47952.2	0.256723	0.999999	FALSE	25.3571	5.81e-21	TRUE	3.21222	0.999984	FALSE	-0.18246	0.999993	FALSE	-3.49547	0.423405	FALSE	1.85509	0.999975	FALSE
Fa.193399.1	-0.153232	0.999999	FALSE	-0.826615	0.999999	FALSE	-24.212	2.32612e-05	TRUE	1.02662	0.999993	FALSE	25.7474	2.00077e-06	TRUE	-0.969156	0.999975	FALSE
Fa.27281.1	25.4637	2.82565e-05	TRUE	-27.0931	4.91e-06	TRUE	-1.87002	0.999984	FALSE	-1.28245	0.999993	FALSE	1.05821	0.988073	FALSE	1.76551	0.999975	FALSE	Pavir.9KG436700.2	PF00534(Glycosyl transferases group 1), PF00862(Sucrose synthase)	PTHR12526(GLYCOSYLTRANSFERASE), PTHR12526:SF348(SUCROSE SYNTHASE 2)	KOG0853(Glycosyltransferase)	2.4.1.13(Sucrose synthase.)	K00695(Glycan biosynthesis and metabolism: Glycosyltransferases [BR:ko01003]: E2.4.1.13; sucrose synthase)	GO:0016157(molecular_function: sucrose synthase activity), GO:0005985(biological_process: sucrose metabolic process)	AT4G02280.1	ATSUS3,SUS3	sucrose synthase 3	LOC_Os03g22120.1		sucrose synthase, putative, expressed
Fa.92058.1	-2.72902	0.999999	FALSE	2.18695	0.999999	FALSE	0.372139	0.999984	FALSE	1.93152	0.999993	FALSE	25.7463	1.69613e-08	TRUE	1.25591	0.999975	FALSE
Fa.31242.2	-0.162216	0.999999	FALSE	0.00139702	0.999999	FALSE	-27.8936	0.0133819	TRUE	27.5805	0.0179167	TRUE	25.7198	0.0197034	TRUE	-6.49254	0.995044	FALSE
Fa.2022.1	-26.7792	0.0224725	TRUE	-0.137196	0.999999	FALSE	0.491794	0.999984	FALSE	25.4418	0.0505942	FALSE	25.7008	0.0197792	TRUE	-26.1834	0.0279876	TRUE
Fa.50049.1	25.3606	0.0434319	TRUE	-26.0718	0.0254192	TRUE	0.401043	0.999984	FALSE	-0.0368957	0.999993	FALSE	25.895	NA	FALSE	-5.07516	0.999975	FALSE
Fa.18017.1	25.2852	0.0450148	TRUE	-0.0705562	0.999999	FALSE	0.0068559	0.999984	FALSE	-0.0387187	0.999993	FALSE	-0.383689	NA	FALSE	-5.91011	NA	FALSE
Fa.53782.1	-0.954899	0.999999	FALSE	23.8189	7.02e-10	TRUE	-0.122424	0.999984	FALSE	1.67539	0.999993	FALSE	-23.4864	6.36133e-10	TRUE	1.1686	0.999975	FALSE	Pavir.5KG085900.1	PF01336(OB-fold nucleic acid binding domain), PF02938(GAD domain), PF00152(tRNA synthetases class II (D, K and N) )	PTHR22594(ASPARTYL/LYSYL-TRNA SYNTHETASE), PTHR22594:SF5(ASPARTATE--TRNA LIGASE, MITOCHONDRIAL)		6.1.1.12(Aspartate--tRNA ligase.)	K01876(Translation: Mitochondrial biogenesis [BR:ko03029]: DARS, aspS; aspartyl-tRNA synthetase)	GO:0003676(molecular_function: nucleic acid binding), GO:0006418(biological_process: tRNA aminoacylation for protein translation), GO:0005524(molecular_function: ATP binding), GO:0004812(molecular_function: aminoacyl-tRNA ligase activity), GO:0000166(molecular_function: nucleotide binding), GO:0016874(molecular_function: ligase activity)	AT4G33760.1		tRNA synthetase class II (D, K and N) family protein	LOC_Os01g06020.1		aspartyl-tRNA synthetase, putative, expressed
Fa.186087.1	25.1093	2.11176e-11	TRUE	-2.49302	0.999999	FALSE	0.545708	0.999984	FALSE	-0.705075	0.999993	FALSE	-1.54587	0.93	FALSE	-3.35074	0.953367	FALSE
Fa.91451.2	24.119	0.0766151	FALSE	25.5525	0.0319039	TRUE	26.9333	0.0214524	TRUE	-0.0409835	0.999993	FALSE	-0.398696	NA	FALSE	-5.99102	NA	FALSE
Fa.94607.2	-0.912954	0.999999	FALSE	-0.0674943	0.999999	FALSE	26.8273	0.0225893	TRUE	21.7079	0.251692	FALSE	24.9328	NA	FALSE	-5.9529	NA	FALSE
Fa.34880.1	-0.0635058	0.999999	FALSE	25.2349	5.67e-22	TRUE	3.61922	0.999984	FALSE	2.82401	0.999993	FALSE	-2.60347	0.6011	FALSE	2.1278	0.972104	FALSE
Fa.169598.1	0.219116	0.999999	FALSE	-0.13783	0.999999	FALSE	-2.57266	0.999984	FALSE	1.03493	0.999993	FALSE	25.6654	3.38851e-12	TRUE	-2.1646	0.999975	FALSE
Fa.196030.1	-0.722672	0.999999	FALSE	23.8189	5.93e-06	TRUE	-0.219192	0.999984	FALSE	0.68413	0.999993	FALSE	-26.6432	6.76941e-08	TRUE	2.35844	0.999975	FALSE
Fa.172435.2	26.5258	0.0253959	TRUE	-24.3202	0.0508981	FALSE	-2.48638	0.999984	FALSE	24.5384	0.076473	FALSE	25.6455	0.0202808	TRUE	-4.01116	0.999975	FALSE
Fa.63973.1	-29.1472	0.00669193	TRUE	-0.0727022	0.999999	FALSE	0.090862	0.999984	FALSE	28.7959	0.00956655	TRUE	-0.807177	0.99675	FALSE	-8.93816	0.907089	FALSE
Fa.47606.1	23.1874	4.84313e-06	TRUE	1.36922	0.999999	FALSE	-24.3279	1.02417e-06	TRUE	-0.172386	0.999993	FALSE	25.5966	8.54195e-08	TRUE	-24.3618	1.25801e-06	TRUE	Pavir.9NG100600.1	PF01915(Glycosyl hydrolase family 3 C-terminal domain), PF00933(Glycosyl hydrolase family 3 N terminal domain)	PTHR30620(PERIPLASMIC BETA-GLUCOSIDASE-RELATED), PTHR30620:SF39(SUBFAMILY NOT NAMED)		3.2.1.58(Glucan 1,3-beta-glucosidase.)	K05349(Biosynthesis of other secondary metabolites: Phenylpropanoid biosynthesis [PATH:ko00940]: bglX; beta-glucosidase)	GO:0005975(biological_process: carbohydrate metabolic process), GO:0004553(molecular_function: hydrolase activity, hydrolyzing O-glycosyl compounds)	AT5G20950.2		Glycosyl hydrolase family protein	LOC_Os03g53800.4		periplasmic beta-glucosidase precursor, putative, expressed
Fa.33144.1	0.538297	0.999999	FALSE	0.228306	0.999999	FALSE	1.56662	0.999984	FALSE	3.17149	0.999993	FALSE	3.08082	0.888897	FALSE	19.3408	0.0178614	TRUE
Fa.471.1	-0.846267	0.999999	FALSE	0.0939865	0.999999	FALSE	26.7209	1.43142e-12	TRUE	0.382727	0.999993	FALSE	0.314121	0.99675	FALSE	-24.5617	2.61411e-10	TRUE	Pavir.9NG401600.2	PF00364(Biotin-requiring enzyme), PF13535(ATP-grasp domain), PF02785(Biotin carboxylase C-terminal domain), PF00289(Carbamoyl-phosphate synthase L chain, N-terminal domain), PF01039(Carboxyl transferase domain), PF08326(Acetyl-CoA carboxylase, central region)	PTHR18866(CARBOXYLASE:PYRUVATE/ACETYL-COA/PROPIONYL-COA CARBOXYLASE), PTHR18866:SF106(ACETYL-COA CARBOXYLASE 1)		6.4.1.2(Acetyl-CoA carboxylase.), 6.3.4.14(Biotin carboxylase.)	K11262(Endocrine system: Glucagon signaling pathway [PATH:ko04922]: ACACA; acetyl-CoA carboxylase / biotin carboxylase 1)	GO:0006633(biological_process: fatty acid biosynthetic process), GO:0005524(molecular_function: ATP binding), GO:0003989(molecular_function: acetyl-CoA carboxylase activity)	AT1G36160.2	ACC1,AT-ACC1,EMB22,GK,PAS3	acetyl-CoA carboxylase 1	LOC_Os10g21910.1		acetyl-CoA carboxylase, putative, expressed
Fa.28632.2	1.12756	0.999999	FALSE	1.90413	0.999999	FALSE	3.15638	0.999984	FALSE	-0.622557	0.999993	FALSE	0.303617	0.99675	FALSE	19.3405	3.01866e-06	TRUE
Fa.96630.1	0.0354752	0.999999	FALSE	-1.20081	0.999999	FALSE	-1.94851	0.999984	FALSE	-0.018321	0.999993	FALSE	25.5881	2.81123e-13	TRUE	-25.8022	7.20392e-13	TRUE
Fa.379.1	-23.8216	0.00116293	TRUE	23.793	0.00113022	TRUE	-0.97083	0.999984	FALSE	23.7701	0.00147043	TRUE	-22.5727	0.00183618	TRUE	-22.4645	0.00344527	TRUE
Fa.87615.2	-1.38667	0.999999	FALSE	-0.0648878	0.999999	FALSE	0.182036	0.999984	FALSE	-0.0335084	0.999993	FALSE	25.584	0.0208848	TRUE	-6.04895	0.999975	FALSE	Pavir.9NG458100.1	PF01373(Glycosyl hydrolase family 14)	PTHR31352(FAMILY NOT NAMED), PTHR31352:SF1(SUBFAMILY NOT NAMED)		3.2.1.2(Beta-amylase.)		GO:0016161(molecular_function: beta-amylase activity), GO:0000272(biological_process: polysaccharide catabolic process)	AT4G17090.1	BAM3,BMY8,CT-BMY	chloroplast beta-amylase	LOC_Os10g41550.1		beta-amylase, putative, expressed
Fa.79782.1	-1.34871	0.999999	FALSE	-0.300058	0.999999	FALSE	-1.62809	0.999984	FALSE	0.224703	0.999993	FALSE	25.5765	3.84016e-17	TRUE	-2.19921	0.999041	FALSE
Fa.27439.1	24.8691	5.09224e-08	TRUE	-0.445699	0.999999	FALSE	0.466334	0.999984	FALSE	-0.257395	0.999993	FALSE	3.32162	0.765624	FALSE	-1.53276	0.999975	FALSE	Pavir.3NG271800.1	PF08267(Cobalamin-independent synthase, N-terminal domain), PF01717(Cobalamin-independent synthase, Catalytic domain)	PTHR30519(5-METHYLTETRAHYDROPTEROYLTRIGLUTAMATE--HOMOCYSTEINE METHYLTRANSFERASE), PTHR30519:SF0(5-METHYLTETRAHYDROPTEROYLTRIGLUTAMATE--HOMOCYSTEINE METHYLTRANSFERASE)		2.1.1.14(5-methyltetrahydropteroyltriglutamate--homocysteine S-methyltransferase.)	K00549(Metabolism of other amino acids: Selenocompound metabolism [PATH:ko00450]: metE; 5-methyltetrahydropteroyltriglutamate--homocysteine methyltransferase)	GO:0008652(biological_process: cellular amino acid biosynthetic process), GO:0008270(molecular_function: zinc ion binding), GO:0003871(molecular_function: 5-methyltetrahydropteroyltriglutamate-homocysteine S-methyltransferase activity), GO:0009086(biological_process: methionine biosynthetic process)	AT5G17920.1	ATCIMS,ATMETS,ATMS1	Cobalamin-independent synthase family protein	LOC_Os12g42884.3		5-methyltetrahydropteroyltriglutamate--homocysteine methyltransferase, putative, expressed
Fa.173210.1	0.278777	0.999999	FALSE	-0.954459	0.999999	FALSE	-5.11907	0.999984	FALSE	-0.284528	0.999993	FALSE	25.5362	2.46977e-10	TRUE	-1.66322	0.999975	FALSE
Fa.3396.1	0.884921	0.999999	FALSE	-1.73003	0.999999	FALSE	-2.92028	0.999984	FALSE	0.015023	0.999993	FALSE	25.5353	6.11875e-16	TRUE	-1.6422	0.999975	FALSE	Pavir.2KG050900.11		PTHR24365(TOLL-LIKE RECEPTOR), PTHR24365:SF274(SUBFAMILY NOT NAMED)	KOG2739(Leucine-rich acidic nuclear protein)				AT2G34680.1	AIR9	Outer arm dynein light chain 1 protein	LOC_Os07g05470.1		AIR9 protein, putative, expressed
Fa.41623.1	0.472855	0.999999	FALSE	-0.45149	0.999999	FALSE	0.707704	0.999984	FALSE	-0.422537	0.999993	FALSE	25.5225	5.30483e-05	TRUE	0.0628621	0.999975	FALSE
Fa.62903.1	24.7799	3.14575e-18	TRUE	0.448199	0.999999	FALSE	0.497037	0.999984	FALSE	1.78921	0.999993	FALSE	-2.27239	0.729205	FALSE	1.19475	0.999975	FALSE
Fa.192095.1	0.776169	0.999999	FALSE	-0.602289	0.999999	FALSE	1.17379	0.999984	FALSE	0.139575	0.999993	FALSE	25.3585	1.77899e-10	TRUE	-24.1186	6.29249e-09	TRUE	Pavir.3KG267722.1	PF00467(KOW motif), PF08071(RS4NT (NUC023) domain), PF16121(40S ribosomal protein S4 C-terminus), PF00900(Ribosomal family S4e)	PTHR11581(30S/40S RIBOSOMAL PROTEIN S4)	KOG0378(40S ribosomal protein S4)		K02987(Translation: Ribosome [BR:ko03011]: RP-S4e, RPS4; small subunit ribosomal protein S4e)	GO:0006412(biological_process: translation), GO:0005840(cellular_component: ribosome), GO:0005622(cellular_component: intracellular), GO:0003735(molecular_function: structural constituent of ribosome)	AT5G58420.1		Ribosomal protein S4 (RPS4A) family protein	LOC_Os05g30530.1		40S ribosomal protein S4, putative, expressed
Fa.67640.1	22.7805	0.00707582	TRUE	-22.7984	0.00628888	TRUE	-24.7974	0.00180696	TRUE	-0.0711746	0.999993	FALSE	25.2834	0.000708347	TRUE	-1.30414	0.999975	FALSE	Pavir.1NG001000.4	PF00118(TCP-1/cpn60 chaperonin family)	PTHR11353(CHAPERONIN), PTHR11353:SF102(SUBFAMILY NOT NAMED)			K04077(Infectious diseases: Tuberculosis [PATH:ko05152]: groEL, HSPD1; chaperonin GroEL)	GO:0005524(molecular_function: ATP binding)	AT3G13470.1		TCP-1/cpn60 chaperonin family protein	LOC_Os02g01280.1		T-complex protein, putative, expressed
Fa.111934.1	-0.0827245	0.999999	FALSE	24.9805	2.73e-06	TRUE	0.869012	0.999984	FALSE	0.196041	0.999993	FALSE	-0.110519	0.99875	FALSE	0.92782	0.999975	FALSE
Fa.9417.1	-3.06218	0.999999	FALSE	-0.859511	0.999999	FALSE	-3.02552	0.999984	FALSE	-0.140855	0.999993	FALSE	25.2189	3.64586e-12	TRUE	-1.65928	0.999975	FALSE
Fa.213717.1	22.2455	0.00399269	TRUE	-25.0582	0.000420069	TRUE	23.6092	0.00146948	TRUE	-1.08722	0.999993	FALSE	25.2096	0.000213194	TRUE	-0.849998	0.999975	FALSE	Pavir.2KG233000.1	PF00935(Ribosomal protein L44)	PTHR10369(60S RIBOSOMAL PROTEIN L36A/L44), PTHR10369:SF3(IP17351P)	KOG3464(60S ribosomal protein L44)		K02929(Translation: Ribosome [BR:ko03011]: RP-L44e, RPL44; large subunit ribosomal protein L44e)	GO:0006412(biological_process: translation), GO:0005840(cellular_component: ribosome), GO:0005622(cellular_component: intracellular), GO:0003735(molecular_function: structural constituent of ribosome)	AT4G14320.1		Zinc-binding ribosomal protein family protein	LOC_Os07g33898.1		60S ribosomal protein L44, putative, expressed
Fa.4784.1	-26.3714	4.67602e-05	TRUE	0.153239	0.999999	FALSE	-1.23514	0.999984	FALSE	0.0660067	0.999993	FALSE	25.1686	8.23352e-05	TRUE	-26.3738	5.214e-05	TRUE	Pavir.7NG107856.1	PF11965(Domain of unknown function (DUF3479)), PF02514(CobN/Magnesium Chelatase)	PTHR23304(SPOT2-RELATED), PTHR23304:SF115(MAGNESIUM-CHELATASE SUBUNIT CHLH, CHLOROPLASTIC)		6.6.1.1(Magnesium chelatase.)	K03403(Metabolism of cofactors and vitamins: Porphyrin and chlorophyll metabolism [PATH:ko00860]: chlH, bchH; magnesium chelatase subunit H)	GO:0016851(molecular_function: magnesium chelatase activity), GO:0009058(biological_process: biosynthetic process)	AT5G13630.1	ABAR,CCH,CCH1,CHLH,GUN5	magnesium-chelatase subunit chlH, chloroplast, putative / Mg-protoporphyrin IX chelatase, putative (CHLH)	LOC_Os03g20700.1		magnesium-chelatase, putative, expressed
Fa.64252.1	-0.57604	0.999999	FALSE	-0.0447082	0.999999	FALSE	0.327384	0.999984	FALSE	28.3485	0.0121078	TRUE	-0.259298	0.998275	FALSE	20.0747	0.218045	FALSE
Fa.6830.1	23.4874	0.00504552	TRUE	23.744	0.00388493	TRUE	23.0108	0.00720765	TRUE	-0.0812348	0.999993	FALSE	-23.372	0.00329621	TRUE	0.107262	0.999975	FALSE
Fa.103585.1	24.521	0.000128355	TRUE	1.51335	0.999999	FALSE	25.845	3.5516e-05	TRUE	-0.0684415	0.999993	FALSE	-2.40111	0.929061	FALSE	-23.3164	0.000437938	TRUE
Fa.67926.1	24.5117	4.612e-10	TRUE	2.11888	0.999999	FALSE	-1.92098	0.999984	FALSE	-1.20157	0.999993	FALSE	2.5013	0.823452	FALSE	-0.302321	0.999975	FALSE	Pavir.3NG144800.1	PF00118(TCP-1/cpn60 chaperonin family)	PTHR11353(CHAPERONIN), PTHR11353:SF11(CHAPERONIN 60 SUBUNIT ALPHA 1, CHLOROPLASTIC)				GO:0005524(molecular_function: ATP binding)	AT2G28000.1	CH-CPN60A,CPN60A,SLP	chaperonin-60alpha	LOC_Os12g17910.1		T-complex protein, putative, expressed
Fa.51724.1	0.212083	0.999999	FALSE	-1.19373	0.999999	FALSE	-1.64962	0.999984	FALSE	0.108844	0.999993	FALSE	25.1585	4.668e-13	TRUE	-1.41423	0.999975	FALSE	Pavir.3KG139200.1	PF00249(Myb-like DNA-binding domain)	PTHR10641(MYB-LIKE DNA-BINDING PROTEIN MYB), PTHR10641:SF582(SUBFAMILY NOT NAMED)			K09422(Transcription: Transcription factors [BR:ko03000]: MYBP; transcription factor MYB, plant)		AT1G09540.1	ATMYB61,MYB61	myb domain protein 61	LOC_Os05g04820.1		MYB family transcription factor, putative, expressed
Fa.1035.1	-0.605856	0.999999	FALSE	-30.3062	0.00327402	TRUE	26.3903	0.027952	TRUE	-0.02136	0.999993	FALSE	-0.254406	0.998359	FALSE	-4.56753	0.999975	FALSE	Pavir.4NG077500.1	PF00168(C2 domain), PF13646(HEAT repeats), PF00514(Armadillo/beta-catenin-like repeat)	PTHR23315(BETA CATENIN-RELATED ARMADILLO REPEAT-CONTAINING), PTHR23315:SF66(CELLULOSE SYNTHASE-INTERACTIVE PROTEIN 1)	KOG0166(Karyopherin (importin) alpha), KOG4224(Armadillo repeat protein VAC8 required for vacuole fusion, inheritance and cytosol-to-vacuole protein targeting)			GO:0005515(molecular_function: protein binding)	AT2G22125.1	CSI1	binding	LOC_Os06g11990.1		expressed protein
Fa.58992.1	24.4107	1.37085e-15	TRUE	-0.41705	0.999999	FALSE	0.321925	0.999984	FALSE	0.758621	0.999993	FALSE	0.285284	0.99675	FALSE	0.2514	0.999975	FALSE
Fa.97200.1	-29.3685	0.00594176	TRUE	28.2326	0.00940282	TRUE	0.0311405	0.999984	FALSE	28.3156	0.0123059	TRUE	-0.329431	0.998033	FALSE	20.9422	0.177192	FALSE
Fa.119842.1	-23.6714	0.0188494	TRUE	23.7308	0.0154087	TRUE	0.786297	0.999984	FALSE	-0.0340217	0.999993	FALSE	-24.0524	0.00890416	TRUE	2.2317	0.999975	FALSE
Fa.10214.1	-25.8684	0.00135056	TRUE	23.6969	0.00548922	TRUE	0.992586	0.999984	FALSE	-0.241493	0.999993	FALSE	-24.3147	0.00240931	TRUE	1.34053	0.999975	FALSE	Pavir.6KG368500.2	PF00690(Cation transporter/ATPase, N-terminus), PF00702(haloacid dehalogenase-like hydrolase), PF12515(Ca2+-ATPase N terminal autoinhibitory domain), PF00122(E1-E2 ATPase), PF00689(Cation transporting ATPase, C-terminus)	PTHR24093(FAMILY NOT NAMED), PTHR24093:SF359(SUBFAMILY NOT NAMED)		3.6.3.8(Calcium-transporting ATPase.)	K01537(Metabolism: Energy metabolism: E3.6.3.8; Ca2+-transporting ATPase)	GO:0005516(molecular_function: calmodulin binding), GO:0046872(molecular_function: metal ion binding), GO:0000166(molecular_function: nucleotide binding)	AT3G21180.1	ACA9,ATACA9	autoinhibited Ca(2+)-ATPase 9	LOC_Os04g51610.1		calcium-transporting ATPase, plasma membrane-type, putative, expressed
Fa.34.1	-0.158739	0.999999	FALSE	-26.4376	0.0217028	TRUE	26.2788	0.0295129	TRUE	-0.00509078	0.999993	FALSE	-0.0657579	NA	FALSE	-4.70033	0.999975	FALSE	Pavir.1KG224105.1	PF00168(C2 domain), PF16909(Vacuolar-sorting-associated 13 protein C-terminal), PF06650(SHR-binding domain of vacuolar-sorting associated protein 13), PF06101(Plant protein of unknown function (DUF946)), PF12624(N-terminal region of Chorein or VPS13), PF16910(Repeating coiled region of VPS13), PF16908(Vacuolar sorting-associated protein 13, N-terminal)	PTHR16166(VACUOLAR PROTEIN SORTING-ASSOCIATED PROTEIN VPS13), PTHR16166:SF93(PROTEIN T08G11.1, ISOFORM A)	KOG1809(Vacuolar protein sorting-associated protein)			GO:0005515(molecular_function: protein binding)	AT1G48090.1		calcium-dependent lipid-binding family protein	LOC_Os02g27110.1		expressed protein
Fa.9609.1	-2.44402	0.999999	FALSE	23.6682	5.14e-05	TRUE	-0.073911	0.999984	FALSE	-1.05932	0.999993	FALSE	-23.399	3.70341e-05	TRUE	0.320932	0.999975	FALSE
Fa.76751.1	0.156321	0.999999	FALSE	24.9179	0.0405627	TRUE	-23.6789	0.0936666	FALSE	-23.9666	0.0986447	FALSE	0.286274	0.998125	FALSE	-4.32865	0.999975	FALSE
Fa.13590.1	-33.0276	0.000735624	TRUE	30.7671	0.00254618	TRUE	-29.3756	0.00618215	TRUE	28.2733	0.0127299	TRUE	-0.637546	0.99675	FALSE	21.5605	0.151952	FALSE	Pavir.2KG488500.2	PF02736(Myosin N-terminal SH3-like domain), PF00612(IQ calmodulin-binding motif), PF00063(Myosin head (motor domain))	PTHR13140(MYOSIN), PTHR13140:SF439(SUBFAMILY NOT NAMED)		3.6.4.1(Myosin ATPase.)	K10357(Cell motility: Cytoskeleton proteins [BR:ko04812]: MYO5; myosin V)	GO:0016459(cellular_component: myosin complex), GO:0005524(molecular_function: ATP binding), GO:0003774(molecular_function: motor activity), GO:0005515(molecular_function: protein binding)	AT5G54280.2	ATM2,ATM4,ATMYOS1	myosin 2	LOC_Os07g37560.1		myosin-Vb, putative, expressed
Fa.124912.1	1.09287	0.999999	FALSE	0.837211	0.999999	FALSE	26.2327	5.69394e-15	TRUE	2.43216	0.999993	FALSE	-1.31394	0.938196	FALSE	0.750439	0.999975	FALSE	Pavir.5KG535300.2	PF00316(Fructose-1-6-bisphosphatase)	PTHR11556(FRUCTOSE-1,6-BISPHOSPHATASE-RELATED), PTHR11556:SF2(SEDOHEPTULOSE-1,7-BISPHOSPHATASE, CHLOROPLASTIC)	KOG1458(Fructose-1,6-bisphosphatase)	3.1.3.37(Sedoheptulose-bisphosphatase.)		GO:0042578(molecular_function: phosphoric ester hydrolase activity), GO:0042132(molecular_function: fructose 1,6-bisphosphate 1-phosphatase activity), GO:0005975(biological_process: carbohydrate metabolic process)	AT3G55800.1	SBPASE	sedoheptulose-bisphosphatase	LOC_Os04g16680.1		fructose-1,6-bisphosphatase, putative, expressed
Fa.51723.1	0.141866	0.999999	FALSE	-1.0223	0.999999	FALSE	-1.87978	0.999984	FALSE	0.0325905	0.999993	FALSE	25.153	1.45022e-11	TRUE	-1.34129	0.999975	FALSE	Pavir.3KG139200.1	PF00249(Myb-like DNA-binding domain)	PTHR10641(MYB-LIKE DNA-BINDING PROTEIN MYB), PTHR10641:SF582(SUBFAMILY NOT NAMED)			K09422(Transcription: Transcription factors [BR:ko03000]: MYBP; transcription factor MYB, plant)		AT1G09540.1	ATMYB61,MYB61	myb domain protein 61	LOC_Os05g04820.1		MYB family transcription factor, putative, expressed
Fa.175289.14	23.1814	0.0317556	TRUE	-24.8431	0.0108802	TRUE	-24.8605	0.0130287	TRUE	-0.169982	0.999993	FALSE	25.1454	0.00635694	TRUE	-22.5207	0.0409816	TRUE
Fa.122661.1	0.633787	0.999999	FALSE	1.68211	0.999999	FALSE	1.0872	0.999984	FALSE	-0.787717	0.999993	FALSE	25.1436	2.06292e-10	TRUE	1.44101	0.999975	FALSE
Fa.209081.1	-2.8158	0.999999	FALSE	24.7658	0.0430519	TRUE	0.270236	0.999984	FALSE	19.4326	0.532247	FALSE	5.89185	0.799292	FALSE	-2.43302	0.999975	FALSE
Fa.42172.1	24.3705	2.18711e-06	TRUE	-0.44245	0.999999	FALSE	-0.131236	0.999984	FALSE	0.00149928	0.999993	FALSE	0.303188	0.99675	FALSE	-0.740849	0.999975	FALSE
Fa.112118.2	-0.218454	0.999999	FALSE	-0.0633232	0.999999	FALSE	0.171414	0.999984	FALSE	28.172	0.0132517	TRUE	-0.391374	0.997639	FALSE	-5.89944	0.999975	FALSE
Fa.172905.1	-0.381596	0.999999	FALSE	-0.464417	0.999999	FALSE	26.1019	6.12749e-17	TRUE	0.329703	0.999993	FALSE	-4.40647	0.374877	FALSE	1.06994	0.999975	FALSE
Fa.188771.4	0.985944	0.999999	FALSE	-4.36289	0.974771	FALSE	-5.35709	0.999984	FALSE	-26.1222	7.18439e-10	TRUE	25.1409	1.71818e-09	TRUE	-1.38244	0.999975	FALSE
Fa.24656.1	-0.110832	0.999999	FALSE	23.5584	0.000380526	TRUE	0.212984	0.999984	FALSE	0.0848835	0.999993	FALSE	-22.6816	0.000493178	TRUE	-21.9426	0.00169398	TRUE
Fa.53440.1	21.8663	0.131141	FALSE	23.4915	0.0473619	TRUE	0.724772	0.999984	FALSE	1.53412	0.999993	FALSE	-23.9766	0.0258544	TRUE	2.35011	0.999975	FALSE
Fa.171184.1	-0.447	0.999999	FALSE	24.7163	8.2e-26	TRUE	0.801824	0.999984	FALSE	1.63464	0.999993	FALSE	0.94217	0.927353	FALSE	-0.580276	0.999975	FALSE
Fa.62774.2	0.491223	0.999999	FALSE	23.4589	0.00241561	TRUE	-0.796692	0.999984	FALSE	-21.1761	0.0156451	TRUE	-20.6932	0.0105641	TRUE	-4.62589	0.999585	FALSE
Fa.178122.7	24.3633	5.27008e-05	TRUE	-0.132361	0.999999	FALSE	-24.2739	6.04086e-05	TRUE	0.813284	0.999993	FALSE	3.32667	0.843778	FALSE	-5.64279	0.929804	FALSE
Fa.48568.1	23.3354	2.71314e-05	TRUE	0.757565	0.999999	FALSE	0.523747	0.999984	FALSE	-1.2589	0.999993	FALSE	25.1328	1.64959e-06	TRUE	-0.693105	0.999975	FALSE
Fa.138307.1	24.3188	2.15143e-19	TRUE	0.758904	0.999999	FALSE	0.664193	0.999984	FALSE	2.02436	0.999993	FALSE	-0.394384	0.992684	FALSE	0.540706	0.999975	FALSE
Fa.198644.1	0.809888	0.999999	FALSE	0.972667	0.999999	FALSE	26.0094	1.27095e-26	TRUE	0.0699193	0.999993	FALSE	2.26033	0.637373	FALSE	-25.4076	1.94689e-24	TRUE
Fa.82795.1	-24.8618	0.054567	FALSE	0.00204568	0.999999	FALSE	25.9864	0.0339573	TRUE	-0.000599246	0.999993	FALSE	-0.0098172	NA	FALSE	-4.80375	NA	FALSE
Fa.14548.1	1.52354	0.999999	FALSE	23.4061	1.63e-12	TRUE	-22.9867	4.74798e-12	TRUE	0.448128	0.999993	FALSE	-22.769	3.92103e-12	TRUE	0.941671	0.999975	FALSE
Fa.108343.1	-0.720866	0.999999	FALSE	24.6928	1.72e-17	TRUE	1.66924	0.999984	FALSE	0.000138505	0.999993	FALSE	0.16472	0.996897	FALSE	1.79959	0.999975	FALSE
Fa.116170.1	-2.70446	0.999999	FALSE	-0.0277772	0.999999	FALSE	0.761284	0.999984	FALSE	28.1658	2.01039e-21	TRUE	-0.0327891	0.999346	FALSE	-0.250524	0.999975	FALSE
Fa.93159.1	1.13362	0.999999	FALSE	1.23408	0.999999	FALSE	25.9655	1.17916e-08	TRUE	0.953659	0.999993	FALSE	1.76712	0.936987	FALSE	-0.999981	0.999975	FALSE
Fa.211137.4	24.1769	0.000134112	TRUE	-1.97852	0.999999	FALSE	-25.4137	3.97558e-05	TRUE	3.96506	0.999993	FALSE	2.39835	0.92711	FALSE	-23.4626	0.000292548	TRUE
Fa.60518.1	-27.9875	0.0121826	TRUE	-0.0146844	0.999999	FALSE	0.0311568	0.999984	FALSE	28.1537	0.0133632	TRUE	-0.103685	0.999346	FALSE	20.4384	0.200099	FALSE
Fa.88433.1	-1.08795	0.999999	FALSE	-0.0436626	0.999999	FALSE	25.8226	0.0365661	TRUE	-0.031494	0.999993	FALSE	-0.327164	0.998033	FALSE	-21.8361	0.141411	FALSE
Fa.39906.1	0.1557	0.999999	FALSE	-0.429609	0.999999	FALSE	25.8177	1.10379e-13	TRUE	-1.43655	0.999993	FALSE	0.0895763	0.998609	FALSE	0.165951	0.999975	FALSE
Fa.35208.1	0.839096	0.999999	FALSE	0.08724	0.999999	FALSE	25.8066	0.0369486	TRUE	0.0355327	0.999993	FALSE	0.44612	NA	FALSE	20.8352	NA	FALSE
Fa.119590.1	0.370297	0.999999	FALSE	23.3769	7.99e-05	TRUE	-0.200125	0.999984	FALSE	23.4899	8.36949e-05	TRUE	-22.9291	7.09748e-05	TRUE	-21.5141	0.000569813	TRUE
Fa.39089.1	-0.158026	0.999999	FALSE	24.6703	2.17e-07	TRUE	-0.176281	0.999984	FALSE	3.73535	0.999993	FALSE	-3.81708	0.717097	FALSE	3.26499	0.999975	FALSE
Fa.26362.1	-0.586266	0.999999	FALSE	-29.9927	0.00389493	TRUE	-0.373827	0.999984	FALSE	28.1023	0.0137439	TRUE	-0.262675	0.998212	FALSE	-9.12436	0.899261	FALSE
Fa.104303.1	-0.0104847	0.999999	FALSE	24.6446	7.51e-14	TRUE	-0.396176	0.999984	FALSE	-1.63959	0.999993	FALSE	-1.38814	0.926131	FALSE	3.40637	0.899692	FALSE
Fa.21614.1	0.579463	0.999999	FALSE	23.3689	4.03e-05	TRUE	0.202117	0.999984	FALSE	22.4709	0.00012588	TRUE	-23.2937	2.36856e-05	TRUE	0.13371	0.999975	FALSE	Pavir.7KG063700.1	PF09758(Uncharacterised conserved protein)	PTHR21481(UNCHARACTERIZED)	KOG2219(Uncharacterized conserved protein)				AT3G28430.1			LOC_Os04g23210.1		expressed protein
Fa.181777.1	0.972846	0.999999	FALSE	2.18063	0.999999	FALSE	25.7922	1.6089e-17	TRUE	0.204806	0.999993	FALSE	-1.16406	0.939815	FALSE	1.86404	0.999975	FALSE	Pavir.5NG356162.1	PF00043(Glutathione S-transferase, C-terminal domain), PF02798(Glutathione S-transferase, N-terminal domain)	PTHR11260(GLUTATHIONE S-TRANSFERASE, GST, SUPERFAMILY, GST DOMAIN CONTAINING), PTHR11260:SF190(SUBFAMILY NOT NAMED)	KOG0867(Glutathione S-transferase)	2.5.1.18(Glutathione transferase.)	K00799(Drug resistance: Platinum drug resistance [PATH:ko01524]: GST, gst; glutathione S-transferase)	GO:0005515(molecular_function: protein binding)	AT3G62760.1	ATGSTF13	Glutathione S-transferase family protein	LOC_Os01g27360.1		glutathione S-transferase, putative, expressed
Fa.1096.2	-0.573961	0.999999	FALSE	-0.0389708	NA	FALSE	25.7192	0.0384107	TRUE	-0.0200956	0.999993	FALSE	-0.233447	NA	FALSE	18.6891	NA	FALSE
Fa.112509.1	-23.6257	0.0456161	TRUE	23.3456	0.0400805	TRUE	0.236334	0.999984	FALSE	23.5771	0.0565714	FALSE	-24.6758	0.0151713	TRUE	-0.135454	0.999975	FALSE
Fa.64043.1	-0.190406	0.999999	FALSE	-7.37332	0.381691	FALSE	-6.62404	0.838298	FALSE	-1.45834	0.999993	FALSE	25.1157	3.97381e-12	TRUE	-1.97415	0.999975	FALSE
Fa.132543.2	24.0348	0.000190907	TRUE	-23.2064	0.000408563	TRUE	-16.3301	0.104886	FALSE	1.08885	0.999993	FALSE	6.5993	0.52448	FALSE	6.2284	0.882596	FALSE
Fa.14839.1	-0.484487	0.999999	FALSE	26.7666	0.0188128	TRUE	-27.1815	0.0189708	TRUE	28.0792	0.0138517	TRUE	-0.179803	0.998784	FALSE	-6.32823	0.998926	FALSE	Pavir.6NG083000.1	PF03159(XRN 5'-3' exonuclease N-terminus)	PTHR12341(5'->3' EXORIBONUCLEASE), PTHR12341:SF30(5'-3' EXORIBONUCLEASE 2-RELATED)			K12619(Folding, sorting and degradation: RNA degradation [PATH:ko03018]: XRN2, RAT1; 5'-3' exoribonuclease 2)	GO:0004527(molecular_function: exonuclease activity), GO:0003676(molecular_function: nucleic acid binding)	AT1G75660.1	AtXRN3,XRN3	5\'-3\' exoribonuclease 3	LOC_Os01g65220.1		XRN 5\'-3\' exonuclease N-terminus domain containing protein, expressed
Fa.62802.1	23.968	5.33834e-06	TRUE	1.02652	0.999999	FALSE	-24.6835	2.08877e-06	TRUE	-0.179675	0.999993	FALSE	0.0915682	0.998989	FALSE	-21.7664	8.18524e-05	TRUE
Fa.187226.1	-23.5187	7.0709e-09	TRUE	-0.508247	0.999999	FALSE	0.297002	0.999984	FALSE	1.08229	0.999993	FALSE	25.0779	1.68535e-10	TRUE	-0.485066	0.999975	FALSE
Fa.64907.1	-24.633	4.5641e-07	TRUE	23.3391	2.73e-06	TRUE	22.7581	5.72574e-06	TRUE	1.72496	0.999993	FALSE	-23.5009	1.10255e-06	TRUE	-0.663785	0.999975	FALSE	Pavir.5KG067300.1	PF03152(Ubiquitin fusion degradation protein UFD1)	PTHR12555(UBIQUITIN FUSION DEGRADATON PROTEIN 1), PTHR12555:SF14(SUBFAMILY NOT NAMED)	KOG1816(Ubiquitin fusion-degradation protein)			GO:0006511(biological_process: ubiquitin-dependent protein catabolic process)	AT4G15420.1		Ubiquitin fusion degradation UFD1 family protein	LOC_Os01g35040.1		ZOS1-09 - C2H2 zinc finger protein, expressed
Fa.95402.1	1.03999	0.999999	FALSE	-2.30535	0.999999	FALSE	-22.515	4.91735e-06	TRUE	-0.766563	0.999993	FALSE	25.056	6.60719e-08	TRUE	-1.59314	0.999975	FALSE
Fa.136698.1	-25.6089	0.000627402	TRUE	-0.49059	0.999999	FALSE	0.458304	0.999984	FALSE	24.7325	0.00151608	TRUE	25.047	0.000571761	TRUE	-24.457	0.00164445	TRUE
Fa.207321.1	23.941	3.52621e-15	TRUE	0.195946	0.999999	FALSE	-0.0965048	0.999984	FALSE	0.00068934	0.999993	FALSE	-1.68638	0.865596	FALSE	0.396476	0.999975	FALSE	Pavir.3KG151700.1	PF00125(Core histone H2A/H2B/H3/H4)	PTHR11426(HISTONE H3)	KOG1745(Histones H3 and H4)		K11253(Substance dependence: Alcoholism [PATH:ko05034]: H3; histone H3)	GO:0003677(molecular_function: DNA binding), GO:0000786(cellular_component: nucleosome)	AT4G40030.2		Histone superfamily protein	LOC_Os03g27310.1		histone H3, putative, expressed
Fa.16396.1	-0.519974	0.999999	FALSE	-0.00254361	NA	FALSE	25.6738	0.0392215	TRUE	24.2699	0.0864388	FALSE	-0.0724858	NA	FALSE	-4.39422	NA	FALSE
Fa.179330.1	-0.991594	0.999999	FALSE	0.236602	0.999999	FALSE	0.265992	0.999984	FALSE	-0.0419843	0.999993	FALSE	-2.62554	0.554369	FALSE	19.2766	1.70595e-13	TRUE
Fa.139872.1	-0.492256	0.999999	FALSE	-0.0369503	0.999999	FALSE	25.6184	0.0402752	TRUE	-0.0180425	0.999993	FALSE	-0.218973	NA	FALSE	20.6064	NA	FALSE
Fa.76346.1	-0.501523	0.999999	FALSE	-0.0403119	0.999999	FALSE	-28.314	0.0107391	TRUE	28.0595	0.0140252	TRUE	27.8058	NA	FALSE	19.6485	0.240225	FALSE
Fa.80862.1	-0.868714	0.999999	FALSE	24.6295	1.28e-11	TRUE	-1.45507	0.999984	FALSE	0.488134	0.999993	FALSE	-0.260806	0.99675	FALSE	0.0634939	0.999975	FALSE
Fa.37137.2	23.8906	3.06651e-11	TRUE	0.771416	0.999999	FALSE	-0.67965	0.999984	FALSE	1.30471	0.999993	FALSE	-1.00955	0.968953	FALSE	-0.659505	0.999975	FALSE
Fa.56933.1	23.8012	5.70156e-10	TRUE	0.747982	0.999999	FALSE	-0.144151	0.999984	FALSE	0.761279	0.999993	FALSE	0.255861	0.99675	FALSE	1.96383	0.999975	FALSE
Fa.105514.2	-0.547425	0.999999	FALSE	25.2039	0.0366142	TRUE	25.5875	0.040775	TRUE	-0.0202862	0.999993	FALSE	-0.24609	NA	FALSE	-4.45485	NA	FALSE
Fa.77369.1	1.43497	0.999999	FALSE	24.6179	2.12e-09	TRUE	0.483895	0.999984	FALSE	-0.192898	0.999993	FALSE	1.44698	0.948886	FALSE	0.282525	0.999975	FALSE	Pavir.2NG607300.1	PF10531(SLBB domain), PF10589(NADH-ubiquinone oxidoreductase-F iron-sulfur binding region), PF01512(Respiratory-chain NADH dehydrogenase 51 Kd subunit)	PTHR11780(NADH-UBIQUINONE OXIDOREDUCTASE FLAVOPROTEIN 1 NDUFV1)		1.6.99.3(NADH dehydrogenase.), 1.6.5.3(NADH:ubiquinone reductase (H(+)-translocating).)	K03942(Endocrine and metabolic diseases: Non-alcoholic fatty liver disease (NAFLD) [PATH:ko04932]: NDUFV1; NADH dehydrogenase (ubiquinone) flavoprotein 1)	GO:0051539(molecular_function: 4 iron, 4 sulfur cluster binding)	AT5G08530.1	CI51	51 kDa subunit of complex I	LOC_Os07g45090.1		NADH-ubiquinone oxidoreductase 51 kDa subunit, mitochondrial precursor, putative, expressed
Fa.20563.1	0.902705	0.999999	FALSE	24.5504	6.91e-20	TRUE	1.97969	0.999984	FALSE	0.352477	0.999993	FALSE	-0.827608	0.961489	FALSE	-0.971316	0.999975	FALSE
Fa.11813.1	0.409064	0.999999	FALSE	-0.191719	0.999999	FALSE	-23.1769	3.70489e-06	TRUE	-0.590675	0.999993	FALSE	25.0086	1.47594e-07	TRUE	-0.93396	0.999975	FALSE	Pavir.2NG127200.2	PF13632(Glycosyl transferase family group 2), PF14569(Zinc-binding RING-finger)	PTHR13301(X-BOX TRANSCRIPTION FACTOR-RELATED), PTHR13301:SF64(SUBFAMILY NOT NAMED)		2.4.1.12(Cellulose synthase (UDP-forming).)	K10999(Membrane transport: Transporters [BR:ko02000]: CESA; cellulose synthase A)		AT5G05170.1	ATCESA3,ATH-B,CESA3,CEV1,IXR1	Cellulose synthase family protein	LOC_Os07g10770.1		CESA8 - cellulose synthase, expressed
Fa.53290.1	23.7492	3.68132e-11	TRUE	0.1176	0.999999	FALSE	0.112274	0.999984	FALSE	-2.15591	0.999993	FALSE	0.94233	0.97295	FALSE	2.07397	0.999975	FALSE
Fa.154261.1	-0.505575	0.999999	FALSE	-0.0312256	NA	FALSE	25.5353	0.0417991	TRUE	-0.0170141	0.999993	FALSE	-0.199055	NA	FALSE	-2.60417	NA	FALSE
Fa.121129.1	-0.783956	0.999999	FALSE	23.3168	4.03e-05	TRUE	1.29042	0.999984	FALSE	22.1838	0.00016096	TRUE	-22.4786	5.51601e-05	TRUE	-0.0215828	0.999975	FALSE
Fa.205461.1	23.7207	7.04639e-10	TRUE	-1.38096	0.999999	FALSE	1.50077	0.999984	FALSE	3.03805	0.999993	FALSE	-0.854436	0.980975	FALSE	1.33373	0.999975	FALSE
Fa.136021.1	-0.0283809	0.999999	FALSE	23.3112	1.38e-11	TRUE	2.2042	0.999984	FALSE	0.0935255	0.999993	FALSE	-24.0223	1.14335e-12	TRUE	6.18033	0.523556	FALSE
Fa.65283.1	-0.462139	0.999999	FALSE	-0.0324364	NA	FALSE	25.3811	0.0446996	TRUE	-0.0164631	0.999993	FALSE	-0.195464	NA	FALSE	-2.80164	NA	FALSE
Fa.117264.1	-0.0107611	0.999999	FALSE	50.9871	2.78e-38	TRUE	0.624304	0.999984	FALSE	2.70125	0.999993	FALSE	-2.04543	0.905205	FALSE	19.2659	7.01092e-05	TRUE
Fa.116365.1	23.7021	1.27307e-09	TRUE	1.71829	0.999999	FALSE	0.176463	0.999984	FALSE	0.231887	0.999993	FALSE	-2.52818	0.814979	FALSE	0.355248	0.999975	FALSE
Fa.41871.1	23.6865	0.000398844	TRUE	-1.15762	0.999999	FALSE	-23.2026	0.000653292	TRUE	0.0693897	0.999993	FALSE	-1.00764	0.990458	FALSE	-0.273608	0.999975	FALSE	Pavir.5KG427800.2	PF00501(AMP-binding enzyme)	PTHR24096(FAMILY NOT NAMED), PTHR24096:SF187(SUBFAMILY NOT NAMED)		6.2.1.3(Long-chain-fatty-acid--CoA ligase.), 2.7.8.11(CDP-diacylglycerol--inositol 3-phosphatidyltransferase.)	K01897(Environmental adaptation: Thermogenesis [PATH:ko04714]: ACSL, fadD; long-chain acyl-CoA synthetase)	GO:0008152(biological_process: metabolic process), GO:0003824(molecular_function: catalytic activity)	AT4G23850.1	LACS4	AMP-dependent synthetase and ligase family protein	LOC_Os01g46750.1		AMP-binding enzyme, putative, expressed
Fa.104991.1	1.03117	0.999999	FALSE	23.2736	5.22e-05	TRUE	0.481966	0.999984	FALSE	0.170266	0.999993	FALSE	-23.1714	3.17646e-05	TRUE	1.30571	0.999975	FALSE
Fa.187294.1	-0.62485	0.999999	FALSE	23.25	2.47e-07	TRUE	-1.07321	0.999984	FALSE	-0.352849	0.999993	FALSE	-24.8402	8.94272e-09	TRUE	-0.516783	0.999975	FALSE
Fa.49745.2	23.6831	1.94046e-05	TRUE	0.552188	0.999999	FALSE	-22.3481	8.96301e-05	TRUE	1.38746	0.999993	FALSE	0.339647	0.99675	FALSE	1.66974	0.999975	FALSE
Fa.132363.2	24.342	0.0692125	FALSE	-0.0500061	0.999999	FALSE	25.3352	0.0456242	TRUE	-0.0355205	0.999993	FALSE	-0.38247	NA	FALSE	20.3995	NA	FALSE
Fa.88800.1	-0.52304	0.999999	FALSE	23.2449	0.00143886	TRUE	21.8242	0.00478977	TRUE	23.56	0.00144949	TRUE	-21.8319	0.00274497	TRUE	-21.9636	0.00425491	TRUE	Pavir.1NG302900.2	PF03062(MBOAT, membrane-bound O-acyltransferase family)	PTHR13906(PORCUPINE), PTHR13906:SF4(LYSOPHOSPHOLIPID ACYLTRANSFERASE)	KOG2704(Predicted membrane protein)	2.3.1.23(1-acylglycerophosphocholine O-acyltransferase.)	K13519(Lipid metabolism: Lipid biosynthesis proteins [BR:ko01004]: LPT1, ALE1; lysophospholipid acyltransferase)		AT1G63050.1		MBOAT (membrane bound O-acyl transferase) family protein	LOC_Os02g45344.1		O-acyltransferase, putative, expressed
Fa.101458.1	0.0638965	0.999999	FALSE	23.1111	5.15e-05	TRUE	4.13971	0.999984	FALSE	-0.734182	0.999993	FALSE	-24.0325	9.66895e-06	TRUE	5.12258	0.921743	FALSE
Fa.49450.1	-0.128946	0.999999	FALSE	-2.03428	0.999999	FALSE	0.730864	0.999984	FALSE	24.8306	2.01786e-08	TRUE	24.9672	6.72079e-09	TRUE	-1.65075	0.999975	FALSE
Fa.107727.2	-0.485085	0.999999	FALSE	-0.0327615	NA	FALSE	25.292	0.0463649	TRUE	-0.0170255	0.999993	FALSE	-0.200019	NA	FALSE	-2.76298	NA	FALSE
Fa.69258.1	-0.256091	0.999999	FALSE	0.0536428	0.999999	FALSE	-24.3666	1.44517e-05	TRUE	-24.2509	1.92843e-05	TRUE	24.9482	3.83529e-06	TRUE	-0.752317	0.999975	FALSE
Fa.202637.2	1.27617	0.999999	FALSE	-0.540369	0.999999	FALSE	-4.50687	0.999984	FALSE	0.202821	0.999993	FALSE	24.8869	4.46727e-11	TRUE	-1.51386	0.999975	FALSE
Fa.178122.1	21.1491	9.14431e-05	TRUE	-1.89161	0.999999	FALSE	-3.58962	0.999984	FALSE	-1.55215	0.999993	FALSE	24.8815	4.17604e-07	TRUE	-24.8541	1.10066e-06	TRUE
Fa.29056.1	-1.51022	0.999999	FALSE	-0.666751	0.999999	FALSE	25.2528	0.0470595	TRUE	-0.0503547	0.999993	FALSE	-0.602377	0.99675	FALSE	-21.6816	0.147451	FALSE
Fa.2046.2	-0.486358	0.999999	FALSE	-0.0327487	NA	FALSE	25.2514	0.0470972	TRUE	-0.0170331	0.999993	FALSE	-0.20071	NA	FALSE	-2.74116	NA	FALSE
Fa.88733.3	-0.46721	0.999999	FALSE	-0.0293266	NA	FALSE	25.2505	0.047099	TRUE	-0.0159521	0.999993	FALSE	-0.184624	NA	FALSE	-2.7637	NA	FALSE
Fa.31928.1	-0.513978	0.999999	FALSE	-0.0319337	NA	FALSE	25.2091	0.0479929	TRUE	-0.0174799	0.999993	FALSE	-0.201264	NA	FALSE	-2.72333	NA	FALSE
Fa.105148.1	-1.60328	0.999999	FALSE	0.971907	0.999999	FALSE	25.2055	5.12047e-10	TRUE	0.654493	0.999993	FALSE	-1.32307	0.957306	FALSE	0.902861	0.999975	FALSE
Fa.17344.1	-0.479158	0.999999	FALSE	-0.0299617	NA	FALSE	25.1798	0.0485635	TRUE	-0.016287	0.999993	FALSE	-0.189577	NA	FALSE	-2.73002	NA	FALSE
Fa.194605.2	23.6788	1.90696e-09	TRUE	1.80049	0.999999	FALSE	-22.513	1.68736e-08	TRUE	-3.86252	0.999993	FALSE	2.86049	0.770425	FALSE	0.93268	0.999975	FALSE
Fa.145683.1	-1.19448	0.999999	FALSE	-0.382233	0.999999	FALSE	25.1567	0.0488689	TRUE	-25.0067	0.0618182	FALSE	-0.451497	0.997247	FALSE	-24.495	0.0579495	FALSE
Fa.26950.1	-0.974526	0.999999	FALSE	28.5306	0.00807626	TRUE	26.7602	0.0233277	TRUE	27.8832	0.0153225	TRUE	-0.387452	0.997639	FALSE	-6.05615	0.999975	FALSE
Fa.90188.1	0.175148	0.999999	FALSE	0.265871	0.999999	FALSE	25.1059	1.38344e-13	TRUE	-0.058085	0.999993	FALSE	0.861528	0.975429	FALSE	0.396041	0.999975	FALSE	Pavir.4KG365401.1	PF02225(PA domain), PF04258(Signal peptide peptidase)	PTHR12174(SIGNAL PEPTIDE PEPTIDASE), PTHR12174:SF45(SUBFAMILY NOT NAMED)				GO:0016021(cellular_component: integral component of membrane), GO:0004190(molecular_function: aspartic-type endopeptidase activity)	AT1G63690.1	ATSPPL2,SPPL2	SIGNAL PEPTIDE PEPTIDASE-LIKE 2	LOC_Os06g51430.1		signal peptide peptidase-like 2B, putative, expressed
Fa.66102.1	-0.0850217	0.999999	FALSE	0.471073	0.999999	FALSE	23.822	1.81644e-09	TRUE	0.161005	0.999993	FALSE	24.8766	1.08631e-10	TRUE	-25.0748	2.61411e-10	TRUE
Fa.106939.1	23.6508	2.37891e-12	TRUE	1.19521	0.999999	FALSE	1.19219	0.999984	FALSE	0.56499	0.999993	FALSE	0.40573	0.996417	FALSE	1.0165	0.999975	FALSE
Fa.180886.1	-0.900194	0.999999	FALSE	0.139872	0.999999	FALSE	25.0629	1.06911e-17	TRUE	-0.182962	0.999993	FALSE	1.4951	0.88786	FALSE	-0.695279	0.999975	FALSE
Fa.96259.1	-25.8035	2.48643e-06	TRUE	2.37029	0.999999	FALSE	-23.6131	3.20164e-05	TRUE	24.7696	9.71514e-06	TRUE	24.8497	3.97174e-06	TRUE	-24.4522	1.43365e-05	TRUE
Fa.171376.1	-0.245827	0.999999	FALSE	-1.54729	0.999999	FALSE	-4.48795	0.999984	FALSE	-0.0303449	0.999993	FALSE	24.8181	4.4154e-11	TRUE	-1.69506	0.999975	FALSE
Fa.134584.1	-1.08966	0.999999	FALSE	-1.32559	0.999999	FALSE	-0.153858	0.999984	FALSE	27.8533	1.95918e-08	TRUE	-0.791343	0.991389	FALSE	1.32562	0.999975	FALSE
Fa.123271.1	0.602973	0.999999	FALSE	-0.0724302	0.999999	FALSE	0.76427	0.999984	FALSE	-0.407474	0.999993	FALSE	24.8005	1.59153e-20	TRUE	-1.81204	0.999975	FALSE
Fa.51678.1	-1.24514	0.999999	FALSE	24.1012	2.11e-07	TRUE	24.9593	5.23476e-08	TRUE	1.15184	0.999993	FALSE	-2.22385	0.896477	FALSE	1.68509	0.999975	FALSE
Fa.113125.1	0.435792	0.999999	FALSE	-1.54188	0.999999	FALSE	-4.52715	0.999984	FALSE	-0.226477	0.999993	FALSE	24.7261	3.27435e-15	TRUE	-1.27161	0.999975	FALSE
Fa.159788.1	0.0628329	0.999999	FALSE	-2.60826	0.978953	FALSE	0.68051	0.999984	FALSE	1.65111	0.999993	FALSE	24.7156	1.13187e-21	TRUE	2.42867	0.931696	FALSE
Fa.184026.2	23.6105	7.05082e-07	TRUE	24.6369	1.54e-07	TRUE	-1.67597	0.999984	FALSE	-0.175918	0.999993	FALSE	2.27766	0.894456	FALSE	-1.27301	0.999975	FALSE
Fa.93522.1	-0.504587	0.999999	FALSE	22.1272	1.52e-09	TRUE	24.9397	2.79957e-12	TRUE	-0.837461	0.999993	FALSE	-0.0224935	0.999593	FALSE	-1.96617	0.999975	FALSE	Pavir.5KG763432.1	PF00156(Phosphoribosyl transferase domain), PF00215(Orotidine 5'-phosphate decarboxylase / HUMPS family)	PTHR19278(FAMILY NOT NAMED), PTHR19278:SF39(SUBFAMILY NOT NAMED)	KOG1377(Uridine 5'- monophosphate synthase/orotate phosphoribosyltransferase)	4.1.1.23(Orotidine-5'-phosphate decarboxylase.), 2.4.2.10(Orotate phosphoribosyltransferase.)	K13421(Xenobiotics biodegradation and metabolism: Drug metabolism - other enzymes [PATH:ko00983]: UMPS; uridine monophosphate synthetase)	GO:0009116(biological_process: nucleoside metabolic process), GO:0006207(biological_process: 'de novo' pyrimidine nucleobase biosynthetic process), GO:0004590(molecular_function: orotidine-5'-phosphate decarboxylase activity)	AT3G54470.1		uridine 5\'-monophosphate synthase / UMP synthase (PYRE-F) (UMPS)	LOC_Os01g72240.1		uridine 5-monophosphate synthase, putative, expressed
Fa.84258.2	30.2281	0.00372126	TRUE	2.79661	0.999999	FALSE	30.1778	0.00403408	TRUE	27.7724	0.0166241	TRUE	-0.378635	NA	FALSE	-11.1055	NA	FALSE
Fa.935.2	0.992525	0.999999	FALSE	0.352804	0.999999	FALSE	24.9032	7.15393e-12	TRUE	-0.178676	0.999993	FALSE	0.563072	0.991813	FALSE	-22.4119	2.70625e-09	TRUE	Pavir.3NG178092.1	PF00271(Helicase conserved C-terminal domain), PF02985(HEAT repeat), PF00176(SNF2 family N-terminal domain), PF12054(Domain of unknown function (DUF3535))	PTHR10799(SWI/SNF-RELATED MATRIX-ASSOCIATED ACTIN-DEPENDENT REGULATOR OF CHROMATIN SUBFAMILY-RELATED), PTHR10799:SF753(SUBFAMILY NOT NAMED)		3.6.4.12(DNA helicase.)	K15192(Transcription: Transcription machinery [BR:ko03021]: BTAF1, MOT1; TATA-binding protein-associated factor)	GO:0005515(molecular_function: protein binding), GO:0005524(molecular_function: ATP binding)	AT3G54280.1	ATBTAF1,BTAF1,CHA16,CHR16,RGD3	DNA binding;ATP binding;nucleic acid binding;binding;helicases;ATP binding;DNA binding;helicases	LOC_Os02g06592.1		SNF2 family N-terminal domain containing protein, expressed
Fa.67629.1	0.20643	0.999999	FALSE	-1.91229	0.999999	FALSE	-0.87164	0.999984	FALSE	-0.393598	0.999993	FALSE	24.631	1.19156e-07	TRUE	-22.9885	3.0605e-06	TRUE
Fa.124.1	-1.70839	0.999999	FALSE	0.052041	0.999999	FALSE	24.7408	3.32282e-06	TRUE	-1.69793	0.999993	FALSE	0.614127	0.99641	FALSE	1.77811	0.999975	FALSE	Pavir.1KG066800.1	PF16057(Domain of unknown function (DUF4800)), PF13385(Concanavalin A-like lectin/glucanases superfamily), PF00400(WD domain, G-beta repeat), PF14844(PH domain associated with Beige/BEACH), PF15787(Domain of unknown function (DUF4704)), PF02138(Beige/BEACH domain)	PTHR13743(BEIGE/BEACH-RELATED), PTHR13743:SF83(SUBFAMILY NOT NAMED)				GO:0005515(molecular_function: protein binding)	AT1G58230.1		binding	LOC_Os02g06720.1		WD domain containing protein, putative, expressed
Fa.105146.1	-0.595587	0.999999	FALSE	0.818664	0.999999	FALSE	24.7077	2.07826e-12	TRUE	-0.036952	0.999993	FALSE	-0.45061	0.995793	FALSE	1.60534	0.999975	FALSE
Fa.48574.1	-1.29915	0.999999	FALSE	-25.2952	0.0351707	TRUE	-24.7351	0.0589152	FALSE	-0.0421385	0.999993	FALSE	24.6268	0.0298908	TRUE	-23.2933	0.0916644	FALSE	Pavir.1KG184300.2	PF01073(3-beta hydroxysteroid dehydrogenase/isomerase family), PF04321(RmlD substrate binding domain)	PTHR10366(NAD DEPENDENT EPIMERASE/DEHYDRATASE), PTHR10366:SF385(RHAMNOSE BIOSYNTHETIC ENZYME 1-RELATED)			K12450(Carbohydrate metabolism: Amino sugar and nucleotide sugar metabolism [PATH:ko00520]: RHM; UDP-glucose 4,6-dehydratase)	GO:0055114(biological_process: oxidation-reduction process), GO:0016616(molecular_function: oxidoreductase activity, acting on the CH-OH group of donors, NAD or NADP as acceptor), GO:0006694(biological_process: steroid biosynthetic process), GO:0003854(molecular_function: 3-beta-hydroxy-delta5-steroid dehydrogenase activity)	AT1G78570.1	ATRHM1,RHM1,ROL1	rhamnose biosynthesis 1	LOC_Os03g17000.2		NAD dependent epimerase/dehydratase family domain containing protein, expressed
Fa.82128.1	-0.523926	0.999999	FALSE	-1.29698	0.999999	FALSE	-4.58457	0.999984	FALSE	-0.332176	0.999993	FALSE	24.5996	5.73726e-10	TRUE	-1.78472	0.999975	FALSE
Fa.45638.1	22.9753	0.122682	FALSE	24.3877	0.0496572	TRUE	0.458848	0.999984	FALSE	-4.09776	0.999993	FALSE	-0.651664	0.99675	FALSE	-24.3946	0.0605482	FALSE	Pavir.9NG111800.3	PF00759(Glycosyl hydrolase family 9)	PTHR22298(ENDO-1,4-BETA-GLUCANASE), PTHR22298:SF50(SUBFAMILY NOT NAMED)		3.2.1.4(Cellulase.)	K01179(Carbohydrate metabolism: Starch and sucrose metabolism [PATH:ko00500]: E3.2.1.4; endoglucanase)	GO:0005975(biological_process: carbohydrate metabolic process), GO:0004553(molecular_function: hydrolase activity, hydrolyzing O-glycosyl compounds)	AT5G49720.1	ATGH9A1,DEC,GH9A1,IRX2,KOR,KOR1,RSW2,TSD1	glycosyl hydrolase 9A1	LOC_Os03g52630.1		endoglucanase, putative, expressed
Fa.65688.2	-19.7868	0.397796	FALSE	21.0091	0.152204	FALSE	-23.7349	0.0914754	FALSE	19.9679	0.446616	FALSE	24.5855	0.0302627	TRUE	-22.9482	0.102345	FALSE
Fa.25971.2	22.1559	0.0234315	TRUE	23.1022	0.0113746	TRUE	22.037	0.0257876	TRUE	1.51778	0.999993	FALSE	-21.5658	0.0178758	TRUE	-21.8006	0.0271368	TRUE
Fa.215177.7	19.8739	6.14908e-05	TRUE	-1.86598	0.999999	FALSE	-1.23832	0.999984	FALSE	0.29069	0.999993	FALSE	24.5731	3.70201e-08	TRUE	-24.3475	1.42656e-07	TRUE
Fa.139095.1	-0.639399	0.999999	FALSE	-0.303597	0.999999	FALSE	25.7001	2.93556e-07	TRUE	0.0532014	0.999993	FALSE	24.5366	7.471e-07	TRUE	0.349572	0.999975	FALSE
Fa.50571.2	-27.6866	0.0143196	TRUE	-0.282457	0.999999	FALSE	29.5893	0.00551475	TRUE	27.5582	0.018179	TRUE	-0.315355	0.998036	FALSE	-8.73808	0.915833	FALSE
Fa.163018.1	0.0467016	0.999999	FALSE	-0.0808929	0.999999	FALSE	24.4486	6.00095e-23	TRUE	2.28376	0.999993	FALSE	-1.87256	0.743015	FALSE	-1.42806	0.999975	FALSE
Fa.29083.1	-0.36185	0.999999	FALSE	0.537429	0.999999	FALSE	24.4174	1.77394e-07	TRUE	0.802312	0.999993	FALSE	-0.807216	0.989657	FALSE	1.32077	0.999975	FALSE
Fa.147104.1	-0.0191891	0.999999	FALSE	0.0834937	0.999999	FALSE	-22.4958	1.77324e-11	TRUE	0.0350054	0.999993	FALSE	24.5194	4.22173e-14	TRUE	-1.53069	0.999975	FALSE
Fa.19731.1	-24.7757	0.000619842	TRUE	23.0476	0.00223794	TRUE	24.1273	0.00110444	TRUE	-24.0127	0.00140873	TRUE	-23.11	0.00139289	TRUE	-0.801637	0.999975	FALSE	Pavir.2KG499300.3	PF05193(Peptidase M16 inactive domain), PF00675(Insulinase (Peptidase family M16)), PF16187(Middle or third domain of peptidase_M16)	PTHR11851(METALLOPROTEASE), PTHR11851:SF69(SUBFAMILY NOT NAMED)		3.4.24.56(Insulysin.)	K01408(Neurodegenerative diseases: Alzheimer's disease [PATH:ko05010]: IDE, ide; insulysin)		AT2G41790.1		Insulinase (Peptidase family M16) family protein	LOC_Os07g38270.1		insulin-degrading enzyme, putative, expressed
Fa.99219.1	23.5011	0.000107688	TRUE	-0.950899	0.999999	FALSE	-23.8028	8.06579e-05	TRUE	0.452813	0.999993	FALSE	-0.760154	0.994282	FALSE	-23.5595	0.000111154	TRUE
Fa.95996.1	1.62094	0.999999	FALSE	24.3415	6.33e-09	TRUE	-1.07181	0.999984	FALSE	-0.395683	0.999993	FALSE	0.777281	0.988073	FALSE	-1.66899	0.999975	FALSE
Fa.98148.1	1.03719	0.999999	FALSE	-2.20655	0.999999	FALSE	-22.3459	4.58998e-05	TRUE	-0.704014	0.999993	FALSE	24.5127	1.68882e-06	TRUE	-1.50787	0.999975	FALSE
Fa.96734.2	-26.6495	0.0239614	TRUE	0.0907892	0.999999	FALSE	-27.8852	0.0134193	TRUE	27.5269	0.0183843	TRUE	0.438946	0.997487	FALSE	-6.96299	0.982477	FALSE	Pavir.3NG190166.1	PF02458(Transferase family)	PTHR31147(FAMILY NOT NAMED), PTHR31147:SF6(SUBFAMILY NOT NAMED)				GO:0016747(molecular_function: transferase activity, transferring acyl groups other than amino-acyl groups)	AT3G62160.1		HXXXD-type acyl-transferase family protein	LOC_Os05g04584.1		transferase family protein, putative, expressed
Fa.137348.1	-1.64664	0.999999	FALSE	24.1362	9.58e-09	TRUE	-0.0883926	0.999984	FALSE	0.710042	0.999993	FALSE	-2.52601	0.839379	FALSE	1.32049	0.999975	FALSE
Fa.57032.1	-0.973535	0.999999	FALSE	28.5753	0.00792177	TRUE	0.0805713	0.999984	FALSE	27.5223	0.0184149	TRUE	-0.485626	0.996994	FALSE	21.0714	0.172546	FALSE	Pavir.7KG230800.1	PF07690(Major Facilitator Superfamily), PF06813(Nodulin-like)	PTHR21576(UNCHARACTERIZED NODULIN-LIKE PROTEIN), PTHR21576:SF21(SUBFAMILY NOT NAMED)				GO:0055085(biological_process: transmembrane transport), GO:0016021(cellular_component: integral component of membrane)	AT1G80530.1		Major facilitator superfamily protein	LOC_Os04g42420.1		nodulin, putative, expressed
Fa.143024.2	26.1782	0.0300449	TRUE	-27.3544	0.0142725	TRUE	0.403249	0.999984	FALSE	27.514	0.0184862	TRUE	25.1967	NA	FALSE	-6.68836	0.989539	FALSE
Fa.11814.1	0.124914	0.999999	FALSE	-0.360344	0.999999	FALSE	-0.450842	0.999984	FALSE	-0.637621	0.999993	FALSE	24.5085	1.82721e-07	TRUE	-1.03461	0.999975	FALSE	Pavir.2NG127200.2	PF13632(Glycosyl transferase family group 2), PF14569(Zinc-binding RING-finger)	PTHR13301(X-BOX TRANSCRIPTION FACTOR-RELATED), PTHR13301:SF64(SUBFAMILY NOT NAMED)		2.4.1.12(Cellulose synthase (UDP-forming).)	K10999(Membrane transport: Transporters [BR:ko02000]: CESA; cellulose synthase A)		AT5G05170.1	ATCESA3,ATH-B,CESA3,CEV1,IXR1	Cellulose synthase family protein	LOC_Os07g10770.1		CESA8 - cellulose synthase, expressed
Fa.68905.1	-0.901461	0.999999	FALSE	0.902336	0.999999	FALSE	-0.195663	0.999984	FALSE	-0.180803	0.999993	FALSE	24.5045	2.97218e-05	TRUE	-0.152687	0.999975	FALSE	Pavir.9NG484200.1	PF00627(UBA/TS-N domain), PF00240(Ubiquitin family)	PTHR10677(UBIQUILIN), PTHR10677:SF26(SUBFAMILY NOT NAMED)	KOG0010(Ubiquitin-like protein)		K04523(Folding, sorting and degradation: Proteasome [BR:ko03051]: UBQLN, DSK2; ubiquilin)	GO:0005515(molecular_function: protein binding)	AT2G17200.1	DSK2	ubiquitin family protein	LOC_Os10g39620.2		ubiquitin family protein, putative, expressed
Fa.36365.1	-0.593516	0.999999	FALSE	-1.05883	0.999999	FALSE	-7.9899	0.591021	FALSE	0.0879826	0.999993	FALSE	24.4382	1.74137e-11	TRUE	-1.402	0.999975	FALSE
Fa.5608.2	0.679286	0.999999	FALSE	0.657389	0.999999	FALSE	24.3186	0.000175895	TRUE	-0.0754204	0.999993	FALSE	-0.257698	0.997639	FALSE	-18.9906	0.0149928	TRUE
Fa.178434.2	15.0984	0.0100205	TRUE	23.0038	2.44e-07	TRUE	-5.7801	0.999984	FALSE	-0.100226	0.999993	FALSE	-15.0076	0.00896421	TRUE	-22.4614	7.10147e-07	TRUE
Fa.3891.1	23.479	1.48152e-14	TRUE	0.0754695	0.999999	FALSE	-0.113444	0.999984	FALSE	0.425022	0.999993	FALSE	0.209884	0.99675	FALSE	-0.943875	0.999975	FALSE	Pavir.8KG008060.1	PF13646(HEAT repeats), PF14538(Raptor N-terminal CASPase like domain)	PTHR12848(FAMILY NOT NAMED), PTHR12848:SF16(REGULATORY-ASSOCIATED PROTEIN OF MTOR)			K07204(Cancers: MicroRNAs in cancer [PATH:ko05206]: RAPTOR; regulatory associated protein of mTOR)	GO:0031931(cellular_component: TORC1 complex), GO:0031929(biological_process: TOR signaling)	AT3G08850.1	ATRAPTOR1B,RAPTOR1,RAPTOR1B	HEAT repeat ;WD domain, G-beta repeat protein protein	LOC_Os12g01922.1		WD domain and HEAT domain containing protein, putative, expressed
Fa.185025.2	-0.296324	0.999999	FALSE	-1.02364	0.999999	FALSE	-23.4708	0.000365784	TRUE	-0.807365	0.999993	FALSE	24.4276	8.16892e-05	TRUE	-24.1339	0.000209902	TRUE
Fa.153376.1	23.4592	1.38449e-06	TRUE	-0.287687	0.999999	FALSE	-0.633716	0.999984	FALSE	0.726009	0.999993	FALSE	0.537996	0.99675	FALSE	-1.1698	0.999975	FALSE
Fa.126269.1	-28.7932	0.00800991	TRUE	0.0118404	0.999999	FALSE	0.00781293	0.999984	FALSE	27.4086	0.0194985	TRUE	0.0399928	0.999593	FALSE	20.6722	0.1882	FALSE
Fa.10854.1	1.10009	0.999999	FALSE	-0.696107	0.999999	FALSE	24.2972	4.24193e-10	TRUE	0.647051	0.999993	FALSE	0.20359	0.99719	FALSE	0.124698	0.999975	FALSE	Pavir.3NG305600.2	PF00690(Cation transporter/ATPase, N-terminus), PF12515(Ca2+-ATPase N terminal autoinhibitory domain), PF12710(haloacid dehalogenase-like hydrolase), PF00689(Cation transporting ATPase, C-terminus), PF00122(E1-E2 ATPase)	PTHR24093(FAMILY NOT NAMED), PTHR24093:SF262(CALCIUM-TRANSPORTING ATPASE 2, PLASMA MEMBRANE-TYPE-RELATED)		3.6.3.8(Calcium-transporting ATPase.)	K01537(Metabolism: Energy metabolism: E3.6.3.8; Ca2+-transporting ATPase)	GO:0005516(molecular_function: calmodulin binding), GO:0046872(molecular_function: metal ion binding), GO:0000166(molecular_function: nucleotide binding)	AT1G27770.1	ACA1,PEA1	autoinhibited Ca2+-ATPase 1	LOC_Os12g39660.1		calcium-transporting ATPase, plasma membrane-type, putative, expressed
Fa.49538.1	0.790419	0.999999	FALSE	0.259038	0.999999	FALSE	24.2919	5.24421e-11	TRUE	0.723877	0.999993	FALSE	-0.809896	0.987216	FALSE	2.22941	0.999975	FALSE
Fa.49871.1	-0.907622	0.999999	FALSE	24.0222	9.68e-21	TRUE	0.313133	0.999984	FALSE	-1.63308	0.999993	FALSE	0.610669	0.97692	FALSE	0.242828	0.999975	FALSE	Pavir.5KG237900.1	PF04851(Type III restriction enzyme, res subunit), PF09110(HAND), PF00271(Helicase conserved C-terminal domain), PF09111(SLIDE)	PTHR10799(SWI/SNF-RELATED MATRIX-ASSOCIATED ACTIN-DEPENDENT REGULATOR OF CHROMATIN SUBFAMILY-RELATED), PTHR10799:SF691(MYB DOMAIN-CONTAINING PROTEIN-RELATED)		2.7.11.17(Calcium/calmodulin-dependent protein kinase.)	K11654(Replication and repair: Chromosome and associated proteins [BR:ko03036]: SMARCA5, SNF2H, ISWI; SWI/SNF-related matrix-associated actin-dependent regulator of chromatin subfamily A member 5)	GO:0016787(molecular_function: hydrolase activity), GO:0005524(molecular_function: ATP binding), GO:0003677(molecular_function: DNA binding), GO:0043044(biological_process: ATP-dependent chromatin remodeling), GO:0031491(molecular_function: nucleosome binding), GO:0016818(molecular_function: hydrolase activity, acting on acid anhydrides, in phosphorus-containing anhydrides), GO:0006338(biological…	AT3G06400.1	CHR11	chromatin-remodeling protein 11	LOC_Os01g27040.1		chromatin-remodeling complex ATPase chain, putative, expressed
Fa.100912.1	-0.292666	0.999999	FALSE	22.9768	0.0447946	TRUE	0.184117	0.999984	FALSE	-22.1241	0.108621	FALSE	-21.0189	0.0552334	FALSE	0.522695	0.999975	FALSE
Fa.48418.1	-0.472443	0.999999	FALSE	1.79629	0.999999	FALSE	1.25633	0.999984	FALSE	-0.602775	0.999993	FALSE	-1.17127	0.93387	FALSE	19.1773	7.56656e-10	TRUE
Fa.37273.1	-1.14535	0.999999	FALSE	-28.2099	0.00944918	TRUE	27.4996	0.0163268	TRUE	-0.0374719	0.999993	FALSE	24.4166	0.0321253	TRUE	-5.46736	0.999975	FALSE
Fa.50405.1	0.506528	0.999999	FALSE	-0.223511	0.999999	FALSE	-1.18231	0.999984	FALSE	-1.46141	0.999993	FALSE	24.4136	8.96839e-25	TRUE	-0.602973	0.999975	FALSE
Fa.130991.1	26.6316	0.0241675	TRUE	-28.4462	0.00842927	TRUE	-0.444096	0.999984	FALSE	27.3331	0.0202676	TRUE	-0.128699	0.999138	FALSE	-7.67105	0.961735	FALSE	Pavir.7NG393300.1	PF03465(eRF1 domain 3), PF03464(eRF1 domain 2), PF03463(eRF1 domain 1)	PTHR10853(PELOTA), PTHR10853:SF0(PROTEIN PELOTA HOMOLOG)			K06965(Translation: mRNA surveillance pathway [PATH:ko03015]: PELO, DOM34, pelA; protein pelota)	GO:0071025(biological_process: RNA surveillance), GO:0070966(biological_process: nuclear-transcribed mRNA catabolic process, no-go decay), GO:0070481(biological_process: nuclear-transcribed mRNA catabolic process, non-stop decay)	AT4G27650.1	PEL1	Eukaryotic release factor 1 (eRF1) family protein	LOC_Os04g56480.1		pelota, putative, expressed
Fa.116750.1	-0.513159	0.999999	FALSE	-0.690335	0.999999	FALSE	24.2893	2.59478e-06	TRUE	-1.44271	0.999993	FALSE	1.21573	0.976485	FALSE	0.372465	0.999975	FALSE
Fa.75548.1	-0.689347	0.999999	FALSE	22.9608	2.05e-10	TRUE	23.4162	7.22255e-11	TRUE	-0.638127	0.999993	FALSE	-23.7822	1.48385e-11	TRUE	1.06234	0.999975	FALSE
Fa.108564.1	-0.461582	0.999999	FALSE	0.250313	0.999999	FALSE	0.389112	0.999984	FALSE	1.1639	0.999993	FALSE	24.4135	1.5262e-12	TRUE	-0.521397	0.999975	FALSE
Fa.36764.2	-0.344701	0.999999	FALSE	0.521661	0.999999	FALSE	2.92158	0.999984	FALSE	-0.147025	0.999993	FALSE	1.45367	0.959229	FALSE	19.1372	0.000194486	TRUE
Fa.89871.1	1.51464	0.999999	FALSE	23.9871	2.2e-12	TRUE	0.597637	0.999984	FALSE	0.81184	0.999993	FALSE	0.92188	0.971735	FALSE	-1.17003	0.999975	FALSE
Fa.76447.1	23.3935	7.71583e-06	TRUE	-0.0956255	0.999999	FALSE	0.612028	0.999984	FALSE	-0.251756	0.999993	FALSE	-0.0116563	0.9998	FALSE	-0.62275	0.999975	FALSE
Fa.60960.1	0.152121	0.999999	FALSE	-1.25285	0.999999	FALSE	-24.7343	1.60315e-11	TRUE	-0.0631299	0.999993	FALSE	24.4112	1.51168e-11	TRUE	-24.9562	1.76674e-11	TRUE
Fa.120271.1	0.204485	0.999999	FALSE	-1.1169	0.999999	FALSE	-6.50134	0.877301	FALSE	-0.617292	0.999993	FALSE	24.4046	2.23098e-11	TRUE	-1.14298	0.999975	FALSE
Fa.4007.7	2.31973	0.999999	FALSE	18.3091	0.00173321	TRUE	24.1729	1.70486e-06	TRUE	0.575495	0.999993	FALSE	4.00276	0.716552	FALSE	-0.889289	0.999975	FALSE
Fa.121713.1	-0.19857	0.999999	FALSE	0.32377	0.999999	FALSE	24.1352	3.26873e-17	TRUE	0.217047	0.999993	FALSE	-1.20216	0.924619	FALSE	0.585269	0.999975	FALSE
Fa.53322.1	-0.370333	0.999999	FALSE	-0.504639	0.999999	FALSE	-4.90236	0.999984	FALSE	0.181127	0.999993	FALSE	24.3973	1.43136e-13	TRUE	-1.73943	0.999975	FALSE
Fa.79265.1	-0.619136	0.999999	FALSE	-1.38572	0.999999	FALSE	-6.10113	0.842881	FALSE	-0.237388	0.999993	FALSE	24.3831	2.50033e-13	TRUE	-1.52154	0.999975	FALSE
Fa.133241.1	23.3812	1.23558e-16	TRUE	1.52113	0.999999	FALSE	-0.102091	0.999984	FALSE	-0.788433	0.999993	FALSE	0.116268	0.997653	FALSE	0.493068	0.999975	FALSE
Fa.68255.1	23.3528	7.00223e-09	TRUE	1.25253	0.999999	FALSE	0.99463	0.999984	FALSE	1.49788	0.999993	FALSE	-1.3237	0.954989	FALSE	-2.3024	0.999975	FALSE	Pavir.1NG473400.1	PF03460(Nitrite/Sulfite reductase ferredoxin-like half domain), PF01077(Nitrite and sulphite reductase 4Fe-4S domain)	PTHR32439(FAMILY NOT NAMED), PTHR32439:SF0(FERREDOXIN--NITRITE REDUCTASE, CHLOROPLASTIC)		1.7.7.1(Ferredoxin--nitrite reductase.)		GO:0055114(biological_process: oxidation-reduction process), GO:0016491(molecular_function: oxidoreductase activity), GO:0051536(molecular_function: iron-sulfur cluster binding), GO:0020037(molecular_function: heme binding)	AT2G15620.1	ATHNIR,NIR,NIR1	nitrite reductase 1	LOC_Os01g25484.2		ferredoxin--nitrite reductase, putative, expressed
Fa.126842.1	-28.962	0.00734562	TRUE	-0.00176059	0.999999	FALSE	0.0180857	0.999984	FALSE	27.3081	0.0204882	TRUE	-0.0320898	0.999593	FALSE	20.8659	0.180981	FALSE
Fa.81769.1	23.3463	4.94309e-08	TRUE	1.23931	0.999999	FALSE	1.39534	0.999984	FALSE	-0.281899	0.999993	FALSE	-1.15252	0.970542	FALSE	-1.60396	0.999975	FALSE
Fa.26542.1	-0.482198	0.999999	FALSE	-1.43995	0.999999	FALSE	-0.669001	0.999984	FALSE	1.76587	0.999993	FALSE	0.261786	0.99675	FALSE	19.1288	3.27941e-09	TRUE	Pavir.9NG673800.1		PTHR31515(FAMILY NOT NAMED), PTHR31515:SF0(TRANSMEMBRANE PROTEIN)					AT4G16180.2			LOC_Os03g19690.1		expressed protein
Fa.176586.1	5.45989	0.999999	FALSE	-2.95733	0.999999	FALSE	-7.96299	0.734019	FALSE	0.517931	0.999993	FALSE	24.3557	3.96311e-10	TRUE	0.386617	0.999975	FALSE
Fa.7813.1	-0.591656	0.999999	FALSE	-0.119685	0.999999	FALSE	24.0495	0.00124825	TRUE	-0.841599	0.999993	FALSE	-0.625846	0.99675	FALSE	1.66622	0.999975	FALSE	Pavir.5NG057600.1		PTHR36319(FAMILY NOT NAMED), PTHR36319:SF1(PROTEIN GIGANTEA)			K12124(Environmental adaptation: Circadian rhythm - plant [PATH:ko04712]: GI; GIGANTEA)		AT1G22770.1	FB,GI	gigantea protein (GI)	LOC_Os01g08700.1		GIGANTEA, putative, expressed
Fa.23178.1	-1.09891	0.999999	FALSE	-1.01172	0.999999	FALSE	0.206326	0.999984	FALSE	23.7498	2.113e-19	TRUE	24.3499	8.02675e-21	TRUE	1.03469	0.999975	FALSE
Fa.2566.1	0.49397	0.999999	FALSE	-1.97592	0.999999	FALSE	0.412051	0.999984	FALSE	-0.613157	0.999993	FALSE	1.24471	0.981753	FALSE	19.1276	0.00954401	TRUE	Pavir.5KG440700.5	PF12348(CLASP N terminal)	PTHR12609(MICROTUBULE ASSOCIATED PROTEIN XMAP215), PTHR12609:SF0(CYTOSKELETON-ASSOCIATED PROTEIN 5)	KOG1820(Microtubule-associated protein)		K16803(Cell motility: Cytoskeleton proteins [BR:ko04812]: CKAP5, XMAP215; cytoskeleton-associated protein 5)		AT2G35630.1	GEM1,MOR1	ARM repeat superfamily protein	LOC_Os01g60050.1		HEAT, putative, expressed
Fa.15547.1	0.878111	0.999999	FALSE	23.9686	1.4e-18	TRUE	0.0584332	0.999984	FALSE	-1.61637	0.999993	FALSE	0.660331	0.976485	FALSE	-0.122055	0.999975	FALSE	Pavir.9KG421531.1	PF00098(Zinc knuckle), PF03159(XRN 5'-3' exonuclease N-terminus)	PTHR12341(5'->3' EXORIBONUCLEASE), PTHR12341:SF30(5'-3' EXORIBONUCLEASE 2-RELATED)			K12619(Folding, sorting and degradation: RNA degradation [PATH:ko03018]: XRN2, RAT1; 5'-3' exoribonuclease 2)	GO:0008270(molecular_function: zinc ion binding), GO:0003676(molecular_function: nucleic acid binding), GO:0004527(molecular_function: exonuclease activity)	AT1G54490.1	AIN1,ATXRN4,EIN5,XRN4	exoribonuclease 4	LOC_Os03g58060.1		XRN 5\'-3\' exonuclease N-terminus domain containing protein, expressed
Fa.171136.1	-24.0309	4.53462e-06	TRUE	-1.83864	0.999999	FALSE	-23.2893	1.11496e-05	TRUE	-1.1028	0.999993	FALSE	24.3474	1.52103e-06	TRUE	-2.47937	0.999975	FALSE
Fa.13424.1	-1.15999	0.999999	FALSE	-0.104369	0.999999	FALSE	24.8054	8.44204e-14	TRUE	-1.98879	0.999993	FALSE	24.3458	1.23946e-13	TRUE	-1.00603	0.999975	FALSE	Pavir.6NG363600.2	PF01433(Peptidase family M1), PF11940(Domain of unknown function (DUF3458))	PTHR11533(PROTEASE M1 ZINC METALLOPROTEASE), PTHR11533:SF152(PUROMYCIN-SENSITIVE AMINOPEPTIDASE)	KOG1046(Puromycin-sensitive aminopeptidase and related aminopeptidases)	3.4.11.14(Cytosol alanyl aminopeptidase.)	K01256(Enzyme families: Peptidases [BR:ko01002]: pepN; aminopeptidase N)	GO:0008270(molecular_function: zinc ion binding), GO:0008237(molecular_function: metallopeptidase activity), GO:0006508(biological_process: proteolysis)	AT1G63770.3		Peptidase M1 family protein	LOC_Os08g44860.5		aminopeptidase, putative, expressed
Fa.56759.1	-0.013449	0.999999	FALSE	23.9574	1.23e-17	TRUE	-1.35531	0.999984	FALSE	-0.810731	0.999993	FALSE	-0.297636	0.99675	FALSE	1.73105	0.999975	FALSE	Pavir.3NG248825.1	PF03485(Arginyl tRNA synthetase N terminal domain), PF05746(DALR anticodon binding domain), PF00750(tRNA synthetases class I (R))	PTHR11956(ARGINYL-TRNA SYNTHETASE), PTHR11956:SF5(ARGININE--TRNA LIGASE, CYTOPLASMIC)		6.1.1.19(Arginine--tRNA ligase.)		GO:0006420(biological_process: arginyl-tRNA aminoacylation), GO:0005737(cellular_component: cytoplasm), GO:0005524(molecular_function: ATP binding), GO:0004814(molecular_function: arginine-tRNA ligase activity), GO:0000166(molecular_function: nucleotide binding)	AT4G26300.1	emb1027	Arginyl-tRNA synthetase, class Ic	LOC_Os05g07030.1		arginyl-tRNA synthetase, putative, expressed
Fa.43215.1	-0.561739	0.999999	FALSE	-0.465932	0.999999	FALSE	-24.4724	2.07426e-16	TRUE	-0.0133245	0.999993	FALSE	24.3376	1.50547e-16	TRUE	-23.8157	4.25508e-15	TRUE
Fa.61625.1	23.3017	1.14099e-09	TRUE	1.11374	0.999999	FALSE	0.642984	0.999984	FALSE	1.61895	0.999993	FALSE	0.563915	0.992404	FALSE	-1.26147	0.999975	FALSE
Fa.128449.1	0.412162	0.999999	FALSE	-1.04374	0.999999	FALSE	-5.38169	0.999984	FALSE	0.862722	0.999993	FALSE	24.3301	2.07237e-08	TRUE	-0.843378	0.999975	FALSE
Fa.8667.1	1.57204	0.999999	FALSE	-0.278007	0.999999	FALSE	24.0145	2.06276e-14	TRUE	-0.249867	0.999993	FALSE	-0.420827	0.994643	FALSE	0.973405	0.999975	FALSE
Fa.173299.1	-0.862113	0.999999	FALSE	-0.068234	0.999999	FALSE	-2.10693	0.999984	FALSE	27.1236	0.0225721	TRUE	-0.384748	NA	FALSE	-6.04099	0.999975	FALSE
Fa.129240.1	23.2905	5.82977e-08	TRUE	0.460254	0.999999	FALSE	1.68312	0.999984	FALSE	-0.80729	0.999993	FALSE	-2.16694	0.885395	FALSE	1.65934	0.999975	FALSE
Fa.71008.1	23.2747	2.77968e-13	TRUE	1.11142	0.999999	FALSE	0.63283	0.999984	FALSE	0.690392	0.999993	FALSE	-0.449164	0.993595	FALSE	1.48641	0.999975	FALSE
Fa.94971.1	22.2143	1.00208e-08	TRUE	1.71721	0.999999	FALSE	-0.719922	0.999984	FALSE	0.433364	0.999993	FALSE	24.3265	6.80657e-11	TRUE	-1.16274	0.999975	FALSE
Fa.111380.1	-0.842606	0.999999	FALSE	-0.0563919	0.999999	FALSE	28.2098	0.011303	TRUE	27.0737	0.0230638	TRUE	-0.351189	0.997714	FALSE	-4.17141	0.999975	FALSE
Fa.3735.1	22.809	0.131429	FALSE	-0.600969	0.999999	FALSE	-23.4679	0.101946	FALSE	24.7874	0.0684505	FALSE	24.3255	0.0330614	TRUE	-22.7042	0.110787	FALSE
Fa.127732.2	-0.140269	0.999999	FALSE	24.6932	0.00166416	TRUE	24.0087	0.0030543	TRUE	2.10337	0.999993	FALSE	2.12432	0.960141	FALSE	-21.8606	0.0125671	TRUE
Fa.73445.1	0.531642	0.999999	FALSE	0.239998	0.999999	FALSE	-0.842489	0.999984	FALSE	-0.286891	0.999993	FALSE	-1.38821	0.924703	FALSE	19.0908	3.45243e-08	TRUE
Fa.80942.1	-0.529027	0.999999	FALSE	-1.24754	0.999999	FALSE	0.413107	0.999984	FALSE	-26.2454	0.0343577	TRUE	24.3196	0.0331118	TRUE	-25.8565	0.0322045	TRUE	Pavir.1NG010500.2	PF06628(Catalase-related immune-responsive), PF00199(Catalase)	PTHR11465(CATALASE), PTHR11465:SF17(SUBFAMILY NOT NAMED)		1.11.1.6(Catalase.)	K03781(Neurodegenerative diseases: Amyotrophic lateral sclerosis (ALS) [PATH:ko05014]: katE, CAT, catB, srpA; catalase)	GO:0055114(biological_process: oxidation-reduction process), GO:0020037(molecular_function: heme binding), GO:0004096(molecular_function: catalase activity), GO:0006979(biological_process: response to oxidative stress)	AT1G20630.1	CAT1	catalase 1	LOC_Os02g02400.1		catalase isozyme A, putative, expressed
Fa.85890.1	23.2636	1.26346e-08	TRUE	-1.1415	0.999999	FALSE	-0.227882	0.999984	FALSE	0.416702	0.999993	FALSE	0.263215	0.99675	FALSE	-0.210526	0.999975	FALSE
Fa.160013.1	-0.353072	0.999999	FALSE	-0.0267387	0.999999	FALSE	1.11915	0.999984	FALSE	26.9571	0.0246007	TRUE	-0.16684	NA	FALSE	19.6334	NA	FALSE
Fa.135118.1	0.567443	0.999999	FALSE	-3.25576	0.958981	FALSE	-1.03021	0.999984	FALSE	1.61868	0.999993	FALSE	24.2889	1.04792e-15	TRUE	-3.19022	0.894396	FALSE
Fa.32602.1	0.0181502	0.999999	FALSE	24.0196	1.72e-11	TRUE	-0.533175	0.999984	FALSE	0.998301	0.999993	FALSE	24.2799	4.36674e-12	TRUE	-24.7157	6.41445e-12	TRUE	Pavir.4NG070700.4	PF00534(Glycosyl transferases group 1), PF00862(Sucrose synthase)	PTHR12526(GLYCOSYLTRANSFERASE), PTHR12526:SF369(SUBFAMILY NOT NAMED)	KOG0853(Glycosyltransferase)	2.4.1.13(Sucrose synthase.)		GO:0016157(molecular_function: sucrose synthase activity), GO:0005985(biological_process: sucrose metabolic process)	AT3G43190.1	ATSUS4,SUS4	sucrose synthase 4	LOC_Os06g09450.5		sucrose synthase, putative, expressed
Fa.99020.1	22.7972	0.0328312	TRUE	0.764012	0.999999	FALSE	-0.542544	0.999984	FALSE	-23.8046	0.0223913	TRUE	24.2775	0.0084266	TRUE	-0.325666	0.999975	FALSE
Fa.14044.2	0.530783	0.999999	FALSE	-2.28435	0.999999	FALSE	23.9333	0.000126371	TRUE	3.11383	0.999993	FALSE	-1.39507	0.976362	FALSE	-21.8691	0.000954149	TRUE
Fa.34731.2	27.5229	0.0153152	TRUE	0.0103158	0.999999	FALSE	0.0820282	0.999984	FALSE	26.8327	0.0260305	TRUE	26.2133	NA	FALSE	-6.66965	0.990052	FALSE	Pavir.1KG186300.5	PF07690(Major Facilitator Superfamily), PF00083(Sugar (and other) transporter)	PTHR23500(FAMILY NOT NAMED), PTHR23500:SF96(MONOSACCHARIDE-SENSING PROTEIN 2)	KOG0569(Permease of the major facilitator superfamily)			GO:0055085(biological_process: transmembrane transport), GO:0016021(cellular_component: integral component of membrane), GO:0022857(molecular_function: transmembrane transporter activity)	AT4G35300.4	TMT2	tonoplast monosaccharide transporter2	LOC_Os02g13560.4		transporter family protein, putative, expressed
Fa.2740.2	32.8682	0.000809436	TRUE	-0.106312	0.999999	FALSE	-0.357807	0.999984	FALSE	24.3155	0.0972925	FALSE	24.2757	0.0375031	TRUE	13.3535	0.658215	FALSE	Pavir.7KG351100.1	PF00005(ABC transporter), PF00664(ABC transporter transmembrane region)	PTHR24223(FAMILY NOT NAMED), PTHR24223:SF251(ABC TRANSPORTER C FAMILY MEMBER 11-RELATED)		3.6.3.44(Xenobiotic-transporting ATPase.)		GO:0016887(molecular_function: ATPase activity), GO:0005524(molecular_function: ATP binding), GO:0055085(biological_process: transmembrane transport), GO:0042626(molecular_function: ATPase activity, coupled to transmembrane movement of substances), GO:0016021(cellular_component: integral component of membrane), GO:0006810(biological_process: transport)	AT2G34660.2	ATMRP2,EST4,MRP2	multidrug resistance-associated protein 2	LOC_Os04g52900.1		ABC transporter family protein, putative, expressed
Fa.27432.1	-0.33243	0.999999	FALSE	-0.00422087	0.999999	FALSE	-1.91945	0.999984	FALSE	-1.0981	0.999993	FALSE	24.2549	2.61933e-10	TRUE	-0.708811	0.999975	FALSE
Fa.66556.1	-0.152043	0.999999	FALSE	28.1692	0.00962984	TRUE	-27.0714	0.0200464	TRUE	26.7147	0.027574	TRUE	-0.0686377	0.999471	FALSE	-6.60404	0.991539	FALSE
Fa.40281.1	-1.28165	0.999999	FALSE	1.247	0.999999	FALSE	-0.036305	0.999984	FALSE	-1.14445	0.999993	FALSE	24.2539	2.55687e-16	TRUE	0.0358623	0.999975	FALSE
Fa.68654.1	-0.0270752	0.999999	FALSE	22.812	0.00403058	TRUE	-1.31464	0.999984	FALSE	-0.608927	0.999993	FALSE	-20.7386	0.0106296	TRUE	-1.80851	0.999975	FALSE
Fa.3144.3	-0.12979	0.999999	FALSE	23.9548	3.62e-10	TRUE	-3.01543	0.999984	FALSE	-1.14238	0.999993	FALSE	-3.14767	0.712582	FALSE	5.06936	0.75702	FALSE
Fa.35044.1	0.11012	0.999999	FALSE	23.952	3.62e-16	TRUE	0.313526	0.999984	FALSE	-0.991497	0.999993	FALSE	1.32299	0.913675	FALSE	-0.324662	0.999975	FALSE
Fa.79692.1	0.129878	0.999999	FALSE	22.734	4.68e-06	TRUE	-0.379233	0.999984	FALSE	-0.752888	0.999993	FALSE	-21.6141	1.10482e-05	TRUE	0.587488	0.999975	FALSE
Fa.31610.1	1.63126	0.999999	FALSE	0.081728	0.999999	FALSE	25.5174	2.65019e-07	TRUE	26.6308	6.07844e-08	TRUE	0.139309	0.998359	FALSE	0.221072	0.999975	FALSE
Fa.60519.1	0.373327	0.999999	FALSE	-48.6478	5.25e-22	TRUE	-0.133759	0.999984	FALSE	-1.96512	0.999993	FALSE	1.09818	0.98569	FALSE	19.0737	0.00628822	TRUE
Fa.15631.1	0.039351	0.999999	FALSE	-0.0159889	0.999999	FALSE	23.9162	7.70342e-24	TRUE	1.27974	0.999993	FALSE	0.474894	0.98388	FALSE	-1.01005	0.999975	FALSE	Pavir.3KG377380.1	PF08263(Leucine rich repeat N-terminal domain), PF13855(Leucine rich repeat), PF00069(Protein kinase domain)	PTHR27003(FAMILY NOT NAMED), PTHR27003:SF96(SUBFAMILY NOT NAMED)	KOG1187(Serine/threonine protein kinase)	2.7.11.1(Non-specific serine/threonine protein kinase.)		GO:0005515(molecular_function: protein binding), GO:0006468(biological_process: protein phosphorylation), GO:0005524(molecular_function: ATP binding), GO:0004672(molecular_function: protein kinase activity)	AT1G06840.1		Leucine-rich repeat protein kinase family protein	LOC_Os05g40270.3		expressed protein
Fa.24673.1	2.77765	0.999999	FALSE	22.7124	4.8e-06	TRUE	0.408253	0.999984	FALSE	0.676219	0.999993	FALSE	-23.0018	1.66491e-06	TRUE	1.24894	0.999975	FALSE	Pavir.5KG046400.1	PF00046(Homeobox domain), PF08670(MEKHLA domain), PF01852(START domain)	PTHR24326(FAMILY NOT NAMED), PTHR24326:SF268(SUBFAMILY NOT NAMED)			K09338(Transcription: Transcription factors [BR:ko03000]: HD-ZIP; homeobox-leucine zipper protein)	GO:0003677(molecular_function: DNA binding), GO:0008289(molecular_function: lipid binding)	AT1G52150.1	ATHB-15,ATHB15,CNA,ICU4	Homeobox-leucine zipper family protein / lipid-binding START domain-containing protein	LOC_Os03g43930.2		START domain containing protein, expressed
Fa.211542.4	23.5535	0.00607085	TRUE	1.07669	0.999999	FALSE	-1.20897	0.999984	FALSE	-24.7697	0.00324808	TRUE	24.2515	0.00228703	TRUE	-1.52616	0.999975	FALSE
Fa.185025.4	0.452996	0.999999	FALSE	-1.13943	0.999999	FALSE	-23.7811	0.000273602	TRUE	0.0285975	0.999993	FALSE	24.2476	9.73053e-05	TRUE	-23.6858	0.000321913	TRUE
Fa.147364.1	1.02559	0.999999	FALSE	-3.56819	0.999999	FALSE	-7.08764	0.890036	FALSE	-0.155504	0.999993	FALSE	24.239	4.74176e-10	TRUE	-0.803431	0.999975	FALSE
Fa.61691.1	0.355296	0.999999	FALSE	-1.27912	0.999999	FALSE	-0.0500981	0.999984	FALSE	-0.0313811	0.999993	FALSE	24.2274	3.73007e-17	TRUE	2.19919	0.987596	FALSE
Fa.5235.1	-0.967218	0.999999	FALSE	22.7102	0.00016136	TRUE	-1.15272	0.999984	FALSE	-0.173603	0.999993	FALSE	-24.4263	1.43814e-05	TRUE	-22.4666	0.000223296	TRUE	Pavir.4NG114681.1	PF08074(CHDCT2 (NUC038) domain), PF04851(Type III restriction enzyme, res subunit), PF06465(Domain of Unknown Function (DUF1087)), PF00271(Helicase conserved C-terminal domain), PF00385(Chromo (CHRromatin Organisation MOdifier) domain), PF06461(Domain of Unknown Function (DUF1086))	PTHR10799(SWI/SNF-RELATED MATRIX-ASSOCIATED ACTIN-DEPENDENT REGULATOR OF CHROMATIN SUBFAMILY-RELATED), PTHR10799:SF788(CHROMODOMAIN-HELICASE-DNA-BINDING PROTEIN MI-2 HOMOLOG)		3.6.4.12(DNA helicase.)	K11643(Infectious diseases: Human papillomavirus infection [PATH:ko05165]: CHD4, MI2B; chromodomain-helicase-DNA-binding protein 4)	GO:0016818(molecular_function: hydrolase activity, acting on acid anhydrides, in phosphorus-containing anhydrides), GO:0008270(molecular_function: zinc ion binding), GO:0006355(biological_process: regulation of transcription, DNA-templated), GO:0005634(cellular_component: nucleus), GO:0005524(molecular_function: ATP binding), GO:0003677(molecular_function: DNA binding), GO:0016787(molecular_funct…	AT2G25170.1	CHD3,CHR6,GYM,PKL,SSL2	chromatin remodeling factor CHD3 (PICKLE)	LOC_Os06g08480.1		CHD3-type chromatin-remodeling factor PICKLE, putative, expressed
Fa.95085.1	-0.524248	0.999999	FALSE	0.11263	0.999999	FALSE	24.9655	1.16854e-15	TRUE	0.0667503	0.999993	FALSE	24.2109	5.09579e-15	TRUE	0.760191	0.999975	FALSE
Fa.77667.1	23.1817	4.82922e-06	TRUE	0.0945899	0.999999	FALSE	3.60223	0.999984	FALSE	-0.0571524	0.999993	FALSE	-0.893124	0.988129	FALSE	1.98008	0.999975	FALSE
Fa.22111.1	-24.0358	2.11025e-07	TRUE	22.6861	1.58e-06	TRUE	-0.0279944	0.999984	FALSE	0.980118	0.999993	FALSE	-23.6672	1.7874e-07	TRUE	0.46458	0.999975	FALSE	Pavir.4NG063051.1	PF02883(Adaptin C-terminal domain), PF01602(Adaptin N terminal region)	PTHR22780(ADAPTIN, ALPHA/GAMMA/EPSILON), PTHR22780:SF27(SUBFAMILY NOT NAMED)			K12391(Transport and catabolism: Lysosome [PATH:ko04142]: AP1G1; AP-1 complex subunit gamma-1)	GO:0030131(cellular_component: clathrin adaptor complex), GO:0016192(biological_process: vesicle-mediated transport), GO:0006886(biological_process: intracellular protein transport), GO:0030117(cellular_component: membrane coat)	AT1G60070.1		Adaptor protein complex AP-1, gamma subunit	LOC_Os06g07090.1		AP-1 complex subunit gamma-1, putative, expressed
Fa.48108.1	22.2006	0.166297	FALSE	22.4037	0.0989911	FALSE	0.331841	0.999984	FALSE	-0.0457586	0.999993	FALSE	24.2108	0.0343717	TRUE	0.444707	0.999975	FALSE
Fa.175008.1	0.195359	0.999999	FALSE	0.141058	0.999999	FALSE	-6.17436	0.923445	FALSE	-0.419066	0.999993	FALSE	24.2001	3.67546e-11	TRUE	-1.37162	0.999975	FALSE
Fa.18298.9	22.7006	0.000681937	TRUE	22.6593	0.000688112	TRUE	-1.91213	0.999984	FALSE	3.92175	0.999993	FALSE	-20.5713	0.00255588	TRUE	-19.4707	0.00987912	TRUE
Fa.116183.1	-2.405	0.999999	FALSE	-0.253598	0.999999	FALSE	23.8381	2.6387e-05	TRUE	-1.39034	0.999993	FALSE	-1.55644	0.965942	FALSE	-21.1338	0.000505335	TRUE
Fa.10233.1	-24.2372	0.0725102	FALSE	-0.771983	0.999999	FALSE	-25.1191	0.0497741	TRUE	-0.00386094	0.999993	FALSE	24.1951	0.0346099	TRUE	19.3578	0.258411	FALSE	Pavir.1KG222700.1	PF08506(Cse1), PF03810(Importin-beta N-terminal domain)	PTHR10997(IMPORTIN-7, 8, 11), PTHR10997:SF35(SUBFAMILY NOT NAMED)				GO:0006886(biological_process: intracellular protein transport), GO:0008536(molecular_function: Ran GTPase binding)	AT2G31660.1	SAD2,URM9	ARM repeat superfamily protein	LOC_Os04g26841.1		importin-8, putative, expressed
Fa.2976.1	23.155	5.30585e-10	TRUE	-25.6674	1.97e-12	TRUE	0.0689801	0.999984	FALSE	-1.30048	0.999993	FALSE	0.236707	0.99675	FALSE	0.777762	0.999975	FALSE	Pavir.3NG297800.1	PF09268(Clathrin, heavy-chain linker), PF01394(Clathrin propeller repeat), PF13838(Clathrin-H-link), PF00637(Region in Clathrin and VPS)	PTHR10292(CLATHRIN HEAVY CHAIN), PTHR10292:SF10(CLATHRIN HEAVY CHAIN 1-RELATED)				GO:0030132(cellular_component: clathrin coat of coated pit), GO:0030130(cellular_component: clathrin coat of trans-Golgi network vesicle), GO:0016192(biological_process: vesicle-mediated transport), GO:0006886(biological_process: intracellular protein transport), GO:0005198(molecular_function: structural molecule activity)	AT3G11130.1		Clathrin, heavy chain	LOC_Os11g01380.1		clathrin heavy chain, putative, expressed
Fa.118017.1	23.1983	1.6156e-06	TRUE	-1.59602	0.999999	FALSE	-0.799342	0.999984	FALSE	24.0898	4.9571e-07	TRUE	24.1894	1.86593e-07	TRUE	0.83074	0.999975	FALSE
Fa.9136.1	23.148	1.73663e-07	TRUE	0.0560436	0.999999	FALSE	-0.15268	0.999984	FALSE	-0.123581	0.999993	FALSE	-0.921322	0.982531	FALSE	-0.782411	0.999975	FALSE
Fa.161946.1	-23.468	0.0932008	FALSE	24.3967	0.045949	TRUE	-23.2574	0.103165	FALSE	-0.170444	0.999993	FALSE	24.176	0.0325535	TRUE	-23.0398	0.0939029	FALSE
Fa.12164.1	-2.12958	0.999999	FALSE	-0.124329	0.999999	FALSE	-23.3017	0.0235916	TRUE	1.08643	0.999993	FALSE	24.1723	0.00822995	TRUE	-23.7873	0.0169236	TRUE
Fa.123661.1	-1.30274	0.999999	FALSE	-1.35197	0.999999	FALSE	-6.09679	0.965091	FALSE	-0.588009	0.999993	FALSE	24.1698	7.87641e-11	TRUE	-1.28163	0.999975	FALSE
Fa.45732.1	22.5785	0.00140085	TRUE	22.6576	0.00124629	TRUE	-22.18	0.00203723	TRUE	-0.708607	0.999993	FALSE	-22.5824	0.000830888	TRUE	-0.318214	0.999975	FALSE
Fa.170425.2	1.41755	0.999999	FALSE	23.8909	3.03e-08	TRUE	2.33772	0.999984	FALSE	0.43006	0.999993	FALSE	-0.966426	0.980163	FALSE	0.106175	0.999975	FALSE
Fa.14645.1	-23.8877	0.0845223	FALSE	22.5393	0.0945977	FALSE	0.688333	0.999984	FALSE	-16.8528	0.999993	FALSE	-23.0862	0.0487447	TRUE	4.84647	0.999975	FALSE
Fa.13199.1	-1.01214	0.999999	FALSE	22.4993	7.58e-09	TRUE	22.6985	5.12017e-09	TRUE	-2.71097	0.999993	FALSE	-22.7698	2.1438e-09	TRUE	0.115359	0.999975	FALSE
Fa.39292.1	0.422904	0.999999	FALSE	23.8516	0.000175744	TRUE	-1.9569	0.999984	FALSE	0.0177814	0.999993	FALSE	0.601098	0.99675	FALSE	1.01472	0.999975	FALSE
Fa.193615.2	1.38184	0.999999	FALSE	-3.75391	0.999999	FALSE	-24.2415	0.00561445	TRUE	-2.36196	0.999993	FALSE	24.1673	0.00340353	TRUE	-23.9211	0.00671329	TRUE
Fa.90983.1	26.6491	0.023939	TRUE	-27.9348	0.0108467	TRUE	0.146543	0.999984	FALSE	26.4918	0.0308525	TRUE	-0.119821	0.999159	FALSE	-6.58696	0.991867	FALSE
Fa.213629.1	25.0916	2.36963e-05	TRUE	2.59014	0.999999	FALSE	23.828	9.07609e-05	TRUE	-3.76217	0.999993	FALSE	24.161	3.52068e-05	TRUE	0.981421	0.999975	FALSE
Fa.146937.1	-0.247626	0.999999	FALSE	-0.0321688	0.999999	FALSE	-0.380487	0.999984	FALSE	0.265362	0.999993	FALSE	-0.685393	0.985363	FALSE	19.0653	1.66671e-07	TRUE
Fa.158721.1	0.486629	0.999999	FALSE	-4.141	0.911337	FALSE	-7.2879	0.720891	FALSE	-0.895539	0.999993	FALSE	24.1589	7.90584e-12	TRUE	-1.38711	0.999975	FALSE
Fa.171572.2	-1.86929	0.999999	FALSE	3.62474	0.999999	FALSE	23.8195	0.000385999	TRUE	-1.36527	0.999993	FALSE	-4.65009	0.74127	FALSE	-18.9989	0.0178509	TRUE
Fa.28294.1	0.724426	0.999999	FALSE	-0.903698	0.999999	FALSE	-0.101886	0.999984	FALSE	1.23054	0.999993	FALSE	-3.17804	0.697456	FALSE	19.0486	1.95633e-06	TRUE
Fa.196428.1	-1.98245	0.999999	FALSE	0.608066	0.999999	FALSE	0.471278	0.999984	FALSE	-0.236318	0.999993	FALSE	24.1423	8.03108e-17	TRUE	-2.54687	0.95904	FALSE
Fa.32810.1	-1.55908	0.999999	FALSE	22.424	1.65e-06	TRUE	-1.41868	0.999984	FALSE	23.3607	4.50941e-07	TRUE	-23.513	1.57024e-07	TRUE	0.10899	0.999975	FALSE
Fa.67597.1	0.960278	0.999999	FALSE	0.344451	0.999999	FALSE	23.8167	6.44485e-12	TRUE	1.61684	0.999993	FALSE	0.447162	0.995462	FALSE	1.09418	0.999975	FALSE	Pavir.3NG043200.1	PF07714(Protein tyrosine kinase)	PTHR27001(FAMILY NOT NAMED), PTHR27001:SF55(PROLINE-RICH RECEPTOR-LIKE PROTEIN KINASE PERK5-RELATED)	KOG1187(Serine/threonine protein kinase)	2.7.11.1(Non-specific serine/threonine protein kinase.)		GO:0006468(biological_process: protein phosphorylation), GO:0004672(molecular_function: protein kinase activity)	AT3G24550.1	ATPERK1,PERK1	proline extensin-like receptor kinase 1	LOC_Os05g12680.1		retrotransposon protein, putative, unclassified, expressed
Fa.4682.1	23.1338	9.94568e-06	TRUE	0.22288	0.999999	FALSE	0.314465	0.999984	FALSE	-0.332922	0.999993	FALSE	0.842513	0.990458	FALSE	-0.333815	0.999975	FALSE
Fa.23364.2	23.1322	6.26315e-06	TRUE	1.27567	0.999999	FALSE	-0.174485	0.999984	FALSE	3.38617	0.999993	FALSE	-1.7408	0.946621	FALSE	-22.2551	2.18034e-05	TRUE
Fa.77816.1	-0.274085	0.999999	FALSE	1.72581	0.999999	FALSE	-25.952	3.08083e-17	TRUE	1.10325	0.999993	FALSE	24.1275	3.93449e-15	TRUE	-1.00982	0.999975	FALSE
Fa.83581.1	-0.0101979	0.999999	FALSE	0.00623463	0.999999	FALSE	-27.2125	0.0186953	TRUE	26.3535	0.0328146	TRUE	26.6224	NA	FALSE	-6.7215	0.988074	FALSE	Pavir.7NG374900.1	PF01425(Amidase)	PTHR11895(AMIDASE), PTHR11895:SF101(GLUTAMYL-TRNA(GLN) AMIDOTRANSFERASE SUBUNIT A, CHLOROPLASTIC/MITOCHONDRIAL)	KOG1211(Amidases)	6.3.5.7(Glutaminyl-tRNA synthase (glutamine-hydrolyzing).)	K02433(Translation: Mitochondrial biogenesis [BR:ko03029]: gatA, QRSL1; aspartyl-tRNA(Asn)/glutamyl-tRNA(Gln) amidotransferase subunit A)	GO:0016884(molecular_function: carbon-nitrogen ligase activity, with glutamine as amido-N-donor)	AT3G25660.1		Amidase family protein	LOC_Os04g55050.1		amidase, putative, expressed
Fa.149188.1	0.855981	0.999999	FALSE	-24.8093	0.00830649	TRUE	23.8066	0.0177147	TRUE	-0.074983	0.999993	FALSE	0.00872121	0.999911	FALSE	-24.3708	0.0122067	TRUE
Fa.22405.1	-0.894069	0.999999	FALSE	-0.562381	0.999999	FALSE	1.13734	0.999984	FALSE	26.2654	3.75287e-05	TRUE	-1.60725	0.971266	FALSE	0.839316	0.999975	FALSE
Fa.2298.1	0.409535	0.999999	FALSE	-0.94566	0.999999	FALSE	-0.349015	0.999984	FALSE	-23.0023	8.8292e-14	TRUE	24.0953	1.524e-15	TRUE	-0.583105	0.999975	FALSE
Fa.76088.1	-0.0321854	0.999999	FALSE	0.761276	0.999999	FALSE	1.44402	0.999984	FALSE	-0.672181	0.999993	FALSE	24.0951	7.28439e-16	TRUE	0.86397	0.999975	FALSE
Fa.175443.13	20.407	1.71749e-05	TRUE	-3.58019	0.999999	FALSE	-0.466824	0.999984	FALSE	-0.131904	0.999993	FALSE	24.0946	3.4714e-08	TRUE	-1.57241	0.999975	FALSE
Fa.7566.1	-0.843849	0.999999	FALSE	-25.2092	1.2e-08	TRUE	23.7653	1.25787e-07	TRUE	-0.697047	0.999993	FALSE	0.789701	0.988975	FALSE	-1.23069	0.999975	FALSE
Fa.3428.3	-0.603428	0.999999	FALSE	22.7058	0.0901864	FALSE	0.138031	0.999984	FALSE	26.2578	0.034207	TRUE	-0.223797	NA	FALSE	-4.31414	NA	FALSE
Fa.89387.1	-1.67554	0.999999	FALSE	-0.471131	0.999999	FALSE	-0.0113729	0.999984	FALSE	0.922428	0.999993	FALSE	24.0943	0.00340475	TRUE	-23.5423	0.00818568	TRUE	Pavir.4NG032400.1	PF03952(Enolase, N-terminal domain), PF00113(Enolase, C-terminal TIM barrel domain)	PTHR11902(ENOLASE), PTHR11902:SF19(SUBFAMILY NOT NAMED)		4.2.1.11(Phosphopyruvate hydratase.)	K01689(Transport and catabolism: Exosome [BR:ko04147]: ENO, eno; enolase)	GO:0006096(biological_process: glycolytic process), GO:0004634(molecular_function: phosphopyruvate hydratase activity), GO:0000287(molecular_function: magnesium ion binding), GO:0000015(cellular_component: phosphopyruvate hydratase complex)	AT2G36530.1	ENO2,LOS2	Enolase	LOC_Os06g04510.1		enolase, putative, expressed
Fa.59490.1	23.08	2.02665e-09	TRUE	2.7291	0.999999	FALSE	0.974195	0.999984	FALSE	-0.379671	0.999993	FALSE	-1.9661	0.884657	FALSE	-2.00969	0.999975	FALSE
Fa.70927.2	-0.672721	0.999999	FALSE	26.9093	0.0176078	TRUE	0.109152	0.999984	FALSE	26.2027	0.0350894	TRUE	-0.287158	0.998125	FALSE	-4.48339	0.999975	FALSE
Fa.124955.1	-0.15416	0.999999	FALSE	0.881172	0.999999	FALSE	23.7449	1.09724e-12	TRUE	-0.0821183	0.999993	FALSE	-0.596028	0.989121	FALSE	1.67434	0.999975	FALSE
Fa.157163.1	-0.617721	0.999999	FALSE	-0.691379	0.999999	FALSE	-1.10276	0.999984	FALSE	0.924032	0.999993	FALSE	0.144232	0.99719	FALSE	19.0061	3.71951e-11	TRUE
Fa.144733.1	-24.2688	0.0236859	TRUE	-0.35044	0.999999	FALSE	20.6576	0.138485	FALSE	0.223891	0.999993	FALSE	24.0917	0.0145558	TRUE	-23.2876	0.0361984	TRUE	Pavir.4KG397500.1	PF04674(Phosphate-induced protein 1 conserved region)	PTHR31279(FAMILY NOT NAMED), PTHR31279:SF15(SUBFAMILY NOT NAMED)					AT4G08950.1	EXO	Phosphate-responsive 1 family protein	LOC_Os06g11660.1		phosphate-induced protein 1 conserved region domain containing protein, expressed
Fa.107341.1	-3.01213	0.999999	FALSE	-47.7627	2.25e-41	TRUE	0.52672	0.999984	FALSE	-0.476583	0.999993	FALSE	-3.38166	0.687584	FALSE	19.0034	6.00349e-06	TRUE
Fa.177068.1	22.6445	0.000679137	TRUE	-0.929759	0.999999	FALSE	-21.3725	0.002153	TRUE	0.117697	0.999993	FALSE	24.077	0.000101126	TRUE	-1.03843	0.999975	FALSE
Fa.52078.1	1.1898	0.999999	FALSE	-1.59685	0.999999	FALSE	-1.86537	0.999984	FALSE	26.1075	1.75119e-07	TRUE	0.462914	0.99675	FALSE	-23.6284	5.43515e-06	TRUE	Pavir.2NG317000.1	PF00658(Poly-adenylate binding protein, unique domain), PF00076(RNA recognition motif. (a.k.a. RRM, RBD, or RNP domain))	PTHR24012(FAMILY NOT NAMED), PTHR24012:SF346(SUBFAMILY NOT NAMED)	KOG0123(Polyadenylate-binding protein (RRM superfamily))		K13126(Folding, sorting and degradation: RNA degradation [PATH:ko03018]: PABPC; polyadenylate-binding protein)	GO:0003723(molecular_function: RNA binding), GO:0003676(molecular_function: nucleic acid binding)	AT1G49760.1	PAB8,PABP8	poly(A) binding protein 8	LOC_Os09g02700.1		polyadenylate-binding protein, putative, expressed
Fa.76183.1	0.0718256	0.999999	FALSE	0.842341	0.999999	FALSE	2.03568	0.999984	FALSE	-0.736632	0.999993	FALSE	24.0687	2.29884e-18	TRUE	1.06265	0.999975	FALSE
Fa.132543.3	-25.963	0.0332094	TRUE	-22.624	0.0919398	FALSE	-25.2557	0.0470119	TRUE	26.0507	0.0378068	TRUE	-0.604907	0.99675	FALSE	-24.2062	0.0657554	FALSE
Fa.11277.1	-0.761452	0.999999	FALSE	-26.1923	4.14e-05	TRUE	0.951192	0.999984	FALSE	26.0222	5.60612e-05	TRUE	-0.853097	0.993338	FALSE	1.48525	0.999975	FALSE
Fa.117193.1	0.685479	0.999999	FALSE	22.413	0.0212879	TRUE	-1.02839	0.999984	FALSE	22.3422	0.0320171	TRUE	-22.0395	0.0174059	TRUE	-0.902554	0.999975	FALSE
Fa.20404.1	17.7264	0.294501	FALSE	22.3811	0.0251187	TRUE	-22.0495	0.0385461	TRUE	0.102101	0.999993	FALSE	-19.5397	0.0530854	FALSE	-5.25718	0.999627	FALSE
Fa.77314.1	23.0659	3.36574e-15	TRUE	1.39891	0.999999	FALSE	0.717634	0.999984	FALSE	-1.79282	0.999993	FALSE	0.207571	0.99675	FALSE	-0.0616027	0.999975	FALSE	Pavir.9KG191900.2	PF00076(RNA recognition motif. (a.k.a. RRM, RBD, or RNP domain))	PTHR24012(FAMILY NOT NAMED), PTHR24012:SF452(SUBFAMILY NOT NAMED)	KOG4205(RNA-binding protein musashi/mRNA cleavage and polyadenylation factor I complex, subunit HRP1)		K14411(Translation: Messenger RNA Biogenesis [BR:ko03019]: MSI; RNA-binding protein Musashi)	GO:0003676(molecular_function: nucleic acid binding)	AT4G14300.1		RNA-binding (RRM/RBD/RNP motifs) family protein	LOC_Os10g33230.1		RNA recognition motif containing protein, putative, expressed
Fa.287.1	-24.4083	0.000173682	TRUE	22.3479	0.0010706	TRUE	1.00406	0.999984	FALSE	-1.61936	0.999993	FALSE	-22.6516	0.000499722	TRUE	0.205934	0.999975	FALSE
Fa.70177.1	23.0614	1.78005e-21	TRUE	1.8911	0.999999	FALSE	0.716979	0.999984	FALSE	-1.37903	0.999993	FALSE	-2.03114	0.687348	FALSE	1.79131	0.986356	FALSE
Fa.36.4	-2.16646	0.999999	FALSE	22.3461	0.0473005	TRUE	-22.1973	0.069885	FALSE	2.44069	0.999993	FALSE	-21.6395	0.0402377	TRUE	-20.693	0.110943	FALSE	Pavir.9KG341824.1	PF00169(PH domain), PF06650(SHR-binding domain of vacuolar-sorting associated protein 13), PF12624(N-terminal region of Chorein or VPS13), PF16910(Repeating coiled region of VPS13), PF06101(Plant protein of unknown function (DUF946)), PF16908(Vacuolar sorting-associated protein 13, N-terminal)	PTHR16166(VACUOLAR PROTEIN SORTING-ASSOCIATED PROTEIN VPS13), PTHR16166:SF105(PLECKSTRIN HOMOLOGY (PH) DOMAIN-CONTAINING PROTEIN)	KOG1809(Vacuolar protein sorting-associated protein)				AT4G17140.3		pleckstrin homology (PH) domain-containing protein	LOC_Os10g41560.1		expressed protein
Fa.108100.2	24.9668	0.0518943	FALSE	0.0912581	0.999999	FALSE	0.108034	0.999984	FALSE	25.978	0.0392619	TRUE	0.411691	NA	FALSE	-4.72051	NA	FALSE
Fa.31004.1	-0.0450759	0.999999	FALSE	-24.8661	0.00413716	TRUE	23.6729	0.0100453	TRUE	-24.5598	0.00667041	TRUE	24.0661	0.00456055	TRUE	0.156874	0.999975	FALSE
Fa.174394.1	-25.8967	0.000401788	TRUE	0.48491	0.999999	FALSE	-0.990072	0.999984	FALSE	-0.0691915	0.999993	FALSE	24.0621	0.00103634	TRUE	0.177312	0.999975	FALSE
Fa.194548.2	-0.718509	0.999999	FALSE	-0.0451383	0.999999	FALSE	0.149121	0.999984	FALSE	-0.0242604	0.999993	FALSE	24.0582	0.0362631	TRUE	-22.649	0.112395	FALSE
Fa.1992.1	-0.522162	0.999999	FALSE	23.7724	2.61e-08	TRUE	0.583271	0.999984	FALSE	-0.157098	0.999993	FALSE	-0.640993	0.992093	FALSE	-1.50266	0.999975	FALSE
Fa.213629.2	-26.6277	4.70819e-16	TRUE	-2.01687	0.999999	FALSE	-2.59744	0.999984	FALSE	25.7722	5.80378e-15	TRUE	-0.0466218	0.999138	FALSE	-1.79647	0.999975	FALSE
Fa.105788.2	-1.69227	0.999999	FALSE	22.2795	0.103043	FALSE	20.3433	0.315166	FALSE	-14.6208	0.999993	FALSE	-24.7973	0.0280944	TRUE	-20.9428	0.177192	FALSE
Fa.139313.1	-0.366553	0.999999	FALSE	-26.1329	0.024742	TRUE	0.105375	0.999984	FALSE	25.7591	0.0435681	TRUE	-0.122843	NA	FALSE	-4.48587	0.999975	FALSE
Fa.92242.2	-27.4036	0.0163526	TRUE	-0.0293206	0.999999	FALSE	0.09882	0.999984	FALSE	25.7166	0.0446361	TRUE	-0.187016	NA	FALSE	19.517	NA	FALSE
Fa.211387.1	0.360003	0.999999	FALSE	-1.82147	0.999999	FALSE	-3.12169	0.999984	FALSE	-0.231772	0.999993	FALSE	24.028	4.31626e-17	TRUE	-1.75581	0.999975	FALSE
Fa.86456.1	22.9764	2.68502e-05	TRUE	-0.815688	0.999999	FALSE	1.68234	0.999984	FALSE	0.0639262	0.999993	FALSE	-0.0845984	0.99913	FALSE	-21.6051	0.000139642	TRUE
Fa.192921.1	0.475747	0.999999	FALSE	-1.22819	0.999999	FALSE	-21.5177	8.0015e-06	TRUE	-0.62202	0.999993	FALSE	24.0136	1.06234e-07	TRUE	-1.36883	0.999975	FALSE
Fa.6046.1	0.302271	0.999999	FALSE	-1.50551	0.999999	FALSE	-4.75882	0.999984	FALSE	-0.0336502	0.999993	FALSE	24.009	4.12802e-09	TRUE	-0.621064	0.999975	FALSE	Pavir.1KG460705.1	PF00005(ABC transporter), PF00664(ABC transporter transmembrane region)	PTHR24221(FAMILY NOT NAMED)		3.6.3.44(Xenobiotic-transporting ATPase.)		GO:0016887(molecular_function: ATPase activity), GO:0005524(molecular_function: ATP binding), GO:0055085(biological_process: transmembrane transport), GO:0042626(molecular_function: ATPase activity, coupled to transmembrane movement of substances), GO:0016021(cellular_component: integral component of membrane), GO:0006810(biological_process: transport)	AT4G25960.1	PGP2	P-glycoprotein 2	LOC_Os02g46680.1		multidrug resistance protein, putative, expressed
Fa.65736.4	26.5989	0.0245202	TRUE	0.0194564	0.999999	FALSE	0.0990454	0.999984	FALSE	25.6776	0.0452296	TRUE	0.0597144	NA	FALSE	-4.66326	0.999975	FALSE
Fa.63212.1	-0.187898	0.999999	FALSE	22.201	0.000222656	TRUE	3.45224	0.999984	FALSE	0.9646	0.999993	FALSE	-22.8164	6.6843e-05	TRUE	3.62961	0.999975	FALSE
Fa.2399.1	-1.75616	0.999999	FALSE	1.78767	0.999999	FALSE	23.4622	3.66072e-07	TRUE	-0.0301905	0.999993	FALSE	23.9981	8.11688e-08	TRUE	-0.692436	0.999975	FALSE	Pavir.1NG036873.1	PF00632(HECT-domain (ubiquitin-transferase))	PTHR11254(HECT DOMAIN UBIQUITIN-PROTEIN LIGASE), PTHR11254:SF73(E3 UBIQUITIN-PROTEIN LIGASE TRIP12)		6.3.2.19(Ubiquitin--protein ligase.)	K10590(Folding, sorting and degradation: Ubiquitin system [BR:ko04121]: TRIP12; E3 ubiquitin-protein ligase TRIP12)	GO:0004842(molecular_function: ubiquitin-protein transferase activity)	AT4G38600.1	KAK,UPL3	HEAT repeat ;HECT-domain (ubiquitin-transferase)	LOC_Os02g01170.1		HECT-domain domain containing protein, expressed
Fa.15656.1	22.9598	9.43043e-24	TRUE	0.992178	0.999999	FALSE	-1.35398	0.999984	FALSE	0.6193	0.999993	FALSE	0.575603	0.972481	FALSE	-0.931816	0.999975	FALSE	Pavir.9NG380900.2	PF02272(DHHA1 domain), PF07973(Threonyl and Alanyl tRNA synthetase second additional domain), PF01411(tRNA synthetases class II (A))	PTHR11777(ALANYL-TRNA SYNTHETASE), PTHR11777:SF18(ALANINE--TRNA LIGASE, CYTOPLASMIC)		6.1.1.7(Alanine--tRNA ligase.)	K01872(Translation: Aminoacyl-tRNA biosynthesis [PATH:ko00970]: AARS, alaS; alanyl-tRNA synthetase)	GO:0003676(molecular_function: nucleic acid binding), GO:0043039(biological_process: tRNA aminoacylation), GO:0016876(molecular_function: ligase activity, forming aminoacyl-tRNA and related compounds), GO:0005524(molecular_function: ATP binding), GO:0006419(biological_process: alanyl-tRNA aminoacylation), GO:0004813(molecular_function: alanine-tRNA ligase activity), GO:0000166(molecular_function:…	AT1G50200.1	ACD,ALATS	Alanyl-tRNA synthetase	LOC_Os10g10244.1		alanyl-tRNA synthetase, putative, expressed
Fa.208752.2	22.9164	9.9147e-11	TRUE	0.551082	0.999999	FALSE	-22.5402	2.26171e-10	TRUE	-0.0011688	0.999993	FALSE	2.96673	0.701437	FALSE	-1.60199	0.999975	FALSE
Fa.114073.3	0.930362	0.999999	FALSE	22.1747	0.00735585	TRUE	-24.0395	0.00230941	TRUE	-0.936495	0.999993	FALSE	-24.3103	0.0010849	TRUE	-0.692552	0.999975	FALSE
Fa.86019.1	22.9026	8.21948e-10	TRUE	-1.94982	0.999999	FALSE	1.25132	0.999984	FALSE	0.450509	0.999993	FALSE	1.42927	0.937458	FALSE	-1.32626	0.999975	FALSE	Pavir.2KG549900.1	PF01217(Clathrin adaptor complex small chain), PF00928(Adaptor complexes medium subunit family)	PTHR10529(LOW-DENSITY LIPOPROTEIN RECEPTOR-RELATED), PTHR10529:SF242(PROTEIN M03E7.4)	KOG0937(Adaptor complexes medium subunit family)		K12402(Transport and catabolism: Lysosome [PATH:ko04142]: AP4M1; AP-4 complex subunit mu-1)		AT4G24550.2		Clathrin adaptor complexes medium subunit family protein	LOC_Os07g42810.1		adaptor complexes medium subunit family domain containing protein, expressed
Fa.49341.1	22.8929	5.53714e-16	TRUE	0.616122	0.999999	FALSE	0.179246	0.999984	FALSE	-1.85034	0.999993	FALSE	-0.589184	0.982964	FALSE	0.297604	0.999975	FALSE	Pavir.9KG033182.1	PF00408(Phosphoglucomutase/phosphomannomutase, C-terminal domain), PF02879(Phosphoglucomutase/phosphomannomutase, alpha/beta/alpha domain II), PF02880(Phosphoglucomutase/phosphomannomutase, alpha/beta/alpha domain III), PF02878(Phosphoglucomutase/phosphomannomutase, alpha/beta/alpha domain I)	PTHR22573(PHOSPHOHEXOMUTASE FAMILY MEMBER), PTHR22573:SF47(PHOSPHOGLUCOMUTASE, CYTOPLASMIC 1-RELATED)		5.4.2.2(Phosphoglucomutase (alpha-D-glucose-1,6-bisphosphate-dependent).)	K01835(Biosynthesis of other secondary metabolites: Streptomycin biosynthesis [PATH:ko00521]: pgm; phosphoglucomutase)	GO:0071704(biological_process: organic substance metabolic process), GO:0016868(molecular_function: intramolecular transferase activity, phosphotransferases), GO:0005975(biological_process: carbohydrate metabolic process)	AT1G70730.3		Phosphoglucomutase/phosphomannomutase family protein	LOC_Os03g50480.1		phosphoglucomutase, putative, expressed
Fa.7001.1	-0.21597	0.999999	FALSE	0.902667	0.999999	FALSE	23.6499	5.575e-18	TRUE	0.390348	0.999993	FALSE	0.465347	0.990325	FALSE	-0.872138	0.999975	FALSE	Pavir.2KG505300.1	PF02985(HEAT repeat), PF13646(HEAT repeats)	PTHR10527(IMPORTIN BETA), PTHR10527:SF29(SUBFAMILY NOT NAMED)				GO:0005515(molecular_function: protein binding)	AT5G19820.1	emb2734	ARM repeat superfamily protein	LOC_Os07g38760.1		HEAT repeat family protein, putative, expressed
Fa.186665.2	22.807	0.00106047	TRUE	-3.69863	0.999999	FALSE	-23.6224	0.00054557	TRUE	-3.82631	0.999993	FALSE	23.9949	0.000213194	TRUE	-3.93168	0.999975	FALSE
Fa.44416.1	-0.442528	0.999999	FALSE	-0.836218	0.999999	FALSE	23.6379	3.95969e-21	TRUE	-0.534631	0.999993	FALSE	0.235224	0.99675	FALSE	0.718962	0.999975	FALSE	Pavir.2KG212105.1	PF13920(Zinc finger, C3HC4 type (RING finger))	PTHR10044(INHIBITOR OF APOPTOSIS), PTHR10044:SF98(DETERIN)	KOG4677(Golgi integral membrane protein), KOG1854(Mitochondrial inner membrane protein (mitofilin)), KOG4172(Predicted E3 ubiquitin ligase)				AT4G03000.2		RING/U-box superfamily protein	LOC_Os05g04950.1		protein binding protein, putative, expressed
Fa.25215.1	1.20596	0.999999	FALSE	1.43846	0.999999	FALSE	23.6213	1.63363e-10	TRUE	2.18659	0.999993	FALSE	-0.657932	0.989165	FALSE	0.361098	0.999975	FALSE
Fa.52214.1	0.926181	0.999999	FALSE	1.68935	0.999999	FALSE	23.6157	1.11516e-12	TRUE	1.43793	0.999993	FALSE	-1.69266	0.887563	FALSE	-0.407867	0.999975	FALSE
Fa.33094.1	-0.261161	0.999999	FALSE	-1.45702	0.999999	FALSE	-22.5797	1.48734e-07	TRUE	-0.559664	0.999993	FALSE	23.9915	6.56007e-09	TRUE	-1.43577	0.999975	FALSE
Fa.188771.5	19.5793	1.09754e-05	TRUE	0.0942735	0.999999	FALSE	-0.730621	0.999984	FALSE	25.677	4.01945e-10	TRUE	4.04643	0.616733	FALSE	-1.26538	0.999975	FALSE
Fa.32476.1	-4.8404	0.999999	FALSE	-1.4913	0.999999	FALSE	0.0167107	0.999984	FALSE	-24.2411	0.0517882	FALSE	23.9156	0.0255358	TRUE	19.7344	0.188127	FALSE
Fa.41446.1	0.919637	0.999999	FALSE	26.4419	0.000177038	TRUE	1.86574	0.999984	FALSE	0.582502	0.999993	FALSE	23.9057	0.000854318	TRUE	-0.608987	0.999975	FALSE
Fa.51488.1	22.8865	8.20068e-10	TRUE	0.364822	0.999999	FALSE	-1.35207	0.999984	FALSE	-1.51829	0.999993	FALSE	0.609095	0.99077	FALSE	2.4029	0.999975	FALSE
Fa.113292.1	1.09771	0.999999	FALSE	-7.81853	0.402257	FALSE	-21.5945	2.08469e-07	TRUE	0.148835	0.999993	FALSE	23.9039	1.60435e-09	TRUE	-1.42319	0.999975	FALSE
Fa.145993.1	2.07108	0.999999	FALSE	-3.60574	0.997943	FALSE	-21.8852	9.0869e-09	TRUE	-0.252564	0.999993	FALSE	23.8995	7.10809e-11	TRUE	-0.361864	0.999975	FALSE
Fa.23363.2	22.8789	7.51999e-06	TRUE	0.795782	0.999999	FALSE	-0.929873	0.999984	FALSE	3.26002	0.999993	FALSE	1.64709	0.952914	FALSE	-21.9518	2.79197e-05	TRUE
Fa.78165.1	-1.91079	0.999999	FALSE	-24.5973	0.00203931	TRUE	-22.6703	0.0086308	TRUE	0.282091	0.999993	FALSE	23.8954	0.00216674	TRUE	-23.2691	0.00571013	TRUE
Fa.133116.1	3.58327	0.999999	FALSE	22.1594	7.57e-06	TRUE	0.546999	0.999984	FALSE	0.386753	0.999993	FALSE	-6.59208	0.386348	FALSE	0.248101	0.999975	FALSE
Fa.121603.2	-1.0233	0.999999	FALSE	-0.181797	0.999999	FALSE	1.09858	0.999984	FALSE	0.475202	0.999993	FALSE	-4.27705	0.434939	FALSE	18.9425	7.82108e-08	TRUE
Fa.10607.1	20.4995	1.01011e-06	TRUE	-1.06588	0.999999	FALSE	-22.0306	7.16384e-08	TRUE	0.154565	0.999993	FALSE	23.876	1.17188e-09	TRUE	-1.57625	0.999975	FALSE
Fa.124135.1	2.84922	0.999999	FALSE	22.1455	4.24e-05	TRUE	22.9781	1.53356e-05	TRUE	-23.0783	1.58019e-05	TRUE	-22.4506	1.59119e-05	TRUE	6.59678	0.772128	FALSE
Fa.93900.1	0.177321	0.999999	FALSE	0.0437854	0.999999	FALSE	0.137287	0.999984	FALSE	0.471072	0.999993	FALSE	23.8744	3.38387e-26	TRUE	0.911955	0.999975	FALSE
Fa.12596.2	0.62004	0.999999	FALSE	22.1306	7.15e-08	TRUE	-0.862478	0.999984	FALSE	-22.5881	3.56329e-08	TRUE	-23.1196	5.77488e-09	TRUE	-0.866527	0.999975	FALSE
Fa.93980.1	-0.620406	0.999999	FALSE	-0.999195	0.999999	FALSE	23.5306	3.22892e-16	TRUE	1.47099	0.999993	FALSE	0.250614	0.99675	FALSE	0.34879	0.999975	FALSE
Fa.200470.1	-0.191786	0.999999	FALSE	-7.01052	0.999999	FALSE	23.5238	0.0230657	TRUE	15.215	0.988678	FALSE	-0.607079	0.99675	FALSE	-4.65903	0.999975	FALSE
Fa.5883.1	1.14828	0.999999	FALSE	-25.0953	7.48e-07	TRUE	-1.7399	0.999984	FALSE	-1.41074	0.999993	FALSE	23.8669	1.8925e-06	TRUE	-0.710745	0.999975	FALSE	Pavir.4NG010200.1	PF13632(Glycosyl transferase family group 2), PF14570(RING/Ubox like zinc-binding domain)	PTHR13301(X-BOX TRANSCRIPTION FACTOR-RELATED), PTHR13301:SF55(SUBFAMILY NOT NAMED)	KOG0320(Predicted E3 ubiquitin ligase)	2.4.2.24(1,4-beta-D-xylan synthase.)			AT3G03050.1	ATCSLD3,CSLD3,KJK	cellulose synthase-like D3	LOC_Os06g02180.1		CSLD2 - cellulose synthase-like family D, expressed
Fa.212369.5	3.31226	0.999999	FALSE	-5.68189	0.88163	FALSE	-14.9637	0.0320547	TRUE	-0.946758	0.999993	FALSE	23.8663	2.81444e-07	TRUE	-5.34744	0.850259	FALSE	Pavir.3NG058400.1	PF05887(Procyclic acidic repetitive protein (PARP))					GO:0016020(cellular_component: membrane)				LOC_Os05g13830.1		TsetseEP precursor, putative, expressed
Fa.11169.5	20.8016	0.122586	FALSE	22.125	0.0486472	TRUE	-0.435289	0.999984	FALSE	1.44126	0.999993	FALSE	-18.7888	0.0819995	FALSE	-1.08064	0.999975	FALSE
Fa.207575.1	-2.30291	0.999999	FALSE	0.774166	0.999999	FALSE	-3.63043	0.999984	FALSE	0.648159	0.999993	FALSE	23.866	1.51125e-12	TRUE	-0.382348	0.999975	FALSE
Fa.89109.1	-1.88818	0.999999	FALSE	0.505853	0.999999	FALSE	-0.331372	0.999984	FALSE	1.00956	0.999993	FALSE	0.0515732	0.999242	FALSE	18.9344	2.01914e-05	TRUE
Fa.62003.1	-0.242173	0.999999	FALSE	23.6859	8.36e-07	TRUE	1.31862	0.999984	FALSE	-1.63193	0.999993	FALSE	-0.0563439	0.999309	FALSE	1.25258	0.999975	FALSE
Fa.193467.1	0.822879	0.999999	FALSE	23.3763	0.0720585	FALSE	-0.720993	0.999984	FALSE	0.0697893	0.999993	FALSE	23.8537	0.0387275	TRUE	-4.34459	0.999975	FALSE
Fa.215177.4	1.80502	0.999999	FALSE	23.6807	2.32e-14	TRUE	0.14811	0.999984	FALSE	0.641283	0.999993	FALSE	1.52234	0.896001	FALSE	-0.894177	0.999975	FALSE
Fa.111119.1	1.64791	0.999999	FALSE	-5.0316	0.91422	FALSE	-8.58196	0.757318	FALSE	0.615852	0.999993	FALSE	23.853	4.81548e-08	TRUE	0.162956	0.999975	FALSE	Pavir.9KG649300.1	PF00026(Eukaryotic aspartyl protease)	PTHR13683(ASPARTYL PROTEASES), PTHR13683:SF259(ASPARTYL PROTEASE-LIKE PROTEIN)	KOG1339(Aspartyl protease)	3.4.23.12(Nepenthesin.)		GO:0006508(biological_process: proteolysis), GO:0004190(molecular_function: aspartic-type endopeptidase activity)	AT1G09750.1		Eukaryotic aspartyl protease family protein	LOC_Os03g08790.1		aspartic proteinase nepenthesin precursor, putative, expressed
Fa.12569.1	-23.1636	0.0696326	FALSE	22.0345	0.0777104	FALSE	-0.238643	0.999984	FALSE	0.667838	0.999993	FALSE	-22.5387	0.0410755	TRUE	0.548999	0.999975	FALSE
Fa.6773.1	22.3379	0.0021103	TRUE	23.5362	0.000771173	TRUE	1.11397	0.999984	FALSE	-0.257247	0.999993	FALSE	23.8495	0.000349785	TRUE	-0.0739447	0.999975	FALSE	Pavir.3NG249944.1	PF13304(AAA domain, putative AbiEii toxin, Type IV TA system), PF13476(AAA domain), PF06470(SMC proteins Flexible Hinge Domain)	PTHR18937(STRUCTURAL MAINTENANCE OF CHROMOSOMES SMC FAMILY MEMBER), PTHR18937:SF8(STRUCTURAL MAINTENANCE OF CHROMOSOMES PROTEIN 3)			K06669(Cell growth and death: Oocyte meiosis [PATH:ko04114]: SMC3, CSPG6; structural maintenance of chromosome 3 (chondroitin sulfate proteoglycan 6))	GO:0005524(molecular_function: ATP binding), GO:0051276(biological_process: chromosome organization), GO:0005694(cellular_component: chromosome), GO:0005515(molecular_function: protein binding), GO:0008280(cellular_component: cohesin core heterodimer), GO:0007064(biological_process: mitotic sister chromatid cohesion), GO:0006281(biological_process: DNA repair), GO:0003682(molecular_function: chro…	AT2G27170.1	SMC3,TTN7	Structural maintenance of chromosomes (SMC) family protein	LOC_Os02g04080.1		chromosome segregation protein sudA, putative, expressed
Fa.113025.1	22.8328	2.38808e-23	TRUE	0.788237	0.999999	FALSE	1.07281	0.999984	FALSE	-0.0572763	0.999993	FALSE	-0.231342	0.99675	FALSE	2.0602	0.931818	FALSE
Fa.42975.1	0.330732	0.999999	FALSE	1.85541	0.999999	FALSE	0.841546	0.999984	FALSE	-4.60704	0.999993	FALSE	23.8408	2.71432e-14	TRUE	1.47742	0.999975	FALSE
Fa.83742.1	23.0931	0.00971595	TRUE	25.8519	0.00141979	TRUE	-0.657111	0.999984	FALSE	0.252399	0.999993	FALSE	23.8302	0.00362072	TRUE	-0.971973	0.999975	FALSE
Fa.71314.1	22.8195	1.82385e-09	TRUE	0.576113	0.999999	FALSE	0.907704	0.999984	FALSE	-1.11677	0.999993	FALSE	0.599292	0.991389	FALSE	1.87531	0.999975	FALSE
Fa.67969.1	-26.4813	0.000199857	TRUE	-0.275954	0.999999	FALSE	-0.325458	0.999984	FALSE	25.5717	0.000519144	TRUE	0.306638	0.997487	FALSE	-0.883241	0.999975	FALSE
Fa.187609.1	-0.524032	0.999999	FALSE	23.6382	1.73e-11	TRUE	0.69105	0.999984	FALSE	-0.0606716	0.999993	FALSE	0.67988	0.986672	FALSE	-1.76439	0.999975	FALSE
Fa.93567.1	-17.5778	0.164913	FALSE	-24.7362	0.00151893	TRUE	-20.5711	0.0285426	TRUE	20.9503	0.0259647	TRUE	23.8164	0.00189821	TRUE	1.12447	0.999975	FALSE
Fa.170895.1	0.07017	0.999999	FALSE	-0.457325	0.999999	FALSE	-8.05433	0.297631	FALSE	-0.786656	0.999993	FALSE	23.8146	1.38827e-14	TRUE	-1.86223	0.999975	FALSE
Fa.82411.1	-1.14703	0.999999	FALSE	-1.17875	0.999999	FALSE	26.7183	0.000156383	TRUE	25.5513	0.000504824	TRUE	-2.15162	0.954739	FALSE	-0.107882	0.999975	FALSE
Fa.191535.4	0.231545	0.999999	FALSE	-3.66348	0.999999	FALSE	-2.87539	0.999984	FALSE	-5.25221	0.999993	FALSE	23.8036	8.18352e-10	TRUE	-23.0826	1.06321e-08	TRUE	Pavir.3NG058400.1	PF05887(Procyclic acidic repetitive protein (PARP))					GO:0016020(cellular_component: membrane)				LOC_Os05g13830.1		TsetseEP precursor, putative, expressed
Fa.115279.4	22.8173	0.000260511	TRUE	2.68609	0.999999	FALSE	-0.581641	0.999984	FALSE	-0.600825	0.999993	FALSE	-2.90574	0.883331	FALSE	4.35775	0.982885	FALSE
Fa.99845.1	0.834851	0.999999	FALSE	2.27972	0.999999	FALSE	-0.0666377	0.999984	FALSE	25.4814	0.000223176	TRUE	-2.03357	0.956063	FALSE	-1.4152	0.999975	FALSE
Fa.162748.1	1.02678	0.999999	FALSE	22.031	0.039561	TRUE	22.3163	0.0457894	TRUE	-23.2757	0.0319238	TRUE	-21.4196	0.0334395	TRUE	-0.0114891	0.999975	FALSE
Fa.8906.1	22.811	8.30511e-05	TRUE	23.4996	3.99e-05	TRUE	23.5145	3.86304e-05	TRUE	-1.31509	0.999993	FALSE	1.03204	0.986672	FALSE	-0.0846477	0.999975	FALSE
Fa.204975.1	-21.713	4.93705e-06	TRUE	-2.77133	0.999999	FALSE	-23.8346	1.98071e-07	TRUE	0.37203	0.999993	FALSE	23.8006	1.06845e-07	TRUE	-1.25329	0.999975	FALSE
Fa.120244.1	-0.77536	0.999999	FALSE	21.9775	4.6e-06	TRUE	-0.853946	0.999984	FALSE	1.52862	0.999993	FALSE	-20.7764	1.29322e-05	TRUE	-0.617634	0.999975	FALSE
Fa.170306.3	0.419937	0.999999	FALSE	-1.12463	0.999999	FALSE	23.4272	9.46246e-07	TRUE	-1.51661	0.999993	FALSE	0.83092	0.988812	FALSE	-1.31038	0.999975	FALSE
Fa.127632.1	-25.9876	1.56646e-07	TRUE	-0.0684775	0.999999	FALSE	-22.6272	1.39219e-05	TRUE	-0.264917	0.999993	FALSE	23.7963	1.60392e-06	TRUE	2.21715	0.999975	FALSE
Fa.22952.1	-1.37666	0.999999	FALSE	-0.975216	0.999999	FALSE	-0.414218	0.999984	FALSE	-0.598182	0.999993	FALSE	-0.58758	0.994194	FALSE	18.9004	7.15985e-05	TRUE
Fa.94537.1	24.9244	6.56419e-10	TRUE	1.77397	0.999999	FALSE	-0.732119	0.999984	FALSE	0.394138	0.999993	FALSE	23.7936	2.48526e-09	TRUE	-23.5409	1.28664e-08	TRUE
Fa.96120.1	-1.43268	0.999999	FALSE	-1.19746	0.999999	FALSE	0.205894	0.999984	FALSE	25.4358	9.99684e-08	TRUE	-1.40839	0.964597	FALSE	0.350734	0.999975	FALSE
Fa.11276.1	0.120994	0.999999	FALSE	-26.7032	1.19e-10	TRUE	27.3711	3.15944e-11	TRUE	25.2714	1.92007e-09	TRUE	0.27185	0.99675	FALSE	1.9456	0.999975	FALSE
Fa.49406.2	-1.11871	0.999999	FALSE	4.67041	0.999999	FALSE	1.34531	0.999984	FALSE	0.160915	0.999993	FALSE	-2.66589	0.881715	FALSE	18.8917	0.00216134	TRUE
Fa.60755.1	-24.8179	0.0279244	TRUE	24.423	0.0271399	TRUE	-23.7081	0.0489397	TRUE	25.2647	0.0263035	TRUE	-1.99341	0.976485	FALSE	0.830316	0.999975	FALSE
Fa.62873.1	-7.58729	0.44668	FALSE	-1.28917	0.999999	FALSE	-22.6686	5.52373e-13	TRUE	-0.0213153	0.999993	FALSE	23.7878	1.04267e-14	TRUE	-0.886844	0.999975	FALSE
Fa.81371.1	-0.231929	0.999999	FALSE	-0.739605	0.999999	FALSE	-0.337436	0.999984	FALSE	-0.495714	0.999993	FALSE	23.7845	1.48539e-07	TRUE	0.765404	0.999975	FALSE
Fa.20691.2	0.353379	0.999999	FALSE	0.623622	0.999999	FALSE	0.242443	0.999984	FALSE	0.630997	0.999993	FALSE	23.7786	0.000181236	TRUE	-22.1686	0.00143622	TRUE
Fa.119347.1	0.273442	0.999999	FALSE	-0.281354	0.999999	FALSE	0.576448	0.999984	FALSE	-0.404159	0.999993	FALSE	23.7696	4.02295e-18	TRUE	-1.39346	0.999975	FALSE
Fa.180765.1	0.00914718	0.999999	FALSE	-0.135245	0.999999	FALSE	-4.82181	0.999984	FALSE	-1.42662	0.999993	FALSE	23.767	6.98832e-10	TRUE	-1.78963	0.999975	FALSE
Fa.164723.1	0.0910613	0.999999	FALSE	-25.1523	7.25e-10	TRUE	0.4212	0.999984	FALSE	0.127317	0.999993	FALSE	23.7505	4.51284e-09	TRUE	-1.0203	0.999975	FALSE
Fa.81175.1	-0.598504	0.999999	FALSE	-1.60708	0.999999	FALSE	-5.71588	0.87419	FALSE	-0.092932	0.999993	FALSE	23.7431	2.24399e-13	TRUE	-1.66752	0.999975	FALSE
Fa.135902.1	0.0363424	0.999999	FALSE	-1.293	0.999999	FALSE	-5.27527	0.935113	FALSE	-0.612522	0.999993	FALSE	23.7073	9.7414e-14	TRUE	-1.27045	0.999975	FALSE
Fa.169314.1	-0.799191	0.999999	FALSE	-2.40804	0.999999	FALSE	-6.61572	0.866542	FALSE	-0.256035	0.999993	FALSE	23.7054	1.63982e-11	TRUE	-2.52219	0.999975	FALSE
Fa.16843.1	-25.4274	9.29124e-07	TRUE	-0.637598	0.999999	FALSE	25.1589	1.27829e-06	TRUE	0.238501	0.999993	FALSE	23.6983	4.33892e-06	TRUE	-1.13589	0.999975	FALSE
Fa.22641.1	-1.12071	0.999999	FALSE	-1.82869	0.999999	FALSE	0.393543	0.999984	FALSE	0.642669	0.999993	FALSE	23.6906	1.61403e-15	TRUE	0.659804	0.999975	FALSE
Fa.79237.1	-0.126923	0.999999	FALSE	-0.768425	0.999999	FALSE	23.3834	1.15802e-13	TRUE	1.55042	0.999993	FALSE	-2.8081	0.669767	FALSE	1.26712	0.999975	FALSE
Fa.67372.2	-2.55879	0.999999	FALSE	3.50721	0.999999	FALSE	23.3793	2.01666e-06	TRUE	1.07567	0.999993	FALSE	0.450477	0.99675	FALSE	-21.1346	4.34329e-05	TRUE
Fa.120246.1	-1.5768	0.999999	FALSE	-0.0538765	0.999999	FALSE	23.3743	2.62164e-21	TRUE	0.72811	0.999993	FALSE	-0.342686	0.993338	FALSE	0.521855	0.999975	FALSE
Fa.146262.1	20.8585	6.59447e-06	TRUE	-1.16143	0.999999	FALSE	-8.10106	0.829929	FALSE	1.10703	0.999993	FALSE	23.6902	4.33703e-08	TRUE	-1.67293	0.999975	FALSE
Fa.111632.1	-2.57963	0.999999	FALSE	-0.371715	0.999999	FALSE	2.13101	0.999984	FALSE	2.564	0.999993	FALSE	-0.123133	0.997639	FALSE	18.8432	1.33342e-10	TRUE
Fa.192440.1	-23.0742	0.11798	FALSE	-0.100898	0.999999	FALSE	-22.9522	0.125529	FALSE	-0.0574345	0.999993	FALSE	23.6811	0.0408366	TRUE	-23.7552	0.0782588	FALSE
Fa.143366.1	22.7611	0.000100581	TRUE	-0.593206	0.999999	FALSE	1.12064	0.999984	FALSE	0.0106025	0.999993	FALSE	0.835847	0.991766	FALSE	0.192536	0.999975	FALSE
Fa.44674.1	22.7571	5.10147e-16	TRUE	-0.502866	0.999999	FALSE	0.986608	0.999984	FALSE	0.475128	0.999993	FALSE	1.80597	0.814979	FALSE	-0.542495	0.999975	FALSE
Fa.120077.1	-0.00341958	0.999999	FALSE	-1.06835	0.999999	FALSE	-2.38218	0.999984	FALSE	-0.213616	0.999993	FALSE	23.673	2.76286e-13	TRUE	-0.723835	0.999975	FALSE
Fa.30868.1	0.246769	0.999999	FALSE	21.953	0.024105	TRUE	-17.5768	0.263773	FALSE	21.7118	0.0405438	TRUE	-19.2749	0.0502393	FALSE	0.126673	0.999975	FALSE
Fa.15719.1	-24.288	6.02521e-15	TRUE	0.175441	0.999999	FALSE	-0.429528	0.999984	FALSE	1.15344	0.999993	FALSE	23.6663	1.85707e-14	TRUE	1.41898	0.999975	FALSE	Pavir.1KG120700.1	PF00400(WD domain, G-beta repeat), PF04053(Coatomer WD associated region )	PTHR19876(COATOMER), PTHR19876:SF6(COATOMER SUBUNIT BETA'-1)			K17302(Transport and catabolism: Exosome [BR:ko04147]: COPB2, SEC27; coatomer subunit beta')	GO:0005515(molecular_function: protein binding), GO:0030117(cellular_component: membrane coat), GO:0016192(biological_process: vesicle-mediated transport), GO:0006886(biological_process: intracellular protein transport), GO:0005198(molecular_function: structural molecule activity)	AT1G52360.1		Coatomer, beta\' subunit	LOC_Os02g11830.2		coatomer subunit beta, putative, expressed
Fa.112514.1	1.60147	0.999999	FALSE	-1.13737	0.999999	FALSE	-1.49956	0.999984	FALSE	-0.0706649	0.999993	FALSE	23.6474	1.72288e-06	TRUE	-22.3827	1.95198e-05	TRUE	Pavir.5NG054800.1	PF02458(Transferase family)	PTHR31147(FAMILY NOT NAMED), PTHR31147:SF5(SUBFAMILY NOT NAMED)				GO:0016747(molecular_function: transferase activity, transferring acyl groups other than amino-acyl groups)	AT3G62160.1		HXXXD-type acyl-transferase family protein	LOC_Os01g09010.1		transferase family protein, putative, expressed
Fa.189550.1	0.850247	0.999999	FALSE	-0.810815	0.999999	FALSE	-0.232205	0.999984	FALSE	25.2428	1.84688e-06	TRUE	-0.0342485	0.999569	FALSE	-1.54222	0.999975	FALSE
Fa.42022.1	22.7129	3.8587e-16	TRUE	-0.594103	0.999999	FALSE	-0.671045	0.999984	FALSE	-0.0874451	0.999993	FALSE	2.73776	0.606302	FALSE	0.0137756	0.999975	FALSE	Pavir.3NG044000.1	PF00005(ABC transporter), PF01061(ABC-2 type transporter)	PTHR19241(ATP-BINDING CASSETTE TRANSPORTER), PTHR19241:SF186(ABC TRANSPORTER G FAMILY MEMBER 12-RELATED)				GO:0016887(molecular_function: ATPase activity), GO:0005524(molecular_function: ATP binding), GO:0016020(cellular_component: membrane)	AT3G21090.1		ABC-2 type transporter family protein	LOC_Os05g13520.1		white-brown complex homolog protein 12, putative, expressed
Fa.139502.2	-19.7519	0.000244327	TRUE	21.9423	1.48e-05	TRUE	-1.31638	0.999984	FALSE	-1.28517	0.999993	FALSE	-21.6736	1.12333e-05	TRUE	1.59553	0.999975	FALSE	Pavir.9NG214400.1	PF03214(Reversibly glycosylated polypeptide)	PTHR31682(FAMILY NOT NAMED), PTHR31682:SF3(UDP-ARABINOPYRANOSE MUTASE 1-RELATED)		5.4.99.30(UDP-arabinopyranose mutase.)	K13379(Glycan biosynthesis and metabolism: Glycosyltransferases [BR:ko01003]: RGP, UTM; reversibly glycosylated polypeptide / UDP-arabinopyranose mutase)	GO:0030244(biological_process: cellulose biosynthetic process), GO:0016866(molecular_function: intramolecular transferase activity)	AT5G15650.1	ATRGP2,RGP2	reversibly glycosylated polypeptide 2	LOC_Os03g40270.1		alpha-1,4-glucan-protein synthase, putative, expressed
Fa.27816.2	22.7016	9.16421e-18	TRUE	-1.31896	0.999999	FALSE	-0.24022	0.999984	FALSE	1.26868	0.999993	FALSE	1.24647	0.900205	FALSE	-2.08519	0.977415	FALSE
Fa.120639.1	-3.33064	0.999999	FALSE	0.730914	0.999999	FALSE	-1.64088	0.999984	FALSE	-0.0785988	0.999993	FALSE	-0.315878	0.99675	FALSE	18.8129	4.87538e-05	TRUE
Fa.181651.1	22.2238	0.000331725	TRUE	-1.27235	0.999999	FALSE	-21.2894	0.000871545	TRUE	0.21499	0.999993	FALSE	23.6139	4.58204e-05	TRUE	-0.32719	0.999975	FALSE	Pavir.3NG058400.1	PF05887(Procyclic acidic repetitive protein (PARP))					GO:0016020(cellular_component: membrane)				LOC_Os05g13830.1		TsetseEP precursor, putative, expressed
Fa.151286.1	-0.58687	0.999999	FALSE	2.40467	0.999999	FALSE	1.00404	0.999984	FALSE	-0.918531	0.999993	FALSE	23.6011	4.21868e-06	TRUE	-0.969818	0.999975	FALSE
Fa.95318.1	-1.58632	0.999999	FALSE	-25.2118	6.64e-25	TRUE	0.129143	0.999984	FALSE	0.683264	0.999993	FALSE	23.5977	4.56099e-22	TRUE	0.0928032	0.999975	FALSE
Fa.45677.1	-0.572445	0.999999	FALSE	0.570226	0.999999	FALSE	-23.7778	2.04329e-12	TRUE	-1.00805	0.999993	FALSE	23.5818	1.55259e-12	TRUE	-0.0335018	0.999975	FALSE
Fa.3243.2	19.3579	0.16561	FALSE	1.62884	0.999999	FALSE	23.3102	0.0233277	TRUE	-6.09178	0.999993	FALSE	-1.3047	0.990579	FALSE	-15.4468	0.363922	FALSE
Fa.40134.1	0.0280013	0.999999	FALSE	-1.35313	0.999999	FALSE	-4.37556	0.999984	FALSE	-1.10336	0.999993	FALSE	23.5701	1.85379e-06	TRUE	-23.8675	2.98359e-06	TRUE
Fa.162622.1	0.401915	0.999999	FALSE	23.5373	1.85e-08	TRUE	0.812145	0.999984	FALSE	-1.51817	0.999993	FALSE	0.517178	0.995904	FALSE	1.34803	0.999975	FALSE
Fa.117440.1	0.639737	0.999999	FALSE	-1.17236	0.999999	FALSE	0.149023	0.999984	FALSE	-0.023337	0.999993	FALSE	-0.194213	0.99675	FALSE	18.8068	2.39485e-08	TRUE
Fa.86130.1	1.6619	0.999999	FALSE	-0.364316	0.999999	FALSE	1.84797	0.999984	FALSE	-0.540146	0.999993	FALSE	23.5685	7.28202e-21	TRUE	-0.10356	0.999975	FALSE
Fa.16908.1	1.21368	0.999999	FALSE	21.6855	0.00554142	TRUE	-2.51032	0.999984	FALSE	21.3436	0.00929929	TRUE	-21.9446	0.00306732	TRUE	-22.1874	0.0043855	TRUE
Fa.60756.1	-24.4422	0.0294033	TRUE	0.142542	0.999999	FALSE	-23.2594	0.0533756	FALSE	25.0944	0.0247805	TRUE	-2.25987	0.968953	FALSE	-22.4873	0.0678895	FALSE
Fa.133606.1	-1.7789	0.999999	FALSE	21.6653	0.0401474	TRUE	23.5887	0.0190343	TRUE	-0.719646	0.999993	FALSE	-22.2354	0.0206553	TRUE	-22.2046	0.0365061	TRUE	Pavir.7KG345100.1	PF01218(Coproporphyrinogen III oxidase)	PTHR10755(COPROPORPHYRINOGEN III OXIDASE, MITOCHONDRIAL), PTHR10755:SF7(SUBFAMILY NOT NAMED)		1.3.3.3(Coproporphyrinogen oxidase.)	K00228(Metabolism of cofactors and vitamins: Porphyrin and chlorophyll metabolism [PATH:ko00860]: CPOX, hemF; coproporphyrinogen III oxidase)	GO:0055114(biological_process: oxidation-reduction process), GO:0006779(biological_process: porphyrin-containing compound biosynthetic process), GO:0004109(molecular_function: coproporphyrinogen oxidase activity)	AT1G03475.1	ATCPO-I,HEMF1,LIN2	Coproporphyrinogen III oxidase	LOC_Os04g52130.1		coproporphyrinogen III oxidase, chloroplast precursor, putative, expressed
Fa.123427.1	0.12463	0.999999	FALSE	0.0744673	0.999999	FALSE	-20.9188	1.67882e-06	TRUE	-1.19883	0.999993	FALSE	23.5626	1.00347e-08	TRUE	-1.4691	0.999975	FALSE
Fa.163336.1	-1.01986	0.999999	FALSE	-0.621675	0.999999	FALSE	-5.30247	0.90944	FALSE	-0.0980843	0.999993	FALSE	23.5493	2.85202e-14	TRUE	-1.00662	0.999975	FALSE
Fa.171337.1	-1.31814	0.999999	FALSE	21.6509	0.0382384	TRUE	-0.172828	0.999984	FALSE	-0.231636	0.999993	FALSE	-21.8472	0.0231523	TRUE	-2.19507	0.999975	FALSE
Fa.128280.1	-1.83884	0.999999	FALSE	2.11522	0.999999	FALSE	0.0409629	0.999984	FALSE	0.220517	0.999993	FALSE	23.5364	8.44433e-12	TRUE	0.623426	0.999975	FALSE
Fa.28712.1	0.0601744	0.999999	FALSE	-0.761536	0.999999	FALSE	23.2683	2.62562e-18	TRUE	-2.13797	0.999993	FALSE	0.638733	0.976621	FALSE	1.6903	0.999975	FALSE	Pavir.2KG590200.4	PF08028(Acyl-CoA dehydrogenase, C-terminal domain), PF02771(Acyl-CoA dehydrogenase, N-terminal domain), PF02770(Acyl-CoA dehydrogenase, middle domain), PF01636(Phosphotransferase enzyme family)	PTHR10909(ELECTRON TRANSPORT OXIDOREDUCTASE), PTHR10909:SF282(ACYL-COA DEHYDROGENASE FAMILY MEMBER 11)			K00249(Endocrine system: PPAR signaling pathway [PATH:ko03320]: ACADM, acd; acyl-CoA dehydrogenase)	GO:0055114(biological_process: oxidation-reduction process), GO:0050660(molecular_function: flavin adenine dinucleotide binding), GO:0016627(molecular_function: oxidoreductase activity, acting on the CH-CH group of donors), GO:0008152(biological_process: metabolic process), GO:0003995(molecular_function: acyl-CoA dehydrogenase activity)	AT3G06810.1	IBR3	acyl-CoA dehydrogenase-related	LOC_Os07g47820.1		acyl-CoA dehydrogenase family member 10, putative, expressed
Fa.208739.1	-1.98967	0.999999	FALSE	-0.81731	0.999999	FALSE	-2.23004	0.999984	FALSE	-0.157224	0.999993	FALSE	23.5244	9.56225e-11	TRUE	-0.792792	0.999975	FALSE
Fa.24498.1	-1.74005	0.999999	FALSE	-23.1524	0.0771865	FALSE	-23.3151	0.108241	FALSE	-1.22708	0.999993	FALSE	23.5238	0.0426333	TRUE	1.69717	0.999975	FALSE
Fa.125034.1	0.437014	0.999999	FALSE	-0.108241	0.999999	FALSE	-0.540388	0.999984	FALSE	0.141664	0.999993	FALSE	23.5187	0.00235378	TRUE	1.50072	0.999975	FALSE
Fa.1960.1	-0.0031249	0.999999	FALSE	0.119865	0.999999	FALSE	1.09441	0.999984	FALSE	0.950988	0.999993	FALSE	23.5037	1.7167e-08	TRUE	1.76637	0.999975	FALSE
Fa.32177.1	-0.377046	0.999999	FALSE	-1.31144	0.999999	FALSE	-3.72472	0.999984	FALSE	-0.944505	0.999993	FALSE	23.5025	2.78616e-08	TRUE	-0.248975	0.999975	FALSE	Pavir.5KG206200.1	PF14310(Fibronectin type III-like domain), PF00933(Glycosyl hydrolase family 3 N terminal domain), PF01915(Glycosyl hydrolase family 3 C-terminal domain)	PTHR30620(PERIPLASMIC BETA-GLUCOSIDASE-RELATED), PTHR30620:SF30(SUBFAMILY NOT NAMED)		3.2.1.37(Xylan 1,4-beta-xylosidase.)	K15920(Carbohydrate metabolism: Amino sugar and nucleotide sugar metabolism [PATH:ko00520]: XYL4; xylan 1,4-beta-xylosidase)	GO:0005975(biological_process: carbohydrate metabolic process), GO:0004553(molecular_function: hydrolase activity, hydrolyzing O-glycosyl compounds)	AT5G64570.1	ATBXL4,XYL4	beta-D-xylosidase 4	LOC_Os01g19220.1		beta-D-xylosidase, putative, expressed
Fa.8556.1	0.595546	0.999999	FALSE	-0.770765	0.999999	FALSE	23.2318	0.021373	TRUE	-0.061467	0.999993	FALSE	-0.740087	0.99675	FALSE	-0.348853	0.999975	FALSE
Fa.136307.1	1.94217	0.999999	FALSE	21.3857	0.000930366	TRUE	0.0513201	0.999984	FALSE	0.498371	0.999993	FALSE	-21.9088	0.000342017	TRUE	-0.290642	0.999975	FALSE	Pavir.9NG610900.1	PF01501(Glycosyl transferase family 8)	PTHR11183(GLYCOGENIN), PTHR11183:SF33(GALACTINOL SYNTHASE 1-RELATED)	KOG1950(Glycosyl transferase, family 8 - glycogenin)	2.4.1.123(Inositol 3-alpha-galactosyltransferase.)	K18819(Carbohydrate metabolism: Galactose metabolism [PATH:ko00052]: GOLS; inositol 3-alpha-galactosyltransferase)	GO:0016757(molecular_function: transferase activity, transferring glycosyl groups), GO:0047216(molecular_function: inositol 3-alpha-galactosyltransferase activity), GO:0006012(biological_process: galactose metabolic process)	AT2G47180.1	AtGolS1,GolS1	galactinol synthase 1	LOC_Os03g20120.1		glycosyl transferase 8 domain containing protein, putative, expressed
Fa.41710.1	0.73359	0.999999	FALSE	-1.47093	0.999999	FALSE	-3.05091	0.999984	FALSE	-0.163	0.999993	FALSE	23.4963	2.89353e-20	TRUE	-1.58399	0.999975	FALSE
Fa.216992.1	-2.54557	0.999999	FALSE	-0.145036	0.999999	FALSE	0.924385	0.999984	FALSE	25.0106	0.00104264	TRUE	-0.118299	0.999004	FALSE	-0.774892	0.999975	FALSE
Fa.23063.1	22.6668	0.00520529	TRUE	-24.2656	0.00151478	TRUE	0.615472	0.999984	FALSE	0.159008	0.999993	FALSE	-1.90113	0.966799	FALSE	1.16937	0.999975	FALSE
Fa.207953.3	23.0339	7.23195e-08	TRUE	-1.36422	0.999999	FALSE	-21.2974	1.197e-06	TRUE	-1.16677	0.999993	FALSE	23.4884	1.57716e-08	TRUE	-2.25593	0.999975	FALSE
Fa.48685.1	-0.69314	0.999999	FALSE	23.5263	8.23e-10	TRUE	0.914686	0.999984	FALSE	-0.0155074	0.999993	FALSE	0.541406	0.993477	FALSE	-1.75688	0.999975	FALSE
Fa.147967.1	1.52349	0.999999	FALSE	23.5222	5e-17	TRUE	-2.22116	0.999984	FALSE	2.2097	0.999993	FALSE	-0.138701	0.99734	FALSE	-1.73546	0.999975	FALSE
Fa.35229.2	-0.406188	0.999999	FALSE	21.375	0.00104721	TRUE	0.28008	0.999984	FALSE	-0.414218	0.999993	FALSE	-22.2315	0.000282927	TRUE	-0.397504	0.999975	FALSE	Pavir.2NG309600.3	PF16078(2-oxoglutarate dehydrogenase N-terminus), PF16870(2-oxoglutarate dehydrogenase C-terminal), PF00676(Dehydrogenase E1 component), PF02779(Transketolase, pyrimidine binding domain)	PTHR23152(2-OXOGLUTARATE DEHYDROGENASE), PTHR23152:SF8(SUBFAMILY NOT NAMED)		1.2.4.2(Oxoglutarate dehydrogenase (succinyl-transferring).)	K00164(Amino acid metabolism: Tryptophan metabolism [PATH:ko00380]: OGDH, sucA; 2-oxoglutarate dehydrogenase E1 component)	GO:0016624(molecular_function: oxidoreductase activity, acting on the aldehyde or oxo group of donors, disulfide as acceptor), GO:0008152(biological_process: metabolic process), GO:0055114(biological_process: oxidation-reduction process), GO:0030976(molecular_function: thiamine pyrophosphate binding), GO:0006099(biological_process: tricarboxylic acid cycle), GO:0004591(molecular_function: oxoglut…	AT5G65750.1		2-oxoglutarate dehydrogenase, E1 component	LOC_Os07g49520.1		2-oxoglutarate dehydrogenase E1 component, mitochondrial precursor, putative, expressed
Fa.163546.1	-0.585146	0.999999	FALSE	-0.805805	0.999999	FALSE	-5.27542	0.999984	FALSE	-0.456535	0.999993	FALSE	23.4843	1.77682e-10	TRUE	-1.71667	0.999975	FALSE
Fa.160103.1	-1.09717	0.999999	FALSE	0.523784	0.999999	FALSE	0.773067	0.999984	FALSE	25.0035	1.88359e-10	TRUE	0.699825	0.989255	FALSE	0.914683	0.999975	FALSE
Fa.7702.1	-24.8237	1.14699e-13	TRUE	23.634	2.7e-12	TRUE	-1.43855	0.999984	FALSE	1.18361	0.999993	FALSE	23.4749	1.87396e-12	TRUE	-0.549576	0.999975	FALSE	Pavir.5NG212600.1	PF13620(Carboxypeptidase regulatory-like domain)	PTHR23303(CARBOXYPEPTIDASE REGULATORY REGION-CONTAINING)					AT3G62360.1		Carbohydrate-binding-like fold	LOC_Os01g19470.1		nodal modulator 1 precursor, putative, expressed
Fa.98046.1	-22.6744	0.000697433	TRUE	21.1452	0.00236931	TRUE	1.03372	0.999984	FALSE	-1.11185	0.999993	FALSE	-22.094	0.000682778	TRUE	-21.5969	0.00186898	TRUE
Fa.129614.1	22.6398	2.8685e-07	TRUE	-0.340289	0.999999	FALSE	-0.931254	0.999984	FALSE	0.0987852	0.999993	FALSE	-1.04283	0.976498	FALSE	-22.7173	3.22357e-07	TRUE
Fa.209931.1	0.0574838	0.999999	FALSE	-0.653307	0.999999	FALSE	-2.85824	0.999984	FALSE	-0.282127	0.999993	FALSE	23.4742	2.31451e-14	TRUE	-1.22015	0.999975	FALSE
Fa.80111.1	-1.05399	0.999999	FALSE	-1.87147	0.999999	FALSE	23.2265	6.56181e-10	TRUE	0.605121	0.999993	FALSE	-4.51898	0.477535	FALSE	2.45814	0.999975	FALSE
Fa.142408.1	0.666597	0.999999	FALSE	-2.07246	0.999999	FALSE	-20.9982	5.01467e-05	TRUE	-0.508405	0.999993	FALSE	23.4741	9.99434e-07	TRUE	-0.907418	0.999975	FALSE
Fa.204710.1	-1.11864	0.999999	FALSE	26.4331	1.92e-06	TRUE	-0.568643	0.999984	FALSE	24.9254	1.30514e-05	TRUE	-0.0881985	0.999131	FALSE	-24.4989	2.0822e-05	TRUE
Fa.41017.1	-1.91726	0.999999	FALSE	-1.75313	0.999999	FALSE	-0.826134	0.999984	FALSE	23.3307	8.38809e-09	TRUE	23.4702	2.6034e-09	TRUE	-21.1959	4.18467e-07	TRUE	Pavir.5KG539800.2	PF02358(Trehalose-phosphatase), PF00982(Glycosyltransferase family 20)	PTHR10788(TREHALOSE-6-PHOSPHATE SYNTHASE), PTHR10788:SF18(ALPHA,ALPHA-TREHALOSE-PHOSPHATE SYNTHASE [UDP-FORMING] 7-RELATED)		2.4.1.15(Alpha,alpha-trehalose-phosphate synthase (UDP-forming).), 3.1.3.12(Trehalose-phosphatase.)	K16055(Glycan biosynthesis and metabolism: Glycosyltransferases [BR:ko01003]: TPS; trehalose 6-phosphate synthase/phosphatase)	GO:0005992(biological_process: trehalose biosynthetic process), GO:0003824(molecular_function: catalytic activity)	AT1G06410.1	ATTPS7,ATTPSA,TPS7	trehalose-phosphatase/synthase 7	LOC_Os01g54560.1		trehalose synthase, putative, expressed
Fa.33122.1	-1.98744	0.999999	FALSE	0.0869595	0.999999	FALSE	-1.50456	0.999984	FALSE	24.9045	1.32575e-14	TRUE	0.198937	0.99675	FALSE	1.34196	0.999975	FALSE
Fa.84475.1	0.38739	0.999999	FALSE	-0.0349898	0.999999	FALSE	0.417302	0.999984	FALSE	-0.0821824	0.999993	FALSE	23.4562	2.01392e-09	TRUE	-0.806828	0.999975	FALSE
Fa.55320.1	-0.809599	0.999999	FALSE	0.180224	0.999999	FALSE	-0.665449	0.999984	FALSE	24.8764	3.41815e-06	TRUE	-0.245109	0.997487	FALSE	-24.9361	3.27592e-06	TRUE
Fa.37543.1	0.423022	0.999999	FALSE	-23.0977	0.00154159	TRUE	23.2239	0.00155369	TRUE	0.972014	0.999993	FALSE	-1.67591	0.97193	FALSE	1.6084	0.999975	FALSE
Fa.10615.1	-0.047473	0.999999	FALSE	-24.5017	5.02e-06	TRUE	26.1952	5.62831e-07	TRUE	24.869	3.70994e-06	TRUE	-2.1592	0.925018	FALSE	-0.301141	0.999975	FALSE	Pavir.1NG489800.2	PF00675(Insulinase (Peptidase family M16)), PF05193(Peptidase M16 inactive domain), PF08367(Peptidase M16C associated)	PTHR11851(METALLOPROTEASE), PTHR11851:SF68(PRESEQUENCE PROTEASE 1, CHLOROPLASTIC/MITOCHONDRIAL-RELATED)			K06972(Enzyme families: Peptidases [BR:ko01002]: PITRM1, PreP, CYM1; presequence protease)	GO:0006508(biological_process: proteolysis)	AT3G19170.1	ATPREP1,ATZNMP,PREP1	presequence protease 1	LOC_Os02g52390.1		M16 domain containing zinc peptidase, putative, expressed
Fa.154825.1	-1.31795	0.999999	FALSE	0.192813	0.999999	FALSE	-0.636788	0.999984	FALSE	-0.635527	0.999993	FALSE	23.4557	9.44944e-20	TRUE	-0.0147411	0.999975	FALSE
Fa.22834.1	-0.19373	0.999999	FALSE	0.0252467	0.999999	FALSE	-22.5563	0.0287616	TRUE	0.606313	0.999993	FALSE	23.4539	0.00971671	TRUE	-22.4343	0.0279876	TRUE
Fa.4162.1	1.3744	0.999999	FALSE	23.5049	1.65e-06	TRUE	-0.291699	0.999984	FALSE	-0.0444097	0.999993	FALSE	-0.259798	0.996947	FALSE	-0.957193	0.999975	FALSE
Fa.14320.2	-22.9267	0.00318411	TRUE	21.1035	0.0100897	TRUE	0.0773707	0.999984	FALSE	-22.0204	0.00739154	TRUE	-19.7722	0.0158472	TRUE	3.08142	0.999975	FALSE
Fa.27770.1	21.6703	0.00573564	TRUE	-1.08347	0.999999	FALSE	0.465059	0.999984	FALSE	1.45842	0.999993	FALSE	23.4507	0.000884734	TRUE	-23.0429	0.00216134	TRUE
Fa.21354.1	-2.50794	0.999999	FALSE	21.3017	0.000180537	TRUE	23.1582	2.25344e-05	TRUE	-0.574938	0.999993	FALSE	-1.98061	0.937319	FALSE	-0.310047	0.999975	FALSE
Fa.29211.3	-2.08697	0.999999	FALSE	38.4676	1.3e-17	TRUE	3.20278	0.999984	FALSE	3.57327	0.999993	FALSE	-1.01751	0.986672	FALSE	18.7664	0.000977899	TRUE
Fa.6341.2	0.378652	0.999999	FALSE	0.260041	0.999999	FALSE	1.64991	0.999984	FALSE	0.321503	0.999993	FALSE	-1.74586	0.934025	FALSE	18.7657	0.000140198	TRUE
Fa.15988.1	-23.7521	0.000713612	TRUE	21.0286	0.00562727	TRUE	-0.918665	0.999984	FALSE	-0.0758825	0.999993	FALSE	-22.5171	0.00118009	TRUE	-1.42706	0.999975	FALSE
Fa.72415.1	-0.0322906	0.999999	FALSE	1.4379	0.999999	FALSE	23.1521	3.85734e-06	TRUE	-0.0569209	0.999993	FALSE	-1.06291	0.981257	FALSE	0.143184	0.999975	FALSE
Fa.54615.1	19.8516	0.00361457	TRUE	20.9838	0.00129872	TRUE	1.87872	0.999984	FALSE	-22.345	0.000463876	TRUE	-22.2213	0.000246789	TRUE	3.99622	0.998926	FALSE
Fa.213360.1	-0.567086	0.999999	FALSE	-1.71658	0.999999	FALSE	-3.9813	0.999984	FALSE	-0.4064	0.999993	FALSE	23.4493	4.87256e-13	TRUE	-2.15534	0.999975	FALSE
Fa.66322.1	0.169052	0.999999	FALSE	-0.303419	0.999999	FALSE	-0.129899	0.999984	FALSE	0.21272	0.999993	FALSE	-1.25328	0.865081	FALSE	18.7612	2.67675e-14	TRUE
Fa.174896.1	22.5873	0.000466458	TRUE	0.754232	0.999999	FALSE	23.034	0.000317323	TRUE	0.218483	0.999993	FALSE	-0.524728	0.99675	FALSE	0.431297	0.999975	FALSE
Fa.394.1	23.6402	8.40949e-06	TRUE	-0.196966	0.999999	FALSE	-1.57772	0.999984	FALSE	-0.216404	0.999993	FALSE	23.4435	5.73017e-06	TRUE	-22.3177	4.70261e-05	TRUE	Pavir.3NG177480.1	PF00122(E1-E2 ATPase), PF12710(haloacid dehalogenase-like hydrolase), PF16209(Phospholipid-translocating ATPase N-terminal), PF16212(Phospholipid-translocating P-type ATPase C-terminal)	PTHR24092(FAMILY NOT NAMED), PTHR24092:SF65(SUBFAMILY NOT NAMED)		3.6.3.1(Phospholipid-translocating ATPase.)	K01530(Metabolism: Energy metabolism: E3.6.3.1; phospholipid-translocating ATPase)	GO:0046872(molecular_function: metal ion binding), GO:0000166(molecular_function: nucleotide binding), GO:0016021(cellular_component: integral component of membrane), GO:0015914(biological_process: phospholipid transport), GO:0005524(molecular_function: ATP binding), GO:0004012(molecular_function: phospholipid-translocating ATPase activity), GO:0000287(molecular_function: magnesium ion binding)	AT1G68710.1		ATPase E1-E2 type family protein / haloacid dehalogenase-like hydrolase family protein	LOC_Os05g01030.1		phospholipid-transporting ATPase, putative, expressed
Fa.154474.1	-0.789192	0.999999	FALSE	-0.87296	0.999999	FALSE	-1.18948	0.999984	FALSE	0.414608	0.999993	FALSE	23.4305	2.81123e-13	TRUE	-1.90904	0.999975	FALSE
Fa.121111.1	-1.70306	0.999999	FALSE	-22.5965	0.000145425	TRUE	-1.33302	0.999984	FALSE	0.0986	0.999993	FALSE	23.4242	3.3749e-05	TRUE	-1.2875	0.999975	FALSE
Fa.123745.1	0.498295	0.999999	FALSE	-0.197215	0.999999	FALSE	0.218778	0.999984	FALSE	-0.729022	0.999993	FALSE	0.668928	0.981362	FALSE	18.7515	6.13615e-09	TRUE	Pavir.5KG605500.1	PF13499(EF-hand domain pair), PF00036(EF hand), PF07714(Protein tyrosine kinase)	PTHR24349(SERINE/THREONINE-PROTEIN KINASE), PTHR24349:SF145(SUBFAMILY NOT NAMED)	KOG0032(Ca2+/calmodulin-dependent protein kinase, EF-Hand protein superfamily)	2.7.11.1(Non-specific serine/threonine protein kinase.)	K13412(Infectious diseases: Toxoplasmosis [PATH:ko05145]: CPK; calcium-dependent protein kinase)	GO:0005509(molecular_function: calcium ion binding), GO:0006468(biological_process: protein phosphorylation), GO:0004672(molecular_function: protein kinase activity)	AT3G51850.1	CPK13	calcium-dependent protein kinase 13	LOC_Os01g61590.1		CAMK_CAMK_like.1 - CAMK includes calcium/calmodulin depedent protein kinases, expressed
Fa.1538.1	22.5853	8.47427e-08	TRUE	-1.94342	0.999999	FALSE	-2.56038	0.999984	FALSE	0.265509	0.999993	FALSE	0.094701	0.99875	FALSE	-23.4678	2.62393e-08	TRUE
Fa.86725.1	21.4174	0.223272	FALSE	23.1519	0.0771865	FALSE	-23.0742	0.119716	FALSE	-0.0557503	0.999993	FALSE	23.4185	0.0440848	TRUE	-22.0611	0.131497	FALSE
Fa.97201.1	-0.129528	0.999999	FALSE	-22.6555	9.96e-05	TRUE	0.0495681	0.999984	FALSE	-24.4351	1.59211e-05	TRUE	23.4164	2.38653e-05	TRUE	-0.973094	0.999975	FALSE	Pavir.1KG441200.1	PF07687(Peptidase dimerisation domain), PF01546(Peptidase family M20/M25/M40)	PTHR11014(PEPTIDASE M20 FAMILY MEMBER), PTHR11014:SF109(SUBFAMILY NOT NAMED)	KOG2276(Metalloexopeptidases)	3.5.1.16(Acetylornithine deacetylase.)	K01438(Amino acid metabolism: Arginine biosynthesis [PATH:ko00220]: argE; acetylornithine deacetylase)	GO:0016787(molecular_function: hydrolase activity), GO:0008152(biological_process: metabolic process)	AT4G17830.1		Peptidase M20/M25/M40 family protein	LOC_Os02g46520.1		hydrolase, putative, expressed
Fa.55591.1	0.015669	0.999999	FALSE	0.494554	0.999999	FALSE	23.1146	1.63073e-12	TRUE	-0.279281	0.999993	FALSE	0.364987	0.99675	FALSE	0.129401	0.999975	FALSE
Fa.89747.1	-4.19597	0.999999	FALSE	1.28746	0.999999	FALSE	-2.62155	0.999984	FALSE	-0.173762	0.999993	FALSE	23.4093	1.2055e-11	TRUE	-1.53251	0.999975	FALSE
Fa.62911.1	-0.233527	0.999999	FALSE	-0.251716	0.999999	FALSE	4.16615	0.999984	FALSE	24.7304	5.14182e-08	TRUE	-2.99206	0.805193	FALSE	1.84478	0.999975	FALSE
Fa.136415.2	-1.17305	0.999999	FALSE	-1.84251	0.999999	FALSE	-19.9109	0.000201082	TRUE	0.920997	0.999993	FALSE	23.4071	1.23045e-06	TRUE	1.79578	0.999975	FALSE
Fa.208752.5	22.6453	0.140591	FALSE	20.6322	0.169875	FALSE	0.248914	0.999984	FALSE	0.36767	0.999993	FALSE	23.4071	0.0441829	TRUE	-23.694	0.0797748	FALSE
Fa.33821.1	1.1967	0.999999	FALSE	23.5369	0.000110144	TRUE	-0.732477	0.999984	FALSE	24.7202	3.75149e-05	TRUE	1.38744	0.97571	FALSE	-1.46063	0.999975	FALSE
Fa.69005.1	-0.105219	0.999999	FALSE	23.4904	0.00155476	TRUE	0.337861	0.999984	FALSE	-0.054621	0.999993	FALSE	1.77682	0.969034	FALSE	-0.0421362	0.999975	FALSE
Fa.47425.1	-0.718783	0.999999	FALSE	-1.00595	0.999999	FALSE	23.1071	7.14243e-20	TRUE	-0.0790738	0.999993	FALSE	-0.872819	0.948402	FALSE	0.353757	0.999975	FALSE	Pavir.5KG119800.2	PF00400(WD domain, G-beta repeat)	PTHR19856(WD-REPEATCONTAINING PROTEIN WDR1)				GO:0005515(molecular_function: protein binding)	AT3G18060.1		transducin family protein / WD-40 repeat family protein	LOC_Os01g03510.1		WD domain, G-beta repeat domain containing protein, expressed
Fa.84809.1	-0.275669	0.999999	FALSE	23.4661	2.47e-07	TRUE	2.30078	0.999984	FALSE	0.495973	0.999993	FALSE	-0.802029	0.98871	FALSE	0.127463	0.999975	FALSE
Fa.55488.1	22.5764	2.48643e-06	TRUE	-1.07818	0.999999	FALSE	0.0795025	0.999984	FALSE	-1.23901	0.999993	FALSE	-1.27447	0.969238	FALSE	-0.831876	0.999975	FALSE	Pavir.1NG371700.1	PF07719(Tetratricopeptide repeat), PF00515(Tetratricopeptide repeat), PF13414(TPR repeat)	PTHR22904(TPR REPEAT CONTAINING PROTEIN), PTHR22904:SF355(SUBFAMILY NOT NAMED)			K09553(Neurodegenerative diseases: Prion diseases [PATH:ko05020]: STIP1; stress-induced-phosphoprotein 1)	GO:0005515(molecular_function: protein binding)	AT1G62740.1		stress-inducible protein, putative	LOC_Os02g43020.1		heat shock protein STI, putative, expressed
Fa.11330.1	-1.67384	0.999999	FALSE	23.464	1.8e-05	TRUE	-1.15306	0.999984	FALSE	-0.722384	0.999993	FALSE	-0.138423	0.998491	FALSE	1.6131	0.999975	FALSE
Fa.24918.1	22.5737	6.1671e-06	TRUE	-0.3584	0.999999	FALSE	-0.640922	0.999984	FALSE	0.580992	0.999993	FALSE	0.302159	0.99675	FALSE	-0.437866	0.999975	FALSE	Pavir.5NG629585.1	PF00343(Carbohydrate phosphorylase)	PTHR11468(GLYCOGEN PHOSPHORYLASE), PTHR11468:SF4(ALPHA-GLUCAN PHOSPHORYLASE 2, CYTOSOLIC)		2.4.1.1(Glycogen phosphorylase.)	K00688(Endocrine and metabolic diseases: Insulin resistance [PATH:ko04931]: PYG, glgP; glycogen phosphorylase)	GO:0008184(molecular_function: glycogen phosphorylase activity), GO:0005975(biological_process: carbohydrate metabolic process)	AT3G46970.1	ATPHS2,PHS2	alpha-glucan phosphorylase 2	LOC_Os01g63270.1		alpha-glucan phosphorylast isozyme, putative, expressed
Fa.174333.1	23.5096	0.000118073	TRUE	-1.42621	0.999999	FALSE	-23.6123	0.000109852	TRUE	-0.670258	0.999993	FALSE	23.4041	7.44689e-05	TRUE	-1.13194	0.999975	FALSE
Fa.51396.1	0.0241813	0.999999	FALSE	-0.171504	0.999999	FALSE	23.1028	8.31179e-10	TRUE	-0.577984	0.999993	FALSE	1.63078	0.918539	FALSE	-2.40725	0.999975	FALSE
Fa.391.1	-0.731094	0.999999	FALSE	1.63427	0.999999	FALSE	23.0775	1.20834e-08	TRUE	-0.859846	0.999993	FALSE	2.3501	0.848158	FALSE	-21.8844	1.37608e-07	TRUE
Fa.29647.2	2.23496	0.999999	FALSE	20.6966	0.00772502	TRUE	-0.600293	0.999984	FALSE	0.753522	0.999993	FALSE	-20.3751	0.00664953	TRUE	-22.374	0.00258656	TRUE
Fa.41987.1	0.358312	0.999999	FALSE	0.867229	0.999999	FALSE	1.53497	0.999984	FALSE	0.744807	0.999993	FALSE	23.4041	1.02599e-10	TRUE	0.887559	0.999975	FALSE
Fa.107588.1	-0.155862	0.999999	FALSE	-0.604118	0.999999	FALSE	-0.729319	0.999984	FALSE	-1.27937	0.999993	FALSE	23.3974	6.12143e-11	TRUE	-0.102999	0.999975	FALSE
Fa.23234.1	20.3038	2.34145e-09	TRUE	-1.12466	0.999999	FALSE	-3.88719	0.999984	FALSE	-0.147543	0.999993	FALSE	23.3961	5.85902e-13	TRUE	-1.0248	0.999975	FALSE
Fa.17608.1	22.5023	1.42825e-06	TRUE	-1.26991	0.999999	FALSE	-22.9671	6.86744e-07	TRUE	-2.33375	0.999993	FALSE	0.933384	0.983469	FALSE	-2.35241	0.999975	FALSE
Fa.117334.1	0.699547	0.999999	FALSE	23.454	1.16e-14	TRUE	0.891463	0.999984	FALSE	0.240525	0.999993	FALSE	-1.33566	0.917466	FALSE	0.457033	0.999975	FALSE
Fa.86708.1	19.4014	0.134928	FALSE	20.4593	0.0575206	FALSE	1.60744	0.999984	FALSE	-22.03	0.0419098	TRUE	-20.0615	0.0428497	TRUE	-0.354876	0.999975	FALSE
Fa.166465.1	0.562376	0.999999	FALSE	-1.17391	0.999999	FALSE	-4.82798	0.999984	FALSE	-0.27434	0.999993	FALSE	23.3957	2.87008e-12	TRUE	-1.1169	0.999975	FALSE
Fa.30348.1	2.31138	0.999999	FALSE	0.731939	0.999999	FALSE	-0.868555	0.999984	FALSE	24.6852	1.31608e-12	TRUE	-0.3349	0.99675	FALSE	-0.696271	0.999975	FALSE	Pavir.5KG070200.1	PF00168(C2 domain), PF00614(Phospholipase D Active site motif), PF12357(Phospholipase D C terminal )	PTHR18896(PHOSPHOLIPASE D), PTHR18896:SF67(SUBFAMILY NOT NAMED)		3.1.4.4(Phospholipase D.)	K01115(Cancers: Choline metabolism in cancer [PATH:ko05231]: PLD1_2; phospholipase D1/2)	GO:0005515(molecular_function: protein binding), GO:0003824(molecular_function: catalytic activity)	AT3G15730.1	PLD,PLDALPHA1	phospholipase D alpha 1	LOC_Os01g07760.1		phospholipase D, putative, expressed
Fa.164737.1	-0.715455	0.999999	FALSE	2.33772	0.999999	FALSE	21.9588	3.82117e-06	TRUE	24.5169	9.65021e-08	TRUE	2.25231	0.892269	FALSE	-3.58648	0.979664	FALSE
Fa.108568.1	-1.53845	0.999999	FALSE	20.4317	0.00181125	TRUE	-0.118308	0.999984	FALSE	0.247392	0.999993	FALSE	-20.3815	0.00122009	TRUE	8.40924	0.671936	FALSE
Fa.158203.2	0.267917	0.999999	FALSE	23.7514	5.4e-07	TRUE	2.10757	0.999984	FALSE	-0.140798	0.999993	FALSE	23.3955	4.42679e-07	TRUE	-2.743	0.999975	FALSE
Fa.159292.1	-23.4072	9.45455e-10	TRUE	-0.0604247	0.999999	FALSE	-1.98084	0.999984	FALSE	24.4649	1.13894e-10	TRUE	1.59001	0.925935	FALSE	-1.97365	0.999975	FALSE
Fa.125772.1	22.4974	3.54745e-12	TRUE	0.964188	0.999999	FALSE	-0.128507	0.999984	FALSE	-0.0452234	0.999993	FALSE	-2.17446	0.800585	FALSE	1.51394	0.999975	FALSE
Fa.66313.1	-24.768	3.35931e-08	TRUE	22.2577	1.65e-06	TRUE	-22.6408	9.03105e-07	TRUE	24.4391	6.31168e-08	TRUE	1.0694	0.977021	FALSE	0.701022	0.999975	FALSE
Fa.129200.1	0.111421	0.999999	FALSE	-2.04999	0.999999	FALSE	-5.16329	0.980063	FALSE	0.0189166	0.999993	FALSE	23.3915	1.44781e-12	TRUE	-1.57762	0.999975	FALSE
Fa.10647.1	22.4195	1.58508e-06	TRUE	2.8261	0.999999	FALSE	0.214456	0.999984	FALSE	-3.09981	0.999993	FALSE	1.32152	0.96529	FALSE	-0.923959	0.999975	FALSE	Pavir.9KG029983.1	PF02518(Histidine kinase-, DNA gyrase B-, and HSP90-like ATPase), PF00512(His Kinase A (phospho-acceptor) domain), PF01590(GAF domain), PF08446(PAS fold), PF00989(PAS fold), PF00360(Phytochrome region)	PTHR24423(TWO-COMPONENT SENSOR HISTIDINE KINASE), PTHR24423:SF519(PHYTOCHROME A)			K12120(Environmental adaptation: Circadian rhythm - plant [PATH:ko04712]: PHYA; phytochrome A)	GO:0007165(biological_process: signal transduction), GO:0000155(molecular_function: phosphorelay sensor kinase activity), GO:0005515(molecular_function: protein binding), GO:0006355(biological_process: regulation of transcription, DNA-templated), GO:0018298(biological_process: protein-chromophore linkage), GO:0009584(biological_process: detection of visible light)	AT1G09570.1	FHY2,FRE1,HY8,PHYA	phytochrome A	LOC_Os03g51030.2		phytochrome A, putative, expressed
Fa.149340.1	-23.2509	2.97442e-05	TRUE	1.63741	0.999999	FALSE	-0.656151	0.999984	FALSE	0.510231	0.999993	FALSE	23.3906	1.38643e-05	TRUE	-2.42733	0.999975	FALSE
Fa.184344.2	22.1837	2.42531e-05	TRUE	1.40038	0.999999	FALSE	-22.9466	9.4533e-06	TRUE	24.4382	1.58728e-06	TRUE	-0.983188	0.984967	FALSE	-0.791248	0.999975	FALSE
Fa.67337.2	-22.9902	0.0107553	TRUE	20.4037	0.0388316	TRUE	-0.834463	0.999984	FALSE	-0.0370181	0.999993	FALSE	-23.365	0.00511928	TRUE	0.373087	0.999975	FALSE
Fa.152687.1	22.8919	3.2126e-08	TRUE	1.17025	0.999999	FALSE	1.86236	0.999984	FALSE	24.4085	2.30598e-09	TRUE	1.49013	0.943933	FALSE	-22.9362	4.2217e-08	TRUE	Pavir.1KG485910.1	PF16544(Homodimerisation region of STAR domain protein)	PTHR11208(RNA-BINDING PROTEIN RELATED)	KOG1588(RNA-binding protein Sam68 and related KH domain proteins)		K14945(Transcription: Spliceosome [BR:ko03041]: QKI; protein quaking)		AT5G56140.1		RNA-binding KH domain-containing protein	LOC_Os02g49080.1		KH domain containing protein, putative, expressed
Fa.164806.1	-0.507931	0.999999	FALSE	-0.216587	0.999999	FALSE	-2.52287	0.999984	FALSE	0.249675	0.999993	FALSE	23.3904	1.28553e-19	TRUE	-1.4174	0.999975	FALSE
Fa.29486.2	-0.931644	0.999999	FALSE	1.64738	0.999999	FALSE	0.832225	0.999984	FALSE	-0.977993	0.999993	FALSE	23.3873	2.84917e-09	TRUE	-0.164542	0.999975	FALSE
Fa.14082.1	0.27594	0.999999	FALSE	0.022537	0.999999	FALSE	22.981	0.000291354	TRUE	-0.273533	0.999993	FALSE	-0.498641	0.99675	FALSE	1.34393	0.999975	FALSE
Fa.37803.1	23.0808	0.117764	FALSE	23.3892	0.0716574	FALSE	-1.05918	0.999984	FALSE	-23.1941	0.135881	FALSE	23.3869	0.0445831	TRUE	19.7478	0.235335	FALSE
Fa.97414.1	22.3972	5.99303e-08	TRUE	0.784022	0.999999	FALSE	-23.0632	1.76863e-08	TRUE	0.166605	0.999993	FALSE	1.06758	0.972529	FALSE	1.22006	0.999975	FALSE
Fa.195832.1	22.3921	3.6163e-07	TRUE	-0.767351	0.999999	FALSE	0.656653	0.999984	FALSE	0.125793	0.999993	FALSE	0.222488	0.99719	FALSE	-0.896076	0.999975	FALSE
Fa.152800.1	-2.56996	0.999999	FALSE	1.17332	0.999999	FALSE	-1.04159	0.999984	FALSE	0.980344	0.999993	FALSE	23.3851	8.54195e-08	TRUE	-1.81938	0.999975	FALSE
Fa.179946.1	0.377727	0.999999	FALSE	-0.892573	0.999999	FALSE	-0.323029	0.999984	FALSE	0.428025	0.999993	FALSE	23.3794	7.8958e-22	TRUE	1.03279	0.999975	FALSE
Fa.79374.1	-0.984418	0.999999	FALSE	-1.66167	0.999999	FALSE	-0.0411945	0.999984	FALSE	1.34029	0.999993	FALSE	23.374	1.12442e-10	TRUE	-0.150865	0.999975	FALSE
Fa.96259.8	-22.3521	3.35931e-08	TRUE	4.15263	0.967407	FALSE	0.333738	0.999984	FALSE	25.0642	1.97026e-10	TRUE	23.365	2.25434e-09	TRUE	2.10328	0.999975	FALSE
Fa.2697.1	1.69729	0.999999	FALSE	0.147345	0.999999	FALSE	23.3454	0.000313772	TRUE	-1.57165	0.999993	FALSE	23.3644	0.000170296	TRUE	0.892202	0.999975	FALSE	Pavir.9NG754000.2	PF00005(ABC transporter), PF00664(ABC transporter transmembrane region)	PTHR24223(FAMILY NOT NAMED), PTHR24223:SF189(ABC TRANSPORTER C FAMILY MEMBER 5)		3.6.3.44(Xenobiotic-transporting ATPase.)		GO:0016887(molecular_function: ATPase activity), GO:0005524(molecular_function: ATP binding), GO:0055085(biological_process: transmembrane transport), GO:0042626(molecular_function: ATPase activity, coupled to transmembrane movement of substances), GO:0016021(cellular_component: integral component of membrane), GO:0006810(biological_process: transport)	AT1G04120.1	ABCC5,ATABCC5,ATMRP5,MRP5	multidrug resistance-associated protein 5	LOC_Os03g04920.1		multidrug resistance-associated protein, putative, expressed
Fa.48012.1	-0.161124	0.999999	FALSE	0.124548	0.999999	FALSE	-4.49145	0.999984	FALSE	0.0744851	0.999993	FALSE	23.3607	2.9487e-10	TRUE	-1.02415	0.999975	FALSE
Fa.16938.1	22.3645	1.05038e-14	TRUE	0.33392	0.999999	FALSE	1.2677	0.999984	FALSE	0.237887	0.999993	FALSE	-0.906812	0.959636	FALSE	1.37815	0.999975	FALSE
Fa.57656.1	22.347	6.30193e-15	TRUE	1.26399	0.999999	FALSE	-0.205639	0.999984	FALSE	2.62361	0.999993	FALSE	-2.37138	0.703832	FALSE	0.837298	0.999975	FALSE
Fa.1037.2	21.9588	0.041644	TRUE	18.5084	0.134563	FALSE	0.702259	0.999984	FALSE	-1.29957	0.999993	FALSE	-21.1872	0.0306171	TRUE	-22.408	0.0306433	TRUE
Fa.202474.3	1.31348	0.999999	FALSE	-0.0994455	0.999999	FALSE	-1.4604	0.999984	FALSE	-1.9922	0.999993	FALSE	23.3593	6.40626e-07	TRUE	-1.34279	0.999975	FALSE
Fa.4281.1	21.0429	7.00654e-10	TRUE	0.590701	0.999999	FALSE	-0.647011	0.999984	FALSE	24.3931	1.7877e-13	TRUE	1.51556	0.911803	FALSE	-0.0858343	0.999975	FALSE	Pavir.9NG187300.2	PF10358(N-terminal C2 in EEIG1 and EHBP1 proteins)	PTHR13140(MYOSIN), PTHR13140:SF402(SUBFAMILY NOT NAMED)	KOG0933(Structural maintenance of chromosome protein 2 (chromosome condensation complex Condensin, subunit E)), KOG4593(Mitotic checkpoint protein MAD1), KOG0978(E3 ubiquitin ligase involved in syntaxin degradation)				AT5G52280.1		Myosin heavy chain-related protein	LOC_Os03g01710.1		expressed protein
Fa.140433.1	20.9679	4.18114e-10	TRUE	1.26837	0.999999	FALSE	-0.121918	0.999984	FALSE	3.32677	0.999993	FALSE	23.3581	4.93633e-13	TRUE	-1.21001	0.999975	FALSE
Fa.3290.4	-2.63269	0.999999	FALSE	-2.61064	0.999999	FALSE	0.792786	0.999984	FALSE	1.31093	0.999993	FALSE	1.80159	0.818273	FALSE	18.7139	2.15895e-10	TRUE
Fa.77086.1	22.3346	2.49953e-10	TRUE	1.13486	0.999999	FALSE	1.81768	0.999984	FALSE	-0.600106	0.999993	FALSE	-0.279523	0.99675	FALSE	-1.53746	0.999975	FALSE	Pavir.3NG141323.1	PF10250(GDP-fucose protein O-fucosyltransferase)	PTHR31288(FAMILY NOT NAMED), PTHR31288:SF9(SUBFAMILY NOT NAMED)					AT2G01480.1		O-fucosyltransferase family protein	LOC_Os05g38490.1		growth regulator related protein, putative, expressed
Fa.111270.1	0.929808	0.999999	FALSE	24.4009	2.18e-18	TRUE	-0.373753	0.999984	FALSE	24.3415	2.99376e-18	TRUE	-0.312281	0.99675	FALSE	-1.17691	0.999975	FALSE
Fa.83801.1	0.355462	0.999999	FALSE	-0.0230197	0.999999	FALSE	-0.684418	0.999984	FALSE	24.2888	4.74929e-06	TRUE	-1.79356	0.947551	FALSE	0.127979	0.999975	FALSE
Fa.30380.1	1.08875	0.999999	FALSE	-1.19156	0.999999	FALSE	0.29601	0.999984	FALSE	-23.8821	4.38301e-07	TRUE	23.3553	4.18302e-07	TRUE	1.50499	0.999975	FALSE	Pavir.2NG627100.1	PF02705(K+ potassium transporter)	PTHR30540(OSMOTIC STRESS POTASSIUM TRANSPORTER), PTHR30540:SF32(SUBFAMILY NOT NAMED)			K03549(Membrane transport: Transporters [BR:ko02000]: kup; KUP system potassium uptake protein)	GO:0071805(biological_process: potassium ion transmembrane transport), GO:0016020(cellular_component: membrane), GO:0015079(molecular_function: potassium ion transmembrane transporter activity)	AT3G02050.1	ATKT4,ATKUP3,KUP3	K+ uptake transporter 3	LOC_Os07g47350.2		potassium transporter, putative, expressed
Fa.69993.1	-0.590803	0.999999	FALSE	-23.8073	3.98e-06	TRUE	22.9617	1.13281e-05	TRUE	0.373792	0.999993	FALSE	-1.42773	0.966725	FALSE	-1.42622	0.999975	FALSE	Pavir.9NG686300.1	PF14531(Kinase-like), PF02149(Kinase associated domain 1)	PTHR24343(SERINE/THREONINE KINASE), PTHR24343:SF156(SUBFAMILY NOT NAMED)	KOG0583(Serine/threonine protein kinase)	2.7.11.1(Non-specific serine/threonine protein kinase.)	K07198(Endocrine and metabolic diseases: Insulin resistance [PATH:ko04931]: PRKAA, AMPK; 5'-AMP-activated protein kinase, catalytic alpha subunit)		AT3G01090.2	AKIN10,KIN10,SNRK1.1	SNF1 kinase homolog 10	LOC_Os08g37800.1		CAMK_KIN1/SNF1/Nim1_like_AMPKh.4 - CAMK includes calcium/calmodulin depedent protein kinases, expressed
Fa.30559.1	-24.592	2.16609e-06	TRUE	-24.153	3.75e-06	TRUE	23.0308	1.48391e-05	TRUE	24.2596	3.74771e-06	TRUE	-0.165839	0.998125	FALSE	-0.997033	0.999975	FALSE	Pavir.1KG496400.3	PF02705(K+ potassium transporter)	PTHR30540(OSMOTIC STRESS POTASSIUM TRANSPORTER), PTHR30540:SF37(SUBFAMILY NOT NAMED)			K03549(Membrane transport: Transporters [BR:ko02000]: kup; KUP system potassium uptake protein)	GO:0071805(biological_process: potassium ion transmembrane transport), GO:0016020(cellular_component: membrane), GO:0015079(molecular_function: potassium ion transmembrane transporter activity)	AT5G14880.1		Potassium transporter family protein	LOC_Os02g49760.3		potassium transporter, putative, expressed
Fa.95746.1	0.489091	0.999999	FALSE	24.4725	0.0050418	TRUE	0.292231	0.999984	FALSE	24.2478	0.00770695	TRUE	0.788218	0.99675	FALSE	0.0280646	0.999975	FALSE	Pavir.7KG122636.1	PF00262(Calreticulin family)	PTHR11073(CALRETICULIN AND CALNEXIN), PTHR11073:SF1(CALNEXIN 14D-RELATED)			K08054(Infectious diseases: HTLV-I infection [PATH:ko05166]: CANX; calnexin)	GO:0051082(molecular_function: unfolded protein binding), GO:0006457(biological_process: protein folding), GO:0005783(cellular_component: endoplasmic reticulum), GO:0005509(molecular_function: calcium ion binding)	AT5G61790.1	ATCNX1,CNX1	calnexin 1	LOC_Os04g32950.1		calreticulin precursor protein, putative, expressed
Fa.2927.1	-0.927561	0.999999	FALSE	23.4039	3.29e-12	TRUE	0.835943	0.999984	FALSE	0.611588	0.999993	FALSE	-0.100277	0.998212	FALSE	0.515848	0.999975	FALSE	Pavir.8NG103000.1	PF05000(RNA polymerase Rpb1, domain 4), PF04990(RNA polymerase Rpb1, domain 7), PF04983(RNA polymerase Rpb1, domain 3), PF04992(RNA polymerase Rpb1, domain 6), PF00623(RNA polymerase Rpb1, domain 2), PF04998(RNA polymerase Rpb1, domain 5), PF04997(RNA polymerase Rpb1, domain 1)	PTHR19376(DNA-DIRECTED RNA POLYMERASE), PTHR19376:SF37(DNA-DIRECTED RNA POLYMERASE II SUBUNIT RPB1)		2.7.7.6(DNA-directed RNA polymerase.)	K03006(Infectious diseases: Epstein-Barr virus infection [PATH:ko05169]: RPB1, POLR2A; DNA-directed RNA polymerase II subunit RPB1)	GO:0006351(biological_process: transcription, DNA-templated), GO:0003899(molecular_function: DNA-directed RNA polymerase activity), GO:0003677(molecular_function: DNA binding)	AT4G35800.1	NRPB1,RNA_POL_II_LS,RNA_POL_II_LSRNA_POL_II_LS,RPB1	RNA polymerase II large subunit	LOC_Os05g05860.1		retrotransposon protein, putative, unclassified, expressed
Fa.199832.5	0.38393	0.999999	FALSE	-3.44626	0.999999	FALSE	-6.0186	0.999984	FALSE	-1.12621	0.999993	FALSE	23.3497	4.97229e-08	TRUE	0.496066	0.999975	FALSE
Fa.172194.1	-5.15243	0.999999	FALSE	-1.301	0.999999	FALSE	-20.1546	0.0319927	TRUE	23.7272	0.00337706	TRUE	23.3487	0.00218448	TRUE	-3.21954	0.999975	FALSE
Fa.154857.1	-1.16808	0.999999	FALSE	23.3976	3.2e-13	TRUE	0.183231	0.999984	FALSE	-0.402159	0.999993	FALSE	1.35293	0.925051	FALSE	1.3753	0.999975	FALSE
Fa.82863.1	-23.0844	0.00238698	TRUE	23.5172	0.00160443	TRUE	23.6597	0.00160285	TRUE	24.2439	0.00118238	TRUE	-0.678301	0.99675	FALSE	-22.4413	0.00400116	TRUE
Fa.101649.1	22.3119	8.19842e-06	TRUE	0.017379	0.999999	FALSE	1.30042	0.999984	FALSE	-0.211227	0.999993	FALSE	3.60609	0.74956	FALSE	0.526396	0.999975	FALSE
Fa.137801.1	0.331129	0.999999	FALSE	-1.76474	0.999999	FALSE	-22.6492	3.17715e-06	TRUE	-0.730492	0.999993	FALSE	23.3475	6.13931e-07	TRUE	-0.656271	0.999975	FALSE
Fa.12783.1	-23.9914	8.59012e-08	TRUE	4.70368	0.956506	FALSE	-1.31392	0.999984	FALSE	24.2025	6.66221e-08	TRUE	4.19698	0.637147	FALSE	0.155319	0.999975	FALSE	Pavir.1KG044600.7	PF02309(AUX/IAA family), PF02362(B3 DNA binding domain), PF06507(Auxin response factor)	PTHR31384(FAMILY NOT NAMED), PTHR31384:SF9(SUBFAMILY NOT NAMED)				GO:0006355(biological_process: regulation of transcription, DNA-templated), GO:0005634(cellular_component: nucleus), GO:0003677(molecular_function: DNA binding), GO:0009725(biological_process: response to hormone)	AT5G20730.2	ARF7,BIP,IAA21,IAA23,IAA25,MSG1,NPH4,TIR5	Transcriptional factor B3 family protein / auxin-responsive factor AUX/IAA-related	LOC_Os02g04810.1		auxin response factor 5, putative, expressed
Fa.8446.1	0.664841	0.999999	FALSE	1.10034	0.999999	FALSE	22.9421	1.09079e-12	TRUE	-1.71742	0.999993	FALSE	0.186743	0.996783	FALSE	-0.759993	0.999975	FALSE
Fa.79951.1	22.2868	9.29808e-13	TRUE	0.0654331	0.999999	FALSE	-1.15137	0.999984	FALSE	0.662122	0.999993	FALSE	0.775891	0.975429	FALSE	1.40658	0.999975	FALSE	Pavir.2KG071200.2	PF03129(Anticodon binding domain), PF09180(Prolyl-tRNA synthetase, C-terminal), PF00587(tRNA synthetase class II core domain (G, H, P, S and T))	PTHR11451(TRNA SYNTHETASE-RELATED), PTHR11451:SF6(SUBFAMILY NOT NAMED)		6.1.1.15(Proline--tRNA ligase.)	K01881(Translation: Aminoacyl-tRNA biosynthesis [PATH:ko00970]: PARS, proS; prolyl-tRNA synthetase)	GO:0006433(biological_process: prolyl-tRNA aminoacylation), GO:0005737(cellular_component: cytoplasm), GO:0005524(molecular_function: ATP binding), GO:0004827(molecular_function: proline-tRNA ligase activity), GO:0000166(molecular_function: nucleotide binding), GO:0006418(biological_process: tRNA aminoacylation for protein translation), GO:0004812(molecular_function: aminoacyl-tRNA ligase activit…	AT5G52520.1	OVA6,PRORS1	Class II aaRS and biotin synthetases superfamily protein	LOC_Os07g07060.1		prolyl-tRNA synthetase, putative, expressed
Fa.63084.1	-0.0120722	0.999999	FALSE	0.482862	0.999999	FALSE	1.72958	0.999984	FALSE	0.496426	0.999993	FALSE	0.530869	0.99675	FALSE	18.7122	0.00187776	TRUE
Fa.29325.1	-0.591527	0.999999	FALSE	-0.512877	0.999999	FALSE	-6.1157	0.955174	FALSE	0.350884	0.999993	FALSE	23.3441	4.57947e-10	TRUE	-1.32301	0.999975	FALSE
Fa.1392.1	22.2805	1.13161e-07	TRUE	-0.00106398	0.999999	FALSE	0.371115	0.999984	FALSE	-1.55721	0.999993	FALSE	1.42897	0.949762	FALSE	0.940658	0.999975	FALSE	Pavir.4NG338800.1	PF04652(Vta1 like), PF14288(1,3-beta-glucan synthase subunit FKS1, domain-1), PF02364(1,3-beta-glucan synthase component )	PTHR12741(LYST-INTERACTING PROTEIN LIP5 DOPAMINE RESPONSIVE PROTEIN DRG-1), PTHR12741:SF24(SUBFAMILY NOT NAMED)		2.4.1.34(1,3-beta-glucan synthase.)	K11000(Glycan biosynthesis and metabolism: Glycosyltransferases [BR:ko01003]: CALS; callose synthase)	GO:0016020(cellular_component: membrane), GO:0006075(biological_process: (1->3)-beta-D-glucan biosynthetic process), GO:0003843(molecular_function: 1,3-beta-D-glucan synthase activity), GO:0000148(cellular_component: 1,3-beta-D-glucan synthase complex)	AT5G13000.1	ATGSL12,gsl12	glucan synthase-like 12	LOC_Os06g51270.1		1,3-beta-glucan synthase component domain containing protein, expressed
Fa.130818.1	19.7688	3.54338e-05	TRUE	-1.49703	0.999999	FALSE	-21.9556	1.61755e-06	TRUE	-0.289977	0.999993	FALSE	23.3435	9.53551e-08	TRUE	-1.77792	0.999975	FALSE
Fa.89129.1	-1.22671	0.999999	FALSE	-0.146707	0.999999	FALSE	-3.46625	0.999984	FALSE	0.431549	0.999993	FALSE	23.3412	6.88995e-17	TRUE	-1.81072	0.999975	FALSE
Fa.149270.2	21.1367	0.000977583	TRUE	-1.37227	0.999999	FALSE	-2.75238	0.999984	FALSE	-18.3832	0.0132835	TRUE	23.3411	6.41946e-05	TRUE	-23.5279	0.00010373	TRUE
Fa.50365.1	0.56532	0.999999	FALSE	-0.119455	0.999999	FALSE	0.695976	0.999984	FALSE	1.0591	0.999993	FALSE	23.3354	2.54038e-07	TRUE	-2.0564	0.999975	FALSE	Pavir.6NG020900.2	PF02847(MA3 domain)	PTHR12626(PROGRAMMED CELL DEATH 4), PTHR12626:SF0(LD21074P)					AT5G63190.1		MA3 domain-containing protein	LOC_Os08g02690.1		MA3 domain containing protein, expressed
Fa.94272.1	-0.883215	0.999999	FALSE	0.0138529	0.999999	FALSE	0.0704531	0.999984	FALSE	24.1961	1.01514e-05	TRUE	-1.79278	0.950614	FALSE	-1.94674	0.999975	FALSE
Fa.100384.1	22.4916	5.85707e-05	TRUE	-26.7477	3.17e-07	TRUE	-25.6036	1.3718e-06	TRUE	24.1936	9.40147e-06	TRUE	-1.03675	0.984962	FALSE	-2.24434	0.999975	FALSE
Fa.6954.1	0.45223	0.999999	FALSE	0.444814	0.999999	FALSE	0.0928018	0.999984	FALSE	24.1701	1.15507e-10	TRUE	-0.288326	0.99675	FALSE	-0.5357	0.999975	FALSE
Fa.163164.1	-0.641936	0.999999	FALSE	0.952476	0.999999	FALSE	22.8961	1.29643e-05	TRUE	-0.658329	0.999993	FALSE	-1.51349	0.962561	FALSE	-1.26801	0.999975	FALSE	Pavir.2NG650200.1	PF01912(eIF-6 family)	PTHR10784(EUKARYOTIC TRANSLATION INITIATION FACTOR 6)	KOG3185(Translation initiation factor 6 (eIF-6))		K03264(Translation: Translation factors [BR:ko03012]: EIF6; translation initiation factor 6)	GO:0043022(molecular_function: ribosome binding), GO:0042256(biological_process: mature ribosome assembly)	AT3G55620.1	emb1624	Translation initiation factor IF6	LOC_Os07g44620.2		eukaryotic translation initiation factor 6, putative, expressed
Fa.136769.1	21.7634	0.00139925	TRUE	-1.35532	0.999999	FALSE	-0.361938	0.999984	FALSE	-1.31606	0.999993	FALSE	23.3351	0.000192618	TRUE	-0.953214	0.999975	FALSE
Fa.93505.1	-0.19795	0.999999	FALSE	-0.0649329	0.999999	FALSE	22.8876	1.18449e-13	TRUE	2.53598	0.999993	FALSE	-1.55361	0.888459	FALSE	1.2727	0.999975	FALSE
Fa.212770.1	21.5805	0.0378709	TRUE	-23.844	0.00876364	TRUE	0.556443	0.999984	FALSE	-24.7896	0.00670847	TRUE	23.3258	0.00813212	TRUE	-23.4144	0.0128504	TRUE
Fa.133689.1	0.996683	0.999999	FALSE	23.6643	0.00638519	TRUE	23.9636	0.00611628	TRUE	24.1603	0.00626632	TRUE	0.251397	0.998036	FALSE	-21.6646	0.0236248	TRUE
Fa.55109.1	0.0777339	0.999999	FALSE	-1.31555	0.999999	FALSE	-3.72829	0.999984	FALSE	-0.523896	0.999993	FALSE	23.3187	6.33811e-11	TRUE	-1.40711	0.999975	FALSE
Fa.127128.1	-0.791896	0.999999	FALSE	-1.64447	0.999999	FALSE	-6.6159	0.824061	FALSE	-0.677553	0.999993	FALSE	23.3147	5.77676e-12	TRUE	-1.77993	0.999975	FALSE
Fa.108657.1	0.279588	0.999999	FALSE	8.50315	0.026093	TRUE	1.22128	0.999984	FALSE	-0.667635	0.999993	FALSE	-7.90436	0.0350991	TRUE	0.594056	0.999975	FALSE
Fa.87148.1	-0.94679	0.999999	FALSE	-22.7865	7.78e-06	TRUE	22.85	7.09416e-06	TRUE	1.87873	0.999993	FALSE	1.97603	0.929226	FALSE	-2.07639	0.999975	FALSE
Fa.130703.1	0.193552	0.999999	FALSE	8.41406	0.0377547	TRUE	1.60392	0.999984	FALSE	-0.466108	0.999993	FALSE	-8.77027	0.0163791	TRUE	5.51269	0.386449	FALSE
Fa.24753.1	22.2484	2.77317e-06	TRUE	-0.48488	0.999999	FALSE	0.344473	0.999984	FALSE	0.0260123	0.999993	FALSE	1.64611	0.944801	FALSE	0.791587	0.999975	FALSE	Pavir.2KG234200.4	PF13414(TPR repeat)	PTHR16193(UNCHARACTERIZED), PTHR16193:SF0(TETRATRICOPEPTIDE REPEAT PROTEIN 27)	KOG1128(Uncharacterized conserved protein, contains TPR repeats)				AT5G17270.1		Protein prenylyltransferase superfamily protein	LOC_Os07g27180.1		tetratricopeptide repeat domain containing protein, expressed
Fa.125881.1	-24.444	3.13996e-09	TRUE	-23.0773	3.55e-08	TRUE	19.0715	2.44302e-05	TRUE	24.1548	5.98325e-09	TRUE	8.1699	0.175888	FALSE	-23.4428	2.67788e-08	TRUE
Fa.97379.1	1.41452	0.999999	FALSE	2.13512	0.999999	FALSE	-1.75693	0.999984	FALSE	-23.3817	0.000344823	TRUE	23.2993	0.000176385	TRUE	-1.45053	0.999975	FALSE
Fa.121015.2	1.39978	0.999999	FALSE	0.200596	0.999999	FALSE	22.8407	0.000365641	TRUE	-0.0151176	0.999993	FALSE	1.56121	0.970504	FALSE	-0.279541	0.999975	FALSE
Fa.175289.2	21.1079	0.000380915	TRUE	-3.00887	0.999999	FALSE	-17.2028	0.0170967	TRUE	-1.74871	0.999993	FALSE	23.2984	2.05038e-05	TRUE	-21.8634	0.000193629	TRUE
Fa.132506.1	-0.522999	0.999999	FALSE	-0.669126	0.999999	FALSE	22.8404	0.00116815	TRUE	-1.30821	0.999993	FALSE	-0.896779	0.993634	FALSE	-0.402266	0.999975	FALSE	Pavir.9KG184800.1	PF00491(Arginase family)	PTHR11358(ARGINASE/AGMATINASE), PTHR11358:SF32(ARGINASE 2, MITOCHONDRIAL)	KOG2964(Arginase family protein)	3.5.3.1(Arginase.)	K01476(Infectious diseases: Amoebiasis [PATH:ko05146]: E3.5.3.1, rocF, arg; arginase)	GO:0046872(molecular_function: metal ion binding)	AT4G08900.1		arginase	LOC_Os04g01590.1		arginase, putative, expressed
Fa.36463.1	0.00842177	0.999999	FALSE	0.0926186	0.999999	FALSE	-0.232327	0.999984	FALSE	-1.51385	0.999993	FALSE	23.2977	4.09599e-17	TRUE	-1.50269	0.999975	FALSE
Fa.46027.1	0.151384	0.999999	FALSE	-24.2352	1.33e-18	TRUE	0.799545	0.999984	FALSE	-1.529	0.999993	FALSE	23.2947	2.07282e-17	TRUE	0.808847	0.999975	FALSE
Fa.112234.1	-0.0726496	0.999999	FALSE	-1.06134	0.999999	FALSE	1.26044	0.999984	FALSE	0.713785	0.999993	FALSE	-0.205479	0.997639	FALSE	18.6737	0.00139451	TRUE
Fa.17139.1	-2.30943	0.999999	FALSE	23.3228	0.0314013	TRUE	-22.1174	0.0727523	FALSE	-0.069687	0.999993	FALSE	0.347475	0.997639	FALSE	-1.23637	0.999975	FALSE
Fa.16631.1	0.659106	0.999999	FALSE	-0.386865	0.999999	FALSE	0.100848	0.999984	FALSE	-0.0901184	0.999993	FALSE	-1.1333	0.989741	FALSE	18.6704	0.029551	TRUE
Fa.61026.1	4.77315	0.999999	FALSE	-0.613037	0.999999	FALSE	-4.71574	0.999984	FALSE	0.643867	0.999993	FALSE	23.2821	7.17991e-10	TRUE	1.32977	0.999975	FALSE
Fa.110811.1	-0.14446	0.999999	FALSE	23.1211	0.000298845	TRUE	0.186523	0.999984	FALSE	2.38133	0.999993	FALSE	23.2794	0.000145555	TRUE	1.91972	0.999975	FALSE
Fa.21298.1	-0.793714	0.999999	FALSE	8.30855	0.0490907	TRUE	-1.77188	0.999984	FALSE	-6.60917	0.540471	FALSE	-6.64929	0.104711	FALSE	-0.177911	0.999975	FALSE	Pavir.5KG192600.1	PF00787(PX domain), PF13091(PLD-like domain), PF00614(Phospholipase D Active site motif)	PTHR18896(PHOSPHOLIPASE D), PTHR18896:SF64(PHOSPHOLIPASE D P2)		3.1.4.4(Phospholipase D.)	K01115(Cancers: Choline metabolism in cancer [PATH:ko05231]: PLD1_2; phospholipase D1/2)	GO:0035091(molecular_function: phosphatidylinositol binding), GO:0003824(molecular_function: catalytic activity)	AT3G16785.1	PLD ZETA 1,PLDP1,PLDZ1,PLDZETA1	phospholipase D P1	LOC_Os05g29050.2		phospholipase D p1, putative, expressed
Fa.148806.1	0.127492	0.999999	FALSE	-2.67164	0.999999	FALSE	-22.8061	6.55343e-09	TRUE	-0.0719215	0.999993	FALSE	23.2788	1.2563e-09	TRUE	-1.05436	0.999975	FALSE
Fa.50777.1	0.44096	0.999999	FALSE	-0.18619	0.999999	FALSE	-1.28295	0.999984	FALSE	-1.44351	0.999993	FALSE	-0.642135	0.99675	FALSE	18.6609	0.009156	TRUE
Fa.105078.1	-0.817946	0.999999	FALSE	23.3119	4.85e-08	TRUE	0.569905	0.999984	FALSE	-0.117182	0.999993	FALSE	0.821444	0.986324	FALSE	0.521721	0.999975	FALSE
Fa.96923.1	-23.4918	2.73611e-06	TRUE	1.02802	0.999999	FALSE	-1.94115	0.999984	FALSE	-2.14634	0.999993	FALSE	23.2715	1.83287e-06	TRUE	-0.416312	0.999975	FALSE
Fa.78600.1	2.04436	0.999999	FALSE	-0.0579108	0.999999	FALSE	22.8307	6.84987e-10	TRUE	-0.381318	0.999993	FALSE	-3.12291	0.698183	FALSE	1.3165	0.999975	FALSE
Fa.27484.1	-1.20063	0.999999	FALSE	-0.325554	0.999999	FALSE	2.85683	0.999984	FALSE	24.0412	3.6322e-10	TRUE	-0.750299	0.986154	FALSE	0.0357443	0.999975	FALSE	Pavir.3NG266001.1	PF13967(Late exocytosis, associated with Golgi transport ), PF02714(Calcium-dependent channel, 7TM region, putative phosphate)	PTHR13018(PROBABLE MEMBRANE PROTEIN DUF221-RELATED), PTHR13018:SF44(SUBFAMILY NOT NAMED)				GO:0016020(cellular_component: membrane)	AT1G58520.1	RXW8	lipases;hydrolases, acting on ester bonds	LOC_Os12g43720.1		early-responsive to dehydration protein-related, putative, expressed
Fa.142899.1	-1.33797	0.999999	FALSE	-25.1386	6.15e-08	TRUE	1.19288	0.999984	FALSE	-1.46484	0.999993	FALSE	23.2629	5.05952e-07	TRUE	1.55439	0.999975	FALSE
Fa.9406.2	-1.84864	0.999999	FALSE	-20.9784	0.0862721	FALSE	2.46181	0.999984	FALSE	0.178818	0.999993	FALSE	23.2433	0.0232816	TRUE	-20.8366	0.111943	FALSE
Fa.162558.1	0.00984843	0.999999	FALSE	-1.95072	0.999999	FALSE	-21.8071	2.51391e-06	TRUE	-0.853464	0.999993	FALSE	23.2328	1.47594e-07	TRUE	-1.47398	0.999975	FALSE
Fa.4783.1	0.23497	0.999999	FALSE	-2.97457	0.999999	FALSE	-2.82079	0.999984	FALSE	0.238932	0.999993	FALSE	23.2128	8.01156e-08	TRUE	0.463731	0.999975	FALSE	Pavir.6NG344400.1	PF14510(ABC-transporter extracellular N-terminal), PF08370(Plant PDR ABC transporter associated), PF00005(ABC transporter), PF01061(ABC-2 type transporter)	PTHR19241(ATP-BINDING CASSETTE TRANSPORTER), PTHR19241:SF237(SUBFAMILY NOT NAMED)		3.6.3.25(Sulfate-transporting ATPase.)		GO:0016887(molecular_function: ATPase activity), GO:0005524(molecular_function: ATP binding), GO:0016020(cellular_component: membrane)	AT1G66950.1	ATPDR11,PDR11	pleiotropic drug resistance 11	LOC_Os08g43120.1		Plant PDR ABC transporter associated domain containing protein, expressed
Fa.159382.1	0.871405	0.999999	FALSE	-3.04083	0.999999	FALSE	-21.7354	1.86703e-07	TRUE	0.731862	0.999993	FALSE	23.2106	6.83948e-09	TRUE	0.237058	0.999975	FALSE
Fa.175553.1	1.74375	0.999999	FALSE	0.0868227	0.999999	FALSE	22.8232	0.042864	TRUE	-0.0529418	0.999993	FALSE	-2.77632	0.946469	FALSE	-21.9835	0.0569715	FALSE
Fa.212897.3	-2.14151	0.999999	FALSE	23.273	0.00506327	TRUE	-3.90323	0.999984	FALSE	-1.60809	0.999993	FALSE	5.58617	0.713994	FALSE	-3.42333	0.999975	FALSE
Fa.183822.1	4.0996	0.999999	FALSE	-4.71299	0.757116	FALSE	-6.574	0.774225	FALSE	0.614462	0.999993	FALSE	23.1999	2.00307e-12	TRUE	0.109996	0.999975	FALSE
Fa.62305.1	-0.959339	0.999999	FALSE	-0.633183	0.999999	FALSE	22.8098	2.51007e-06	TRUE	-0.425797	0.999993	FALSE	-1.27343	0.970403	FALSE	-0.756234	0.999975	FALSE
Fa.91649.1	-0.0525345	0.999999	FALSE	-1.0915	0.999999	FALSE	-23.2146	0.000135001	TRUE	24.0324	6.71607e-05	TRUE	0.87872	0.991449	FALSE	-1.97275	0.999975	FALSE	Pavir.1NG427900.1	PF13499(EF-hand domain pair), PF07714(Protein tyrosine kinase)	PTHR24349(SERINE/THREONINE-PROTEIN KINASE), PTHR24349:SF83(CALCIUM-DEPENDENT PROTEIN KINASE 6)	KOG0032(Ca2+/calmodulin-dependent protein kinase, EF-Hand protein superfamily)	2.7.11.1(Non-specific serine/threonine protein kinase.)	K13412(Infectious diseases: Toxoplasmosis [PATH:ko05145]: CPK; calcium-dependent protein kinase)	GO:0006468(biological_process: protein phosphorylation), GO:0004672(molecular_function: protein kinase activity)	AT4G35310.1	ATCPK5,CPK5	calmodulin-domain protein kinase 5	LOC_Os02g46090.1		CAMK_CAMK_like.15 - CAMK includes calcium/calmodulin depedent protein kinases, expressed
Fa.101437.1	0.866864	0.999999	FALSE	-0.211895	0.999999	FALSE	-0.154689	0.999984	FALSE	24.0186	7.46178e-07	TRUE	0.607369	0.995462	FALSE	1.81695	0.999975	FALSE
Fa.24019.2	21.044	6.72528e-07	TRUE	-2.77997	0.999999	FALSE	-22.6332	4.31641e-08	TRUE	-1.72119	0.999993	FALSE	23.199	7.80065e-09	TRUE	0.981867	0.999975	FALSE	Pavir.5KG067200.2	PF14703(Cytosolic domain of 10TM putative phosphate transporter), PF13967(Late exocytosis, associated with Golgi transport ), PF02714(Calcium-dependent channel, 7TM region, putative phosphate)	PTHR13018(PROBABLE MEMBRANE PROTEIN DUF221-RELATED), PTHR13018:SF48(SUBFAMILY NOT NAMED)				GO:0016020(cellular_component: membrane)	AT4G22120.6		ERD (early-responsive to dehydration stress) family protein	LOC_Os01g35050.2		early-responsive to dehydration protein-related, putative, expressed
Fa.142812.1	0.0638792	0.999999	FALSE	-0.125922	0.999999	FALSE	-22.721	0.000137414	TRUE	22.4048	0.000221437	TRUE	23.1968	4.56362e-05	TRUE	-0.739994	0.999975	FALSE
Fa.22268.1	22.6358	1.29643e-08	TRUE	1.21258	0.999999	FALSE	-23.2392	4.09631e-09	TRUE	0.0123822	0.999993	FALSE	23.1959	2.10594e-09	TRUE	-20.908	3.75321e-07	TRUE	Pavir.6NG305700.2	PF03372(Endonuclease/Exonuclease/phosphatase family)	PTHR11200(INOSITOL 5-PHOSPHATASE), PTHR11200:SF145(SUBFAMILY NOT NAMED)	KOG0565(Inositol polyphosphate 5-phosphatase and related proteins)	3.1.3.36(Phosphoinositide 5-phosphatase.)			AT1G65580.1	FRA3	Endonuclease/exonuclease/phosphatase family protein	LOC_Os08g41270.1		endonuclease/exonuclease/phosphatase family domain containing protein, expressed
Fa.20312.1	-0.589499	0.999999	FALSE	23.2387	1.7e-13	TRUE	0.563387	0.999984	FALSE	0.193928	0.999993	FALSE	-0.29424	0.99675	FALSE	0.0604977	0.999975	FALSE
Fa.58396.2	22.5478	5.95765e-11	TRUE	-3.3287	0.997399	FALSE	1.489	0.999984	FALSE	-0.332372	0.999993	FALSE	23.1936	6.05135e-12	TRUE	0.52463	0.999975	FALSE
Fa.10646.1	2.35102	0.999999	FALSE	-2.53659	0.999999	FALSE	22.7733	0.00246922	TRUE	-1.27128	0.999993	FALSE	2.70693	0.920844	FALSE	-22.8362	0.0023775	TRUE	Pavir.9KG029983.1	PF02518(Histidine kinase-, DNA gyrase B-, and HSP90-like ATPase), PF00512(His Kinase A (phospho-acceptor) domain), PF01590(GAF domain), PF08446(PAS fold), PF00989(PAS fold), PF00360(Phytochrome region)	PTHR24423(TWO-COMPONENT SENSOR HISTIDINE KINASE), PTHR24423:SF519(PHYTOCHROME A)			K12120(Environmental adaptation: Circadian rhythm - plant [PATH:ko04712]: PHYA; phytochrome A)	GO:0007165(biological_process: signal transduction), GO:0000155(molecular_function: phosphorelay sensor kinase activity), GO:0005515(molecular_function: protein binding), GO:0006355(biological_process: regulation of transcription, DNA-templated), GO:0018298(biological_process: protein-chromophore linkage), GO:0009584(biological_process: detection of visible light)	AT1G09570.1	FHY2,FRE1,HY8,PHYA	phytochrome A	LOC_Os03g51030.2		phytochrome A, putative, expressed
Fa.11400.5	15.775	0.999999	FALSE	-0.12537	0.999999	FALSE	-19.2498	0.433492	FALSE	23.3196	0.128972	FALSE	23.1904	0.0473062	TRUE	-22.2488	0.124774	FALSE	Pavir.7KG346000.2	PF00690(Cation transporter/ATPase, N-terminus), PF12515(Ca2+-ATPase N terminal autoinhibitory domain), PF00702(haloacid dehalogenase-like hydrolase), PF00689(Cation transporting ATPase, C-terminus), PF00122(E1-E2 ATPase)	PTHR24093(FAMILY NOT NAMED), PTHR24093:SF359(SUBFAMILY NOT NAMED)		3.6.3.8(Calcium-transporting ATPase.)	K01537(Metabolism: Energy metabolism: E3.6.3.8; Ca2+-transporting ATPase)	GO:0005516(molecular_function: calmodulin binding), GO:0046872(molecular_function: metal ion binding), GO:0000166(molecular_function: nucleotide binding)	AT5G57110.1	ACA8,AT-ACA8	autoinhibited Ca2+ -ATPase, isoform 8	LOC_Os04g51610.1		calcium-transporting ATPase, plasma membrane-type, putative, expressed
Fa.116647.1	-0.0420659	0.999999	FALSE	23.2311	1.13e-25	TRUE	0.88962	0.999984	FALSE	0.954651	0.999993	FALSE	-2.87467	0.383751	FALSE	2.91036	0.724107	FALSE
Fa.74326.2	22.178	0.167687	FALSE	22.3378	0.101122	FALSE	0.415668	0.999984	FALSE	1.16633	0.999993	FALSE	23.183	0.0473817	TRUE	-21.8827	0.138872	FALSE
Fa.50517.1	-0.88861	0.999999	FALSE	8.10281	0.0389265	TRUE	0.469694	0.999984	FALSE	2.1026	0.999993	FALSE	-8.23417	0.0221529	TRUE	-0.871999	0.999975	FALSE
Fa.149333.1	1.33071	0.999999	FALSE	0.261656	0.999999	FALSE	22.7693	6.94754e-23	TRUE	-0.183637	0.999993	FALSE	-0.172233	0.99675	FALSE	-0.380192	0.999975	FALSE
Fa.92841.1	-22.0857	8.26998e-06	TRUE	-1.3495	0.999999	FALSE	21.6622	1.44838e-05	TRUE	-22.8021	3.67453e-06	TRUE	23.1829	9.39881e-07	TRUE	0.669855	0.999975	FALSE
Fa.107837.1	1.30684	0.999999	FALSE	-2.08243	0.999999	FALSE	-23.648	0.00221695	TRUE	23.9438	0.00206147	TRUE	-0.836067	0.996113	FALSE	-22.3514	0.00562576	TRUE	Pavir.1KG018300.1	PF01704(UTP--glucose-1-phosphate uridylyltransferase)	PTHR11952(UDP- GLUCOSE PYROPHOSPHORYLASE), PTHR11952:SF13(SUBFAMILY NOT NAMED)		2.7.7.9(UTP--glucose-1-phosphate uridylyltransferase.)	K00963(Carbohydrate metabolism: Amino sugar and nucleotide sugar metabolism [PATH:ko00520]: UGP2, galU, galF; UTP--glucose-1-phosphate uridylyltransferase)	GO:0070569(molecular_function: uridylyltransferase activity), GO:0008152(biological_process: metabolic process)	AT5G17310.2	AtUGP2,UGP2	UDP-glucose pyrophosphorylase 2	LOC_Os02g02560.1		UTP--glucose-1-phosphate uridylyltransferase, putative, expressed
Fa.139761.1	-0.671726	0.999999	FALSE	23.203	9.43e-11	TRUE	0.0484856	0.999984	FALSE	1.65341	0.999993	FALSE	-0.94302	0.972715	FALSE	0.94656	0.999975	FALSE
Fa.192495.1	0.922023	0.999999	FALSE	-2.875	0.999999	FALSE	-5.64786	0.968937	FALSE	-0.250637	0.999993	FALSE	23.1798	1.51168e-11	TRUE	-1.47521	0.999975	FALSE
Fa.80813.1	0.602799	0.999999	FALSE	23.184	9.36e-09	TRUE	2.22378	0.999984	FALSE	0.538278	0.999993	FALSE	-2.28204	0.857352	FALSE	1.97188	0.999975	FALSE	Pavir.3KG575100.1	PF03055(Retinal pigment epithelial membrane protein)	PTHR10543(BETA-CAROTENE DIOXYGENASE), PTHR10543:SF37(CAROTENOID 9,10(9',10')-CLEAVAGE DIOXYGENASE 1)	KOG1285(Beta, beta-carotene 15,15'-dioxygenase and related enzymes)		K11159(Metabolism: Biosynthesis and biodegradation of secondary metabolites: K11159; carotenoid cleavage dioxygenase)		AT3G63520.1	ATCCD1,ATNCED1,CCD1,NCED1	carotenoid cleavage dioxygenase 1	LOC_Os12g44310.2		carotenoid cleavage dioxygenase, putative, expressed
Fa.111567.1	0.14605	0.999999	FALSE	-0.934736	0.999999	FALSE	-3.94269	0.999984	FALSE	-0.288097	0.999993	FALSE	23.1766	2.84867e-08	TRUE	-0.251442	0.999975	FALSE
Fa.74981.1	0.780767	0.999999	FALSE	1.68441	0.999999	FALSE	0.583111	0.999984	FALSE	23.8667	2.79117e-07	TRUE	-1.15504	0.974528	FALSE	-19.8749	7.29471e-05	TRUE
Fa.103389.1	22.1899	1.07733e-08	TRUE	-1.94597	0.999999	FALSE	-1.01024	0.999984	FALSE	-0.17345	0.999993	FALSE	1.31027	0.95154	FALSE	-0.703337	0.999975	FALSE	Pavir.5NG550400.1	PF00656(Caspase domain)	PTHR31810(FAMILY NOT NAMED), PTHR31810:SF7(SUBFAMILY NOT NAMED)	KOG1546(Metacaspase involved in regulation of apoptosis)			GO:0006508(biological_process: proteolysis), GO:0004197(molecular_function: cysteine-type endopeptidase activity)	AT1G79330.1	AMC6,ATMC5,ATMCP2B,MC5	metacaspase 5	LOC_Os01g58580.1		ICE-like protease p20 domain containing protein, putative, expressed
Fa.115242.1	0.651608	0.999999	FALSE	-8.99537	0.134274	FALSE	-4.44692	0.999984	FALSE	-0.155728	0.999993	FALSE	23.1764	4.92936e-12	TRUE	-1.1807	0.999975	FALSE
Fa.35389.1	-0.228141	0.999999	FALSE	0.866873	0.999999	FALSE	22.7393	8.45362e-09	TRUE	-0.357591	0.999993	FALSE	1.27868	0.956019	FALSE	-0.116899	0.999975	FALSE	Pavir.9NG671900.2	PF02140(Galactose binding lectin domain), PF01301(Glycosyl hydrolases family 35)	PTHR23421(BETA-GALACTOSIDASE RELATED), PTHR23421:SF58(BETA-GALACTOSIDASE 8)		3.2.1.23(Beta-galactosidase.)		GO:0030246(molecular_function: carbohydrate binding), GO:0005975(biological_process: carbohydrate metabolic process), GO:0004553(molecular_function: hydrolase activity, hydrolyzing O-glycosyl compounds)	AT2G28470.1	BGAL8	beta-galactosidase 8	LOC_Os03g15020.1		beta-galactosidase precursor, putative, expressed
Fa.51516.1	0.0830764	0.999999	FALSE	-0.961648	0.999999	FALSE	1.10934	0.999984	FALSE	23.8472	0.000224157	TRUE	-0.213703	0.998033	FALSE	1.41012	0.999975	FALSE
Fa.109034.1	-0.17601	0.999999	FALSE	23.182	5.84e-14	TRUE	1.44474	0.999984	FALSE	0.168905	0.999993	FALSE	-0.508997	0.990659	FALSE	1.13286	0.999975	FALSE
Fa.50856.1	22.1775	2.40789e-05	TRUE	0.665786	0.999999	FALSE	0.170337	0.999984	FALSE	-0.277996	0.999993	FALSE	-0.357678	0.99675	FALSE	1.13263	0.999975	FALSE
Fa.175443.12	19.3546	0.00748604	TRUE	-1.30338	0.999999	FALSE	-21.6371	0.00117065	TRUE	-3.13537	0.999993	FALSE	23.173	0.000150709	TRUE	-2.98968	0.999975	FALSE
Fa.72574.1	1.55513	0.999999	FALSE	-23.7546	2.52e-06	TRUE	-1.09029	0.999984	FALSE	-22.1658	2.22502e-05	TRUE	23.1623	2.76985e-06	TRUE	-0.908371	0.999975	FALSE
Fa.4327.1	-0.792423	0.999999	FALSE	-2.58187	0.999999	FALSE	-0.0286026	0.999984	FALSE	23.839	1.32776e-15	TRUE	-0.622844	0.983283	FALSE	0.312839	0.999975	FALSE	Pavir.2KG284934.1	PF14510(ABC-transporter extracellular N-terminal), PF08370(Plant PDR ABC transporter associated), PF00005(ABC transporter), PF01061(ABC-2 type transporter)	PTHR19241(ATP-BINDING CASSETTE TRANSPORTER), PTHR19241:SF306(SUBFAMILY NOT NAMED)		3.6.3.48(Alpha-factor-transporting ATPase.)		GO:0016887(molecular_function: ATPase activity), GO:0005524(molecular_function: ATP binding), GO:0016020(cellular_component: membrane)	AT1G15520.1	ABCG40,ATABCG40,ATPDR12,PDR12	pleiotropic drug resistance 12	LOC_Os09g16330.2		pleiotropic drug resistance protein, putative, expressed
Fa.142373.1	-0.0531444	0.999999	FALSE	-0.697551	0.999999	FALSE	-0.462663	0.999984	FALSE	23.8304	3.32434e-19	TRUE	1.14613	0.918637	FALSE	-0.583255	0.999975	FALSE
Fa.46512.1	21.854	3.16287e-06	TRUE	-0.665946	0.999999	FALSE	22.5763	1.09451e-06	TRUE	23.8186	1.86822e-07	TRUE	1.18195	0.972445	FALSE	-1.34546	0.999975	FALSE
Fa.35814.1	-0.0323648	0.999999	FALSE	-0.330703	0.999999	FALSE	-0.533985	0.999984	FALSE	3.38938	0.999993	FALSE	23.1608	9.11132e-15	TRUE	-0.626382	0.999975	FALSE
Fa.1543.1	0.0205135	0.999999	FALSE	23.1748	2.83e-18	TRUE	0.835656	0.999984	FALSE	-1.13252	0.999993	FALSE	1.58377	0.838884	FALSE	-0.536648	0.999975	FALSE
Fa.41421.1	21.7868	5.69826e-06	TRUE	-1.34272	0.999999	FALSE	-4.44863	0.999984	FALSE	-0.120605	0.999993	FALSE	23.1607	4.05255e-07	TRUE	-0.999328	0.999975	FALSE
Fa.98806.1	2.13277	0.999999	FALSE	0.303793	0.999999	FALSE	1.08201	0.999984	FALSE	0.106956	0.999993	FALSE	23.15	5.28585e-06	TRUE	0.845752	0.999975	FALSE
Fa.180805.1	3.62753	0.999999	FALSE	-6.75335	0.300375	FALSE	-0.38278	0.999984	FALSE	23.8146	1.65333e-13	TRUE	-4.88567	0.321657	FALSE	-3.72842	0.843034	FALSE
Fa.106511.1	-0.750226	0.999999	FALSE	0.253339	0.999999	FALSE	-22.4774	3.52056e-09	TRUE	-0.708304	0.999993	FALSE	23.1481	4.32388e-10	TRUE	-1.3752	0.999975	FALSE
Fa.192247.1	22.1543	0.000295947	TRUE	1.01471	0.999999	FALSE	-0.77511	0.999984	FALSE	-0.758615	0.999993	FALSE	-0.239456	0.997639	FALSE	-22.383	0.000257813	TRUE
Fa.33840.1	-0.177738	0.999999	FALSE	-0.46298	0.999999	FALSE	23.1784	1.26875e-05	TRUE	23.8114	6.72355e-06	TRUE	-0.598481	0.996506	FALSE	1.04684	0.999975	FALSE
Fa.152040.1	-1.21213	0.999999	FALSE	0.292029	0.999999	FALSE	1.35729	0.999984	FALSE	1.04919	0.999993	FALSE	23.1472	0.00182355	TRUE	0.757807	0.999975	FALSE	Pavir.1KG029400.1		PTHR19308(PHOSPHATIDYLCHOLINE TRANSFER PROTEIN), PTHR19308:SF11(SUBFAMILY NOT NAMED)	KOG2761(START domain-containing proteins involved in steroidogenesis/phosphatidylcholine transfer)				AT1G64720.1	CP5	Polyketide cyclase/dehydrase and lipid transport superfamily protein	LOC_Os02g03230.1		membrane related protein CP5, putative, expressed
Fa.160042.3	-0.353268	0.999999	FALSE	-9.98245	0.178627	FALSE	-21.2269	5.76676e-07	TRUE	1.55032	0.999993	FALSE	23.1287	1.06788e-08	TRUE	-0.544174	0.999975	FALSE
Fa.204975.4	22.5201	0.0153152	TRUE	-0.823496	0.999999	FALSE	-23.2653	0.0100801	TRUE	-1.9944	0.999993	FALSE	23.1224	0.00636224	TRUE	-23.3345	0.00935247	TRUE
Fa.68584.1	-1.70183	0.999999	FALSE	1.0519	0.999999	FALSE	0.0210502	0.999984	FALSE	23.8089	0.00192573	TRUE	0.122598	0.998893	FALSE	-1.76541	0.999975	FALSE
Fa.679.1	1.1475	0.999999	FALSE	-0.0771526	0.999999	FALSE	-0.775814	0.999984	FALSE	-0.186566	0.999993	FALSE	0.272702	0.99675	FALSE	18.5664	0.000524586	TRUE	Pavir.3NG182709.1	PF14691(Dihydroprymidine dehydrogenase domain II, 4Fe-4S cluster), PF07992(Pyridine nucleotide-disulphide oxidoreductase), PF01493(GXGXG motif), PF04898(Glutamate synthase central domain), PF01645(Conserved region in glutamate synthase), PF00310(Glutamine amidotransferases class-II)	PTHR11938(FAD NADPH DEHYDROGENASE/OXIDOREDUCTASE), PTHR11938:SF109(SUBFAMILY NOT NAMED)		1.4.1.14(Glutamate synthase (NADH).)	K00264(Amino acid metabolism: Alanine, aspartate and glutamate metabolism [PATH:ko00250]: GLT1; glutamate synthase (NADPH/NADH))	GO:0055114(biological_process: oxidation-reduction process), GO:0016491(molecular_function: oxidoreductase activity), GO:0008152(biological_process: metabolic process), GO:0015930(molecular_function: glutamate synthase activity), GO:0006807(biological_process: nitrogen compound metabolic process), GO:0016638(molecular_function: oxidoreductase activity, acting on the CH-NH2 group of donors), GO:00…	AT5G53460.3	GLT1	NADH-dependent glutamate synthase 1	LOC_Os05g48200.1		glutamate synthase, chloroplast precursor, putative, expressed
Fa.150990.1	0.536492	0.999999	FALSE	23.6444	1.95e-12	TRUE	-2.32439	0.999984	FALSE	1.05933	0.999993	FALSE	23.1189	3.40142e-12	TRUE	-1.06868	0.999975	FALSE
Fa.71137.1	22.1306	2.06629e-07	TRUE	21.9033	3.06e-07	TRUE	1.10101	0.999984	FALSE	-1.69175	0.999993	FALSE	-1.39155	0.95386	FALSE	0.30413	0.999975	FALSE
Fa.29496.1	-1.03777	0.999999	FALSE	-0.663748	0.999999	FALSE	-4.19469	0.999984	FALSE	-0.510746	0.999993	FALSE	23.1172	9.80839e-11	TRUE	-1.72351	0.999975	FALSE
Fa.103528.1	-0.417918	0.999999	FALSE	-49.7042	3.25e-27	TRUE	0.564841	0.999984	FALSE	0.310095	0.999993	FALSE	1.14874	0.980163	FALSE	18.55	0.00269903	TRUE
Fa.25132.1	1.17029	0.999999	FALSE	-0.940456	0.999999	FALSE	-0.273	0.999984	FALSE	23.7657	1.47386e-15	TRUE	0.894655	0.964504	FALSE	0.774737	0.999975	FALSE	Pavir.9KG086000.4	PF04153(NOT2 / NOT3 / NOT5 family), PF04065(Not1 N-terminal domain, CCR4-Not complex component )	PTHR23326(CCR4 NOT-RELATED), PTHR23326:SF1(CCR4-NOT TRANSCRIPTION COMPLEX SUBUNIT 3)	KOG2150(CCR4-NOT transcriptional regulation complex, NOT5 subunit)			GO:0006355(biological_process: regulation of transcription, DNA-templated), GO:0005634(cellular_component: nucleus)	AT5G18230.1		transcription regulator NOT2/NOT3/NOT5 family protein	LOC_Os03g44900.1		CCR4-NOT transcription factor, putative, expressed
Fa.31089.1	-0.040594	0.999999	FALSE	1.77623	0.999999	FALSE	-1.6318	0.999984	FALSE	0.157234	0.999993	FALSE	23.1144	2.25446e-16	TRUE	-1.23596	0.999975	FALSE
Fa.26685.1	-1.77138	0.999999	FALSE	-23.7577	6.64e-08	TRUE	22.6488	3.82641e-07	TRUE	1.64613	0.999993	FALSE	1.09143	0.975295	FALSE	-21.6843	2.15142e-06	TRUE
Fa.217872.1	0.633296	0.999999	FALSE	23.1608	4.82e-07	TRUE	1.05491	0.999984	FALSE	0.718274	0.999993	FALSE	-0.463865	0.99675	FALSE	-1.53501	0.999975	FALSE
Fa.5980.2	22.1256	7.51999e-06	TRUE	-0.77019	0.999999	FALSE	1.13678	0.999984	FALSE	-0.0814499	0.999993	FALSE	-1.44831	0.963928	FALSE	-20.5318	6.66046e-05	TRUE
Fa.26840.1	-0.777222	0.999999	FALSE	-0.401224	0.999999	FALSE	-0.317477	0.999984	FALSE	23.7421	1.82671e-12	TRUE	0.0849301	0.998633	FALSE	0.360175	0.999975	FALSE
Fa.128871.1	-0.027174	0.999999	FALSE	-2.37919	0.999999	FALSE	-0.796749	0.999984	FALSE	-0.184909	0.999993	FALSE	23.1115	3.81771e-12	TRUE	-3.54504	0.892335	FALSE
Fa.36494.1	22.1213	0.00166292	TRUE	-0.951241	0.999999	FALSE	-24.3705	0.000236632	TRUE	-0.957882	0.999993	FALSE	0.0407941	0.999569	FALSE	1.24968	0.999975	FALSE
Fa.107454.2	20.5307	0.0972434	FALSE	23.1456	0.0207257	TRUE	20.8014	0.0875391	FALSE	2.042	0.999993	FALSE	18.5261	0.0736746	FALSE	0.252516	0.999975	FALSE
Fa.105269.1	-0.909889	0.999999	FALSE	0.180555	0.999999	FALSE	0.335065	0.999984	FALSE	-0.00545709	0.999993	FALSE	23.1028	9.10995e-16	TRUE	-1.19071	0.999975	FALSE	Pavir.2KG350900.1	PF00067(Cytochrome P450)	PTHR24286(FAMILY NOT NAMED), PTHR24286:SF60(SUBFAMILY NOT NAMED)	KOG0157(Cytochrome P450 CYP4/CYP19/CYP26 subfamilies)	1.14.13.93((+)-abscisic acid 8'-hydroxylase.)	K09843(Enzyme families: Cytochrome P450 [BR:ko00199]: E1.14.13.93; (+)-abscisic acid 8'-hydroxylase)	GO:0055114(biological_process: oxidation-reduction process), GO:0020037(molecular_function: heme binding), GO:0016705(molecular_function: oxidoreductase activity, acting on paired donors, with incorporation or reduction of molecular oxygen), GO:0005506(molecular_function: iron ion binding)	AT3G19270.1	CYP707A4	cytochrome P450, family 707, subfamily A, polypeptide 4	LOC_Os09g28390.1		cytochrome P450, putative, expressed
Fa.38449.1	21.1675	6.59687e-05	TRUE	0.94399	0.999999	FALSE	1.33051	0.999984	FALSE	-0.0803397	0.999993	FALSE	23.091	3.16879e-06	TRUE	-0.102442	0.999975	FALSE
Fa.74872.1	0.118342	0.999999	FALSE	0.0219861	0.999999	FALSE	22.6343	6.81892e-05	TRUE	0.168603	0.999993	FALSE	-1.15903	0.981176	FALSE	1.12247	0.999975	FALSE	Pavir.5KG208600.3	PF06839(GRF zinc finger), PF00929(Exonuclease)	PTHR23044(3'-5' EXONUCLEASE ERI1-RELATED), PTHR23044:SF35(SUBFAMILY NOT NAMED)	KOG0542(Predicted exonuclease)	5.99.1.2(DNA topoisomerase.)	K18417(Replication and repair: Chromosome and associated proteins [BR:ko03036]: ERI2; ERI1 exoribonuclease 2)	GO:0008270(molecular_function: zinc ion binding)	AT3G15140.1		Polynucleotidyl transferase, ribonuclease H-like superfamily protein	LOC_Os01g17279.1		exonuclease, putative, expressed
Fa.8356.1	22.1138	8.76421e-26	TRUE	-0.690619	0.999999	FALSE	-1.22512	0.999984	FALSE	-0.0223078	0.999993	FALSE	2.76656	0.357334	FALSE	-1.03365	0.999975	FALSE	Pavir.9NG128200.2	PF02518(Histidine kinase-, DNA gyrase B-, and HSP90-like ATPase), PF00512(His Kinase A (phospho-acceptor) domain), PF01590(GAF domain), PF08446(PAS fold), PF00989(PAS fold), PF00360(Phytochrome region)	PTHR24423(TWO-COMPONENT SENSOR HISTIDINE KINASE), PTHR24423:SF519(PHYTOCHROME A)			K12120(Environmental adaptation: Circadian rhythm - plant [PATH:ko04712]: PHYA; phytochrome A)	GO:0007165(biological_process: signal transduction), GO:0000155(molecular_function: phosphorelay sensor kinase activity), GO:0005515(molecular_function: protein binding), GO:0006355(biological_process: regulation of transcription, DNA-templated), GO:0018298(biological_process: protein-chromophore linkage), GO:0009584(biological_process: detection of visible light)	AT1G09570.1	FHY2,FRE1,HY8,PHYA	phytochrome A	LOC_Os03g51030.1		phytochrome A, putative, expressed
Fa.89010.1	20.8828	0.0246878	TRUE	-22.8999	0.00600394	TRUE	21.5429	0.0169825	TRUE	0.227775	0.999993	FALSE	23.0886	0.00352364	TRUE	-0.527329	0.999975	FALSE
Fa.122731.1	0.0368376	0.999999	FALSE	1.10174	0.999999	FALSE	1.48997	0.999984	FALSE	23.7415	2.38268e-17	TRUE	-1.18271	0.922984	FALSE	1.18947	0.999975	FALSE
Fa.14359.2	-0.373722	0.999999	FALSE	-23.5514	6.76e-05	TRUE	22.6065	0.00017791	TRUE	0.322141	0.999993	FALSE	-1.30729	0.97732	FALSE	3.14335	0.999975	FALSE
Fa.60391.1	22.0945	0.00198359	TRUE	-0.0170348	0.999999	FALSE	-1.5856	0.999984	FALSE	-0.0858634	0.999993	FALSE	-0.950769	0.991654	FALSE	-1.09685	0.999975	FALSE
Fa.158721.2	1.72758	0.999999	FALSE	-6.93871	0.342429	FALSE	-21.8221	3.78532e-10	TRUE	-1.86444	0.999993	FALSE	23.0846	9.31281e-12	TRUE	-1.57141	0.999975	FALSE
Fa.136856.1	-24.0035	0.0234315	TRUE	-22.1693	0.044905	TRUE	0.835832	0.999984	FALSE	23.6846	0.0328796	TRUE	-1.67292	0.98241	FALSE	-20.6952	0.0999543	FALSE
Fa.167792.1	-3.23597	0.999999	FALSE	-0.339479	0.999999	FALSE	-0.516182	0.999984	FALSE	0.842668	0.999993	FALSE	23.0783	3.05762e-16	TRUE	-0.82389	0.999975	FALSE
Fa.122587.1	22.0687	1.05038e-14	TRUE	0.409515	0.999999	FALSE	-0.496914	0.999984	FALSE	-0.505162	0.999993	FALSE	0.684786	0.976621	FALSE	0.553587	0.999975	FALSE
Fa.181025.1	-24.5524	2.6626e-15	TRUE	-0.566664	0.999999	FALSE	-1.26826	0.999984	FALSE	-0.807025	0.999993	FALSE	23.0707	9.90158e-14	TRUE	-2.72976	0.958091	FALSE
Fa.134123.1	0.12923	0.999999	FALSE	1.30805	0.948336	FALSE	22.5994	5.3035e-45	TRUE	0.0741203	0.999993	FALSE	0.479174	0.934601	FALSE	-0.371931	0.999975	FALSE
Fa.75280.1	-1.65771	0.999999	FALSE	-0.114217	0.999999	FALSE	-22.5246	0.147607	FALSE	22.3287	0.189973	FALSE	23.0555	0.0491349	TRUE	0.153001	0.999975	FALSE
Fa.61412.1	-0.194327	0.999999	FALSE	2.78996	0.999999	FALSE	1.13265	0.999984	FALSE	23.6785	4.26745e-14	TRUE	-2.25942	0.774512	FALSE	0.940282	0.999975	FALSE
Fa.150426.1	0.923104	0.999999	FALSE	-2.81135	0.999999	FALSE	-22.1031	1.3885e-08	TRUE	-0.0537641	0.999993	FALSE	23.0486	1.05583e-09	TRUE	-1.53798	0.999975	FALSE
Fa.45196.2	-0.292228	0.999999	FALSE	-3.23148	0.999999	FALSE	-0.92943	0.999984	FALSE	24.099	1.49218e-08	TRUE	23.0443	3.85777e-08	TRUE	-2.48993	0.999975	FALSE	Pavir.7NG186570.1	PF01477(PLAT/LH2 domain), PF00305(Lipoxygenase)	PTHR11771(LIPOXYGENASE), PTHR11771:SF38(LIPOXYGENASE 3, CHLOROPLASTIC-RELATED)		1.13.11.12(Linoleate 13S-lipoxygenase.)	K00454(Lipid metabolism: alpha-Linolenic acid metabolism [PATH:ko00592]: LOX2S; lipoxygenase)	GO:0005515(molecular_function: protein binding), GO:0055114(biological_process: oxidation-reduction process), GO:0046872(molecular_function: metal ion binding), GO:0016702(molecular_function: oxidoreductase activity, acting on single donors with incorporation of molecular oxygen, incorporation of two atoms of oxygen)	AT1G17420.1	LOX3	lipoxygenase 3	LOC_Os03g08220.1		lipoxygenase protein, putative, expressed
Fa.175753.1	22.0686	2.3851e-08	TRUE	0.632463	0.999999	FALSE	-1.08223	0.999984	FALSE	-0.662272	0.999993	FALSE	1.64057	0.92386	FALSE	-1.06368	0.999975	FALSE
Fa.20140.2	-1.69919	0.999999	FALSE	-0.941868	0.999999	FALSE	-23.5613	0.000159175	TRUE	-0.89749	0.999993	FALSE	23.0421	0.000147201	TRUE	-0.502265	0.999975	FALSE
Fa.30468.1	-2.62723	0.999999	FALSE	-0.954254	0.999999	FALSE	22.5876	1.04576e-05	TRUE	1.5692	0.999993	FALSE	2.29943	0.90202	FALSE	-21.8422	3.03318e-05	TRUE	Pavir.9NG591600.1	PF02705(K+ potassium transporter)	PTHR30540(OSMOTIC STRESS POTASSIUM TRANSPORTER), PTHR30540:SF6(POTASSIUM TRANSPORTER 2)			K03549(Membrane transport: Transporters [BR:ko02000]: kup; KUP system potassium uptake protein)	GO:0071805(biological_process: potassium ion transmembrane transport), GO:0016020(cellular_component: membrane), GO:0015079(molecular_function: potassium ion transmembrane transporter activity)	AT2G40540.2	ATKT2,ATKUP2,KT2,KUP2,SHY3,TRK2	potassium transporter 2	LOC_Os03g21890.1		potassium transporter, putative, expressed
Fa.51589.2	-0.967412	0.999999	FALSE	-49.0624	1.03e-48	TRUE	0.748423	0.999984	FALSE	0.723184	0.999993	FALSE	-2.39296	0.8131	FALSE	18.5341	2.65261e-06	TRUE
Fa.34055.1	22.0631	6.49734e-05	TRUE	1.14263	0.999999	FALSE	0.140368	0.999984	FALSE	0.21433	0.999993	FALSE	-2.67677	0.878628	FALSE	-0.810005	0.999975	FALSE	Pavir.5KG481700.1	PF00005(ABC transporter), PF00664(ABC transporter transmembrane region)	PTHR24221(FAMILY NOT NAMED), PTHR24221:SF272(SUBFAMILY NOT NAMED)		3.6.3.44(Xenobiotic-transporting ATPase.)	K05658(Cancers: Gastric cancer [PATH:ko05226]: ABCB1, CD243; ATP-binding cassette, subfamily B (MDR/TAP), member 1)	GO:0016887(molecular_function: ATPase activity), GO:0005524(molecular_function: ATP binding), GO:0055085(biological_process: transmembrane transport), GO:0042626(molecular_function: ATPase activity, coupled to transmembrane movement of substances), GO:0016021(cellular_component: integral component of membrane), GO:0006810(biological_process: transport)	AT2G47000.1	ABCB4,ATPGP4,MDR4,PGP4	ATP binding cassette subfamily B4	LOC_Os01g50100.1		ABC transporter, ATP-binding protein, putative, expressed
Fa.82913.1	-1.07033	0.999999	FALSE	22.7696	1.24e-10	TRUE	22.5764	1.84763e-10	TRUE	-0.157685	0.999993	FALSE	1.12845	0.958491	FALSE	0.299687	0.999975	FALSE
Fa.124699.1	2.16206	0.999999	FALSE	-0.918785	0.999999	FALSE	5.49326	0.999984	FALSE	23.6413	0.00352264	TRUE	-2.76387	0.926095	FALSE	1.67904	0.999975	FALSE
Fa.162911.2	22.0571	1.22029e-11	TRUE	0.940172	0.999999	FALSE	-22.1264	1.10423e-11	TRUE	1.30312	0.999993	FALSE	2.50592	0.742017	FALSE	-1.4208	0.999975	FALSE
Fa.26363.1	22.0203	2.72004e-06	TRUE	-1.37221	0.999999	FALSE	-0.71674	0.999984	FALSE	-0.441888	0.999993	FALSE	0.289303	0.99675	FALSE	0.140587	0.999975	FALSE
Fa.158811.1	-0.886301	0.999999	FALSE	-20.6829	4.34e-06	TRUE	22.556	2.1949e-07	TRUE	-0.574141	0.999993	FALSE	0.758383	0.988975	FALSE	-1.46932	0.999975	FALSE
Fa.96153.1	-0.723919	0.999999	FALSE	-22.7467	1.83e-13	TRUE	0.507536	0.999984	FALSE	-1.94261	0.999993	FALSE	23.0391	3.79173e-14	TRUE	-0.142748	0.999975	FALSE
Fa.15248.1	22.0174	7.18435e-09	TRUE	-2.08705	0.999999	FALSE	-0.694258	0.999984	FALSE	3.23363	0.999993	FALSE	4.13206	0.536153	FALSE	-1.19242	0.999975	FALSE
Fa.36.8	22.1336	2.21891e-05	TRUE	22.5199	1.42e-05	TRUE	2.0987	0.999984	FALSE	-0.403086	0.999993	FALSE	23.0351	3.75666e-06	TRUE	-2.76378	0.999975	FALSE	Pavir.9KG341824.1	PF00169(PH domain), PF06650(SHR-binding domain of vacuolar-sorting associated protein 13), PF12624(N-terminal region of Chorein or VPS13), PF16910(Repeating coiled region of VPS13), PF06101(Plant protein of unknown function (DUF946)), PF16908(Vacuolar sorting-associated protein 13, N-terminal)	PTHR16166(VACUOLAR PROTEIN SORTING-ASSOCIATED PROTEIN VPS13), PTHR16166:SF105(PLECKSTRIN HOMOLOGY (PH) DOMAIN-CONTAINING PROTEIN)	KOG1809(Vacuolar protein sorting-associated protein)				AT4G17140.3		pleckstrin homology (PH) domain-containing protein	LOC_Os10g41560.1		expressed protein
Fa.66093.1	-0.0523186	0.999999	FALSE	0.665999	0.999999	FALSE	22.5319	1.70486e-06	TRUE	1.18857	0.999993	FALSE	2.37621	0.879319	FALSE	-1.07546	0.999975	FALSE
Fa.147025.1	22.0133	5.60075e-06	TRUE	-22.1551	4.68e-06	TRUE	-3.21435	0.999984	FALSE	-5.06678	0.999993	FALSE	3.3318	0.77351	FALSE	-1.04588	0.999975	FALSE
Fa.102866.1	-0.699054	0.999999	FALSE	-1.14553	0.999999	FALSE	-6.42665	0.930342	FALSE	23.4831	1.71075e-09	TRUE	23.0118	1.73828e-09	TRUE	-1.72926	0.999975	FALSE
Fa.69591.1	-25.2217	0.000248845	TRUE	24.2893	0.000542138	TRUE	-0.221596	0.999984	FALSE	23.628	0.00118799	TRUE	0.837878	0.99451	FALSE	1.07135	0.999975	FALSE
Fa.198624.1	-2.30915	0.999999	FALSE	-0.0460284	0.999999	FALSE	22.5257	2.41069e-06	TRUE	-1.00748	0.999993	FALSE	-0.4517	0.99675	FALSE	0.212126	0.999975	FALSE
Fa.30575.1	1.69362	0.999999	FALSE	22.1696	7.59e-07	TRUE	0.794796	0.999984	FALSE	23.6266	8.07885e-08	TRUE	-0.563956	0.995222	FALSE	-1.02942	0.999975	FALSE
Fa.127180.1	22.012	3.38242e-14	TRUE	0.447681	0.999999	FALSE	1.23448	0.999984	FALSE	-0.267891	0.999993	FALSE	-0.256274	0.99675	FALSE	0.292318	0.999975	FALSE	Pavir.5NG278800.3	PF13414(TPR repeat), PF04969(CS domain), PF05002(SGS domain )	PTHR22904(TPR REPEAT CONTAINING PROTEIN), PTHR22904:SF344(PROTEIN SGT1 HOMOLOG A-RELATED)	KOG1309(Suppressor of G2 allele of skp1)		K12795(Environmental adaptation: Plant-pathogen interaction [PATH:ko04626]: SUGT1, SGT1; suppressor of G2 allele of SKP1)		AT4G11260.1	ATSGT1B,EDM1,ETA3,RPR1,SGT1B	phosphatase-related	LOC_Os01g43540.1		suppressor of G2 allele of SKP1, putative, expressed
Fa.58898.1	23.9626	1.09801e-07	TRUE	0.532503	0.999999	FALSE	1.85169	0.999984	FALSE	0.21452	0.999993	FALSE	23.0105	2.34378e-07	TRUE	0.989574	0.999975	FALSE	Pavir.5NG144000.2	PF12014(Domain of unknown function (DUF3506))	PTHR33917(FAMILY NOT NAMED), PTHR33917:SF2(SUBFAMILY NOT NAMED)	KOG2974(Uncharacterized conserved protein)				AT1G27510.1		Protein of unknown function (DUF3506)	LOC_Os01g01790.1		expressed protein
Fa.10385.1	-0.253684	0.999999	FALSE	23.0556	6.48e-14	TRUE	-1.32332	0.999984	FALSE	-2.14155	0.999993	FALSE	-1.50439	0.895301	FALSE	0.208806	0.999975	FALSE	Pavir.5KG765100.1	PF00703(Glycosyl hydrolases family 2), PF16353(Domain of unknown function(DUF4981)), PF02837(Glycosyl hydrolases family 2, sugar binding domain), PF02929(Beta galactosidase small chain), PF02836(Glycosyl hydrolases family 2, TIM barrel domain)	PTHR10066(BETA-GALACTOSIDASE), PTHR10066:SF72(GLYCOSIDE HYDROLASE FAMILY 2 PROTEIN)	KOG2024(Beta-Glucuronidase GUSB (glycosylhydrolase superfamily 2))	3.2.1.23(Beta-galactosidase.)	K01190(Glycan biosynthesis and metabolism: Other glycan degradation [PATH:ko00511]: lacZ; beta-galactosidase)	GO:0005975(biological_process: carbohydrate metabolic process), GO:0004553(molecular_function: hydrolase activity, hydrolyzing O-glycosyl compounds), GO:0009341(cellular_component: beta-galactosidase complex), GO:0004565(molecular_function: beta-galactosidase activity)	AT3G54440.1		glycoside hydrolase family 2 protein	LOC_Os01g72340.1		beta-galactosidase, putative, expressed
Fa.23818.1	0.130469	0.999999	FALSE	-0.167814	0.999999	FALSE	0.0882503	0.999984	FALSE	23.6217	0.000280047	TRUE	-1.07348	0.988073	FALSE	-1.05385	0.999975	FALSE
Fa.117641.1	-0.302006	0.999999	FALSE	0.529406	0.999999	FALSE	-0.157504	0.999984	FALSE	0.65566	0.999993	FALSE	23.0045	8.10968e-11	TRUE	0.363182	0.999975	FALSE
Fa.60177.2	6.90398	0.512618	FALSE	-1.41772	0.999999	FALSE	0.0467585	0.999984	FALSE	-1.11846	0.999993	FALSE	23.0034	1.27383e-14	TRUE	-22.9869	6.61378e-14	TRUE
[truncated: 6,142 more rows]
