# Supplementary material for: Transcriptome of Endophyte-Positive and Endophyte-Free Tall Fescue Under Field Stresses
Source: Front Plant Sci. 2022 Jun 14;13:803400. doi: 10.3389/fpls.2022.803400 (PMC9237612; doi:10.3389/fpls.2022.803400)
Supplement: Supplementary Table 3 — List of rice ortholog genes corresponds to differentially expressed genes 732 identified in six comparisons, E+MS vs. E-MS, E+ML vs. E-ML, E+NS vs. E-NS, E+NL vs. E-NL, E+ES vs. E-ES and E+EL vs. E-EL. Gene name, log2 fold change, rice gene symbol and their description were provided here. Rice gene ID was taken from the Rice Genome Annotation Project (rice.uga.edu). [file Table_3.XLSX]

## Sheet: E+MS vs E-MS
Supplementary Table 3
Gene ID	Log2 FC	Rice hit ID	Description
Fa.13474.1	-50.6135	LOC_Os01g73410.1	FYVE zinc finger domain containing protein, expressed
Fa.57.1	-50.265	LOC_Os07g45070.1	FAT domain-containing protein, putative, expressed
Fa.30758.1	-49.1969	LOC_Os03g29350.1	von Willebrand factor type A domain containing protein, expressed
Fa.5204.1	-49.1038	LOC_Os03g21680.3	phospholipid-transporting ATPase, putative, expressed
Fa.21286.1	-48.9142	LOC_Os03g12590.1	coatomer subunit gamma-1, putative, expressed
Fa.133508.1	-48.7902	LOC_Os06g39260.1	solute carrier family 35 member B1, putative, expressed
Fa.16463.1	-48.7594	LOC_Os08g37950.1	copper-transporting ATPase PAA1, putative, expressed
Fa.2699.1	-48.3728	LOC_Os01g22390.2	WD domain containing protein, putative, expressed
Fa.25117.1	-47.1528	LOC_Os02g50550.1	dynamin, putative, expressed
Fa.23652.1	-46.9478	LOC_Os06g13660.1	alanyl-tRNA synthetase, putative, expressed
Fa.5596.1	-46.8504	LOC_Os01g46510.1	peptidase S8 and S53, subtilisin, kexin, sedolisin, putative, expressed
Fa.13476.1	-46.5014	LOC_Os03g10640.1	calcium-transporting ATPase, plasma membrane-type, putative, expressed
Fa.86174.1	-46.4658	LOC_Os12g30040.1	transmembrane amino acid transporter protein, putative, expressed
Fa.74871.1	-45.5845	LOC_Os01g17279.1	exonuclease, putative, expressed
Fa.10116.1	-43.81	LOC_Os01g56910.1	expressed protein
Fa.12739.1	-42.366	LOC_Os10g22950.1	calmodulin-binding transcription activator, putative, expressed
Fa.25609.1	-42.1237	LOC_Os07g49270.1	AMP deaminase, putative, expressed
Fa.71.1	-41.255	LOC_Os07g45070.1	FAT domain-containing protein, putative, expressed
Fa.13589.1	-41.1659	LOC_Os07g37560.1	myosin-Vb, putative, expressed
Fa.57830.1	-41.135	LOC_Os05g33850.1	UBA/TS-N domain containing protein, expressed
Fa.50352.1	-41.0804	LOC_Os03g16920.1	DnaK family protein, putative, expressed
Fa.132252.1	-40.6139	LOC_Os08g13930.2	mannose-1-phosphate guanyltransferase, putative, expressed
Fa.106474.1	-39.2676	LOC_Os06g07630.1	26S protease regulatory subunit 6A, putative, expressed
Fa.82862.1	-37.6672	LOC_Os02g47800.1	monodehydroascorbate reductase, putative, expressed
Fa.123262.1	-37.3958	LOC_Os11g11050.1	initiation factor 2 subunit family domain containing protein, expressed
Fa.2999.1	-37.0992	LOC_Os04g52460.1	retrotransposon protein, putative, unclassified, expressed
Fa.20186.1	-37.0034	LOC_Os03g23950.1	adapitin protein, putative, expressed
Fa.8625.1	-36.9962	LOC_Os09g32650.1	leucyl-tRNA synthetase, cytoplasmic, putative, expressed
Fa.34765.1	-36.3296	LOC_Os05g44310.1	vesicle-fusing ATPase, putative, expressed
Fa.20913.2	-36.2989	LOC_Os10g32540.1	SAP domain containing protein, expressed
Fa.9324.1	-34.8745	LOC_Os03g21530.1	AARP2CN domain containing protein, expressed
Fa.65690.2	-34.2882	LOC_Os09g37230.1	protein kinase family protein, putative, expressed
Fa.3406.2	-33.2711	LOC_Os06g06440.1	ABC transporter, ATP-binding protein, putative, expressed
Fa.127407.1	-33.0944	LOC_Os03g56840.1	GTP-binding protein, putative, expressed
Fa.13590.1	-33.0276	LOC_Os07g37560.1	myosin-Vb, putative, expressed
Fa.15881.1	-33.0074	LOC_Os03g31400.1	U-box domain-containing protein, putative, expressed
Fa.41865.1	-32.2553	LOC_Os03g15350.1	Sel1 repeat domain containing protein, putative, expressed
Fa.78403.1	-32.238	LOC_Os10g39930.1	cytochrome P450 97B2, putative, expressed
Fa.75011.1	-31.8017	LOC_Os09g27050.1	HD domain containing protein, putative, expressed
Fa.437.1	-31.3892	LOC_Os07g45400.1	expressed protein
Fa.70725.1	-30.3992	LOC_Os08g23730.1	class I glutamine amidotransferase, putative, expressed
Fa.16025.1	-29.8052	LOC_Os01g54080.1	kinesin motor protein-related, putative, expressed
Fa.3022.1	-29.6634	LOC_Os02g02290.1	SNF2 family N-terminal domain containing protein, expressed
Fa.99865.1	-29.5258	LOC_Os08g41990.1	aminotransferase, putative, expressed
Fa.61717.1	-28.0954	LOC_Os06g04270.1	transketolase, chloroplast precursor, putative, expressed
Fa.61716.1	-27.9401	LOC_Os06g04270.1	transketolase, chloroplast precursor, putative, expressed
Fa.36958.1	-27.94	LOC_Os02g32350.1	TUDOR protein with multiple SNc domains, putative, expressed
Fa.90698.1	-27.0835	LOC_Os05g47560.1	serine/threonine-protein kinase SNT7, chloroplast precursor, putative, expressed
Fa.96734.2	-26.6495	LOC_Os05g04584.1	transferase family protein, putative, expressed
Fa.4784.1	-26.3714	LOC_Os03g20700.1	magnesium-chelatase, putative, expressed
Fa.150443.1	-25.9863	LOC_Os07g37250.1	THYLAKOID FORMATION1, chloroplast precursor, putative, expressed
Fa.142740.2	-25.9541	LOC_Os07g48490.2	stress responsive protein, putative, expressed
Fa.6.1	-25.9354	LOC_Os09g07300.1	BIG, putative, expressed
Fa.10214.1	-25.8684	LOC_Os04g51610.1	calcium-transporting ATPase, plasma membrane-type, putative, expressed
Fa.77366.1	-25.6015	LOC_Os03g19250.1	AMP-binding enzyme, putative, expressed
Fa.838.1	-25.5939	LOC_Os02g01740.1	U5 small nuclear ribonucleoprotein 200 kDa helicase, putative, expressed
Fa.1852.2	-25.5714	LOC_Os11g01380.1	clathrin heavy chain, putative, expressed
Fa.76198.1	-25.5382	LOC_Os09g33680.1	Os9bglu31 - beta-glucosidase, dhurrinase, similar to G. max hydroxyisourate hydrolase, expressed
Fa.81621.1	-25.5083	LOC_Os12g44310.2	carotenoid cleavage dioxygenase, putative, expressed
Fa.4042.1	-25.4882	LOC_Os09g16330.2	pleiotropic drug resistance protein, putative, expressed
Fa.58335.1	-25.4767	LOC_Os08g05910.1	peptide transporter PTR2, putative, expressed
Fa.6284.1	-25.4614	LOC_Os08g43120.1	Plant PDR ABC transporter associated domain containing protein, expressed
Fa.47647.1	-25.4339	LOC_Os07g31380.1	NAD-dependent malic enzyme, mitochondrial precursor, putative, expressed
Fa.9346.2	-25.2996	LOC_Os05g30010.1	WD domain, G-beta repeat domain containing protein, expressed
Fa.59493.1	-25.2929	LOC_Os06g37160.1	transmembrane 9 superfamily member, putative, expressed
Fa.32486.1	-25.1968	LOC_Os01g08200.1	ubiquitin carboxyl-terminal hydrolase 14, putative, expressed
Fa.899.3	-25.1321	LOC_Os07g23990.1	tetratricopeptide repeat domain containing protein, putative, expressed
Fa.24024.1	-25.1032	LOC_Os01g09000.1	glutaminyl-tRNA synthetase, putative, expressed
Fa.6030.1	-25.0756	LOC_Os12g30540.1	ubiquitin carboxyl-terminal hydrolase, putative, expressed
Fa.14881.1	-24.9799	LOC_Os02g11830.2	coatomer subunit beta, putative, expressed
Fa.22250.1	-24.944	LOC_Os02g47120.1	region found in RelA/SpoT proteins containing protein, expressed
Fa.7702.1	-24.8237	LOC_Os01g19470.1	nodal modulator 1 precursor, putative, expressed
Fa.19731.1	-24.7757	LOC_Os07g38270.1	insulin-degrading enzyme, putative, expressed
Fa.2387.1	-24.6872	LOC_Os03g14260.1	guanine nucleotide exchange family protein, putative, expressed
Fa.64907.1	-24.633	LOC_Os01g35040.1	ZOS1-09 - C2H2 zinc finger protein, expressed
Fa.30559.1	-24.592	LOC_Os02g49760.3	potassium transporter, putative, expressed
Fa.64248.1	-24.5338	LOC_Os04g42600.2	polyadenylate-binding protein, putative, expressed
Fa.26181.1	-24.4243	LOC_Os05g45210.2	respiratory burst oxidase, putative, expressed
Fa.141438.1	-24.3757	LOC_Os05g30800.1	26S proteasome non-ATPase regulatory subunit 14, putative, expressed
Fa.80286.1	-24.2988	LOC_Os07g32560.1	ATP-dependent protease, putative, expressed
Fa.15719.1	-24.288	LOC_Os02g11830.2	coatomer subunit beta, putative, expressed
Fa.66247.1	-24.2744	LOC_Os10g30750.1	appr-1-p processing enzyme family protein, putative, expressed
Fa.144733.1	-24.2688	LOC_Os06g11660.1	phosphate-induced protein 1 conserved region domain containing protein, expressed
Fa.50317.1	-24.2315	LOC_Os06g06350.1	AMP-binding enzyme, putative, expressed
Fa.50556.1	-24.0402	LOC_Os01g54100.1	CK1_CaseinKinase_1a.2 - CK1 includes the casein kinase 1 kinases, expressed
Fa.22111.1	-24.0358	LOC_Os06g07090.1	AP-1 complex subunit gamma-1, putative, expressed
Fa.57580.1	-24.0058	LOC_Os07g32890.1	3\'-5\' exonuclease, putative, expressed
Fa.12783.1	-23.9914	LOC_Os02g04810.1	auxin response factor 5, putative, expressed
Fa.120201.1	-23.9825	LOC_Os06g37660.1	OsPP2Ac-1 - Phosphatase 2A isoform 1 belonging to family 1, expressed
Fa.50599.1	-23.9764	LOC_Os01g54100.1	CK1_CaseinKinase_1a.2 - CK1 includes the casein kinase 1 kinases, expressed
Fa.137464.1	-23.9194	LOC_Os05g36290.1	actin, putative, expressed
Fa.4466.1	-23.9049	LOC_Os04g35260.1	DEAD/DEAH box helicase domain containing protein, expressed
Fa.303.1	-23.7858	LOC_Os01g40990.3	expressed protein
Fa.15407.1	-23.7627	LOC_Os03g31300.1	chaperone protein clpB 1, putative, expressed
Fa.614.1	-23.7211	LOC_Os05g22940.1	acetyl-CoA carboxylase, putative, expressed
Fa.4698.1	-23.702	LOC_Os11g37700.1	pleiotropic drug resistance protein, putative, expressed
Fa.11794.1	-23.6637	LOC_Os04g35840.1	T-complex protein 11, putative, expressed
Fa.142022.1	-23.6479	LOC_Os06g04510.1	enolase, putative, expressed
Fa.4537.2	-23.5996	LOC_Os06g30310.1	alpha-glucan water dikinase, chloroplast precursor, putative, expressed
Fa.1260.1	-23.4088	LOC_Os11g08090.1	expressed protein
Fa.13114.1	-23.3339	LOC_Os02g05310.2	splicing factor 3B subunit 1, putative, expressed
Fa.7158.1	-23.2576	LOC_Os09g04110.2	coatomer alpha subunit, putative, expressed
Fa.7002.1	-23.2512	LOC_Os07g38760.1	HEAT repeat family protein, putative, expressed
Fa.30344.1	-23.1738	LOC_Os01g07760.1	phospholipase D, putative, expressed
Fa.50018.1	-23.1723	LOC_Os02g05700.1	OsFBO8 - F-box and other domain containing protein, expressed
Fa.93299.1	-23.1539	LOC_Os05g45420.2	CAMK_KIN1/SNF1/Nim1_like_AMPKh.3 - CAMK includes calcium/calmodulin depedent protein kinases, expressed
Fa.109242.1	-23.1471	LOC_Os03g57340.1	chaperone protein dnaJ, putative, expressed
Fa.4264.1	-23.1335	LOC_Os06g30310.1	alpha-glucan water dikinase, chloroplast precursor, putative, expressed
Fa.66865.1	-23.0964	LOC_Os12g17910.1	T-complex protein, putative, expressed
Fa.36313.1	-23.0899	LOC_Os08g39080.1	tetratricopeptide repeat domain containing protein, expressed
Fa.33331.1	-23.0607	LOC_Os08g36994.2	protein transport protein, putative, expressed
Fa.14809.1	-22.985	LOC_Os02g11830.2	coatomer subunit beta, putative, expressed
Fa.13522.1	-22.9551	LOC_Os03g48300.1	histidine acid phosphatase, putative, expressed
Fa.4142.1	-22.9229	LOC_Os02g04970.1	expressed protein
Fa.52869.1	-22.8953	LOC_Os05g48510.1	phenylalanyl-tRNA synthetase beta chain, putative, expressed
Fa.173905.1	-22.8203	LOC_Os03g02590.4	peroxisomal biogenesis factor 11, putative, expressed
Fa.13113.1	-22.7858	LOC_Os02g05310.2	splicing factor 3B subunit 1, putative, expressed
Fa.83848.1	-22.7116	LOC_Os07g09060.1	aldehyde dehydrogenase, putative, expressed
Fa.50316.1	-22.7029	LOC_Os06g06350.1	AMP-binding enzyme, putative, expressed
Fa.78327.1	-22.6246	LOC_Os07g31884.1	MATE efflux family protein, putative, expressed
Fa.54195.3	-22.5265	LOC_Os04g55960.1	NADPH reductase, putative, expressed
Fa.20718.1	-22.4458	LOC_Os01g50080.1	MDR-like ABC transporter, putative, expressed
Fa.51609.1	-22.4219	LOC_Os09g02700.1	polyadenylate-binding protein, putative, expressed
Fa.11915.1	-22.391	LOC_Os04g51610.1	calcium-transporting ATPase, plasma membrane-type, putative, expressed
Fa.81751.1	-22.3905	LOC_Os06g37560.1	beta-galactosidase precursor, putative, expressed
Fa.78918.1	-22.3685	LOC_Os10g35720.1	OsGrx_S17 - glutaredoxin subgroup II, expressed
Fa.61970.1	-22.3523	LOC_Os06g36700.1	T-complex protein, putative, expressed
Fa.5035.1	-22.3156	LOC_Os03g38970.1	metal ion binding protein, putative, expressed
Fa.6618.1	-22.2763	LOC_Os06g29380.1	phospholipid-transporting ATPase, putative, expressed
Fa.73921.1	-22.253	LOC_Os03g21950.1	fumarate hydratase, mitochondrial precursor, putative, expressed
Fa.117643.1	-22.0977	LOC_Os03g17700.1	CGMC_MAPKCGMC_2_ERK.2 - CGMC includes CDA, MAPK, GSK3, and CLKC kinases, expressed
Fa.9276.1	-21.7128	LOC_Os07g38760.1	HEAT repeat family protein, putative, expressed
Fa.38711.1	-21.5901	LOC_Os05g33050.1	ABTB1 - Armadillo repeats with a Bric-a-Brac, Tramtrack, Broad Complex BTB domain, expressed
Fa.7951.1	-21.4083	LOC_Os03g05020.1	PIR, putative, expressed
Fa.35574.1	-21.3829	LOC_Os03g04450.1	expressed protein
Fa.28267.1	-21.3465	LOC_Os08g41900.1	expressed protein
Fa.216052.1	-21.2631	LOC_Os05g13830.1	TsetseEP precursor, putative, expressed
Fa.959.1	-21.2513	LOC_Os03g03610.1	1,3-beta-glucan synthase component domain containing protein, expressed
Fa.66895.1	-21.1997	LOC_Os04g38450.1	gamma-glutamyltranspeptidase 1 precursor, putative, expressed
Fa.63450.1	-21.0214	LOC_Os02g41470.1	tRNA synthetases class II domain containing protein, expressed
Fa.33837.1	-20.7308	LOC_Os08g36994.2	protein transport protein, putative, expressed
Fa.82515.1	-20.5316	LOC_Os05g41440.1	cytochrome P450, putative, expressed
Fa.118578.2	-19.9651	LOC_Os03g53110.1	CorA-like magnesium transporter protein, putative, expressed
Fa.139502.2	-19.7519	LOC_Os03g40270.1	alpha-1,4-glucan-protein synthase, putative, expressed
Fa.1616.3	-17.6085	LOC_Os11g01380.1	clathrin heavy chain, putative, expressed
Fa.63731.1	-11.5735	LOC_Os03g29190.2	PDI, putative, expressed
Fa.23172.1	-11.1955	LOC_Os05g45210.2	respiratory burst oxidase, putative, expressed
Fa.25092.1	-10.7805	LOC_Os06g07090.1	AP-1 complex subunit gamma-1, putative, expressed
Fa.218098.1	-10.4477	LOC_Os06g46770.2	ubiquitin family protein, putative, expressed
Fa.12347.1	-9.50598	LOC_Os10g22950.1	calmodulin-binding transcription activator, putative, expressed
Fa.15041.1	-9.26403	LOC_Os01g68750.1	adaptin, putative, expressed
Fa.3867.1	-9.21596	LOC_Os05g32570.1	RING E3 ligase protein, putative, expressed
Fa.3868.1	-8.96102	LOC_Os05g32570.1	RING E3 ligase protein, putative, expressed
Fa.46962.1	-8.83013	LOC_Os03g59620.1	phospholipase, patatin family, putative, expressed
Fa.39282.1	-8.70907	LOC_Os03g61930.2	ACBP4, putative, expressed
Fa.46196.1	-8.61368	LOC_Os07g03880.1	lectin-like receptor kinase, putative, expressed
Fa.6833.1	-8.57056	LOC_Os05g38830.2	HECT-domain domain containing protein, expressed
Fa.39718.1	-8.26537	LOC_Os02g02120.1	OsWAK11 - OsWAK receptor-like protein kinase, expressed
Fa.75104.3	-8.23736	LOC_Os03g52840.1	serine hydroxymethyltransferase, mitochondrial precursor, putative, expressed
Fa.57327.1	-8.22364	LOC_Os04g45860.1	transposon protein, putative, unclassified, expressed
Fa.97948.1	-8.20638	LOC_Os01g71740.1	amino acid permease family protein, putative, expressed
Fa.83539.1	-8.13535	LOC_Os03g53750.1	nuclear prelamin A recognition factor, putative, expressed
Fa.51198.1	-7.93335	LOC_Os01g03144.1	white-brown complex homolog protein 7, putative, expressed
Fa.14067.1	-7.67492	LOC_Os03g48300.1	histidine acid phosphatase, putative, expressed
Fa.141107.1	-7.66713	LOC_Os02g38810.1	26S proteasome non-ATPase regulatory subunit 6, putative, expressed
Fa.15632.1	-6.89479	LOC_Os10g07270.1	ubiquitin carboxyl-terminal hydrolase 5, putative, expressed
Fa.213303.1	-6.24568	LOC_Os01g22490.1	40S ribosomal protein S27a, putative, expressed
Fa.133230.1	-6.21832	LOC_Os01g68010.1	TBC domain containing protein, expressed
Fa.1090.1	5.13897	LOC_Os01g60050.1	HEAT, putative, expressed
Fa.9851.1	5.67894	LOC_Os07g29360.1	tetratricopeptide repeat domain containing protein, expressed
Fa.134008.1	5.97744	LOC_Os02g57240.1	oxidoreductase, aldo/keto reductase family protein, putative, expressed
Fa.8844.1	6.0011	LOC_Os06g13650.1	alpha-mannosidase 2, putative, expressed
Fa.10127.1	6.35709	LOC_Os02g04440.2	transducin family protein, putative, expressed
Fa.16440.1	6.41716	LOC_Os12g18140.1	superkiller viralicidic activity 2-like 2, putative, expressed
Fa.74580.1	6.44534	LOC_Os02g25840.1	conserved oligomeric Golgi complex component 4, related, putative, expressed
Fa.157197.1	6.48215	LOC_Os02g57240.1	oxidoreductase, aldo/keto reductase family protein, putative, expressed
Fa.98206.1	6.48455	LOC_Os03g17350.1	white-brown complex homolog protein, putative, expressed
Fa.36660.1	6.56294	LOC_Os04g58410.1	smr domain containing protein, expressed
Fa.11006.1	6.65263	LOC_Os06g16410.1	armadillo/beta-catenin repeat family protein, putative, expressed
Fa.30729.1	6.6722	LOC_Os05g44310.1	vesicle-fusing ATPase, putative, expressed
Fa.72290.1	6.9106	LOC_Os03g27950.1	Ser/Thr protein phosphatase family protein, putative, expressed
Fa.80668.1	7.1814	LOC_Os10g35710.1	expressed protein
Fa.199749.1	7.3195	LOC_Os01g22490.1	40S ribosomal protein S27a, putative, expressed
Fa.6944.1	7.45585	LOC_Os03g54084.1	phytochrome C, putative, expressed
Fa.170642.1	7.63776	LOC_Os01g54370.1	dihydropyrimidinase, putative, expressed
Fa.24604.1	7.96518	LOC_Os12g06810.1	WD domain, G-beta repeat domain containing protein, expressed
Fa.17928.1	8.34335	LOC_Os06g13660.1	alanyl-tRNA synthetase, putative, expressed
Fa.6336.3	8.99921	LOC_Os06g41990.1	M16 domain containing zinc peptidase, putative, expressed
Fa.98812.1	9.69358	LOC_Os07g04850.1	pre-mRNA-processing factor 31, putative, expressed
Fa.80124.1	15.1208	LOC_Os02g12730.1	beta-galactosidase precursor, putative, expressed
Fa.153859.1	17.0451	LOC_Os06g46770.1	ubiquitin family protein, putative, expressed
Fa.102569.1	17.6849	LOC_Os05g23860.1	rab GDP dissociation inhibitor alpha, putative, expressed
Fa.212369.3	19.6104	LOC_Os05g13830.1	TsetseEP precursor, putative, expressed
Fa.95974.1	19.7386	LOC_Os05g37690.1	OsFBL23 - F-box domain and LRR containing protein, expressed
Fa.105175.1	19.8608	LOC_Os02g05744.1	endoglucanase, putative, expressed
Fa.460.1	20.2136	LOC_Os08g08210.1	SET domain containing protein, expressed
Fa.73040.2	20.3814	LOC_Os01g12870.1	eukaryotic translation initiation factor 3 subunit E-interacting protein, putative, expressed
Fa.53403.1	20.3898	LOC_Os03g11530.1	nucleotide pyrophosphatase/phosphodiesterase, putative, expressed
Fa.25327.1	20.5341	LOC_Os02g07630.1	copper-transporting ATPase, putative, expressed
Fa.80123.1	20.5429	LOC_Os02g12730.1	beta-galactosidase precursor, putative, expressed
Fa.14376.2	20.5895	LOC_Os02g11830.2	coatomer subunit beta, putative, expressed
Fa.16048.2	20.703	LOC_Os04g26841.1	importin-8, putative, expressed
Fa.42748.1	20.7741	LOC_Os02g01070.1	FG-GAP repeat-containing protein, putative, expressed
Fa.59237.1	20.7845	LOC_Os05g23600.1	dolichyl-diphosphooligosaccharide--protein glycosyltransferase 67 kDasubunit precursor, putative, expressed
Fa.35090.1	20.8141	LOC_Os02g25580.1	Sec1 family transport protein, putative, expressed
Fa.54648.1	21.0377	LOC_Os07g07560.1	CK1_CaseinKinase_1a.6 - CK1 includes the casein kinase 1 kinases, expressed
Fa.4281.1	21.0429	LOC_Os03g01710.1	expressed protein
Fa.24019.2	21.044	LOC_Os01g35050.2	early-responsive to dehydration protein-related, putative, expressed
Fa.17125.1	21.1214	LOC_Os03g18440.1	expressed protein
Fa.19360.1	21.229	LOC_Os02g53520.1	kinesin motor domain containing protein, putative, expressed
Fa.6326.1	21.2597	LOC_Os09g04110.1	coatomer alpha subunit, putative, expressed
Fa.37948.1	21.2929	LOC_Os03g56260.1	kinesin motor domain containing protein, putative, expressed
Fa.66154.1	21.3436	LOC_Os01g07630.1	BRASSINOSTEROID INSENSITIVE 1-associated receptor kinase 1 precursor, putative, expressed
Fa.2036.1	21.3797	LOC_Os06g19730.1	HEAT repeat family protein, putative, expressed
Fa.16454.1	21.3879	LOC_Os10g10244.1	alanyl-tRNA synthetase, putative, expressed
Fa.11161.1	21.394	LOC_Os01g72340.1	beta-galactosidase, putative, expressed
Fa.31916.1	21.4216	LOC_Os10g30580.1	cell division control protein 48 homolog E, putative, expressed
Fa.60917.1	21.4634	LOC_Os08g41390.1	peptidyl-prolyl isomerase, putative, expressed
Fa.63513.1	21.4768	LOC_Os10g33250.1	WAX2, putative, expressed
Fa.35596.1	21.5648	LOC_Os05g44310.1	vesicle-fusing ATPase, putative, expressed
Fa.121198.1	21.6147	LOC_Os09g25580.1	monogalactosyldiacylglycerol synthase, putative, expressed
Fa.121.2	21.6597	LOC_Os01g08750.1	expressed protein
Fa.8921.1	21.6786	LOC_Os03g51030.2	phytochrome A, putative, expressed
Fa.181091.1	21.7261	LOC_Os09g27930.1	ubiquitin fusion protein, putative, expressed
Fa.1458.1	21.7324	LOC_Os07g10350.1	S1 RNA binding domain containing protein, expressed
Fa.27849.1	21.7393	LOC_Os01g43630.2	adaptin, putative, expressed
Fa.57559.1	21.7642	LOC_Os12g38210.1	spotted leaf 11, putative, expressed
Fa.61677.1	21.7713	LOC_Os10g38080.1	OsSub61 - Putative Subtilisin homologue, expressed
Fa.210939.1	21.7801	LOC_Os06g46770.1	ubiquitin family protein, putative, expressed
Fa.845.1	21.8199	LOC_Os04g46310.1	HEAT repeat family protein, putative, expressed
Fa.83240.1	21.8348	LOC_Os05g34320.2	beta-hexosaminidase precursor, putative, expressed
Fa.7211.1	21.8397	LOC_Os01g73514.1	5-oxoprolinase, putative, expressed
Fa.1979.1	21.8644	LOC_Os11g01380.1	clathrin heavy chain, putative, expressed
Fa.27822.1	21.9052	LOC_Os02g32030.1	elongation factor, putative, expressed
Fa.16380.1	21.9493	LOC_Os03g04410.1	aconitate hydratase protein, putative, expressed
Fa.120443.1	21.971	LOC_Os07g48460.1	stress responsive protein, putative, expressed
Fa.5581.1	21.9925	LOC_Os08g45030.1	multidrug resistance protein, putative, expressed
Fa.127180.1	22.012	LOC_Os01g43540.1	suppressor of G2 allele of SKP1, putative, expressed
Fa.34055.1	22.0631	LOC_Os01g50100.1	ABC transporter, ATP-binding protein, putative, expressed
Fa.5855.1	22.0744	LOC_Os06g36990.1	phospholipid-transporting ATPase 4, putative, expressed
Fa.8356.1	22.1138	LOC_Os03g51030.1	phytochrome A, putative, expressed
Fa.36.8	22.1336	LOC_Os10g41560.1	expressed protein
Fa.103389.1	22.1899	LOC_Os01g58580.1	ICE-like protease p20 domain containing protein, putative, expressed
Fa.30471.1	22.211	LOC_Os01g17430.1	coatomer subunit beta-1, putative, expressed
Fa.13706.1	22.2197	LOC_Os02g32350.1	TUDOR protein with multiple SNc domains, putative, expressed
Fa.181651.1	22.2238	LOC_Os05g13830.1	TsetseEP precursor, putative, expressed
Fa.213717.1	22.2455	LOC_Os07g33898.1	60S ribosomal protein L44, putative, expressed
Fa.24753.1	22.2484	LOC_Os07g27180.1	tetratricopeptide repeat domain containing protein, expressed
Fa.1392.1	22.2805	LOC_Os06g51270.1	1,3-beta-glucan synthase component domain containing protein, expressed
Fa.79951.1	22.2868	LOC_Os07g07060.1	prolyl-tRNA synthetase, putative, expressed
Fa.18403.2	22.3143	LOC_Os12g01449.1	chloroplast unusual positioning protein, putative, expressed
Fa.77086.1	22.3346	LOC_Os05g38490.1	growth regulator related protein, putative, expressed
Fa.6773.1	22.3379	LOC_Os02g04080.1	chromosome segregation protein sudA, putative, expressed
Fa.10647.1	22.4195	LOC_Os03g51030.2	phytochrome A, putative, expressed
Fa.24918.1	22.5737	LOC_Os01g63270.1	alpha-glucan phosphorylast isozyme, putative, expressed
Fa.55488.1	22.5764	LOC_Os02g43020.1	heat shock protein STI, putative, expressed
Fa.43369.2	22.6142	LOC_Os04g54790.1	ELMO/CED-12 family protein, putative, expressed
Fa.25143.1	22.6337	LOC_Os01g63270.1	alpha-glucan phosphorylast isozyme, putative, expressed
Fa.22268.1	22.6358	LOC_Os08g41270.1	endonuclease/exonuclease/phosphatase family domain containing protein, expressed
Fa.20.1	22.6928	LOC_Os02g27110.1	expressed protein
Fa.42022.1	22.7129	LOC_Os05g13520.1	white-brown complex homolog protein 12, putative, expressed
Fa.75642.1	22.7274	LOC_Os07g45090.1	NADH-ubiquinone oxidoreductase 51 kDa subunit, mitochondrial precursor, putative, expressed
Fa.67640.1	22.7805	LOC_Os02g01280.1	T-complex protein, putative, expressed
Fa.152687.1	22.8919	LOC_Os02g49080.1	KH domain containing protein, putative, expressed
Fa.49341.1	22.8929	LOC_Os03g50480.1	phosphoglucomutase, putative, expressed
Fa.86019.1	22.9026	LOC_Os07g42810.1	adaptor complexes medium subunit family domain containing protein, expressed
Fa.15656.1	22.9598	LOC_Os10g10244.1	alanyl-tRNA synthetase, putative, expressed
Fa.30530.1	23.0326	LOC_Os08g39080.2	tetratricopeptide repeat domain containing protein, expressed
Fa.77314.1	23.0659	LOC_Os10g33230.1	RNA recognition motif containing protein, putative, expressed
Fa.2976.1	23.155	LOC_Os11g01380.1	clathrin heavy chain, putative, expressed
Fa.12047.1	23.1742	LOC_Os01g49470.1	E3 ubiquitin ligase, putative, expressed
Fa.9248.1	23.1845	LOC_Os01g72340.1	beta-galactosidase, putative, expressed
Fa.47606.1	23.1874	LOC_Os03g53800.4	periplasmic beta-glucosidase precursor, putative, expressed
Fa.174535.1	23.2983	LOC_Os03g50070.1	DUF1295 domain containing protein, putative, expressed
Fa.68255.1	23.3528	LOC_Os01g25484.2	ferredoxin--nitrite reductase, putative, expressed
Fa.3891.1	23.479	LOC_Os12g01922.1	WD domain and HEAT domain containing protein, putative, expressed
Fa.394.1	23.6402	LOC_Os05g01030.1	phospholipid-transporting ATPase, putative, expressed
Fa.41871.1	23.6865	LOC_Os01g46750.1	AMP-binding enzyme, putative, expressed
Fa.207321.1	23.941	LOC_Os03g27310.1	histone H3, putative, expressed
Fa.58898.1	23.9626	LOC_Os01g01790.1	expressed protein
Fa.6354.1	24.1279	LOC_Os02g11760.1	pleiotropic drug resistance protein, putative, expressed
Fa.67926.1	24.5117	LOC_Os12g17910.1	T-complex protein, putative, expressed
Fa.54693.1	24.7031	LOC_Os02g02410.1	DnaK family protein, putative, expressed
Fa.27439.1	24.8691	LOC_Os12g42884.3	5-methyltetrahydropteroyltriglutamate--homocysteine methyltransferase, putative, expressed
Fa.35225.2	25.0795	LOC_Os01g51410.1	glycine dehydrogenase, putative, expressed
Fa.27281.1	25.4637	LOC_Os03g22120.1	sucrose synthase, putative, expressed
Fa.48201.1	25.8644	LOC_Os09g31486.1	DnaK family protein, putative, expressed
Fa.15904.2	26.5285	LOC_Os03g19760.1	HAD-superfamily hydrolase, subfamily IA, variant 3 containing protein, expressed
Fa.55180.1	26.533	LOC_Os10g35960.1	NAD-dependent malic enzyme, mitochondrial precursor, putative, expressed
Fa.130991.1	26.6316	LOC_Os04g56480.1	pelota, putative, expressed
Fa.26331.1	27.4212	LOC_Os10g30580.1	cell division control protein 48 homolog E, putative, expressed
Fa.34731.2	27.5229	LOC_Os02g13560.4	transporter family protein, putative, expressed
Fa.48754.1	27.7349	LOC_Os07g04240.1	succinate dehydrogenase flavoprotein subunit,mitochondrial precursor, putative, expressed
Fa.1677.2	27.7416	LOC_Os11g01380.1	clathrin heavy chain, putative, expressed
Fa.119606.1	28.3245	LOC_Os09g25580.1	monogalactosyldiacylglycerol synthase, putative, expressed
Fa.39487.1	28.8484	LOC_Os01g33080.1	fimbrin-like protein 2, putative, expressed
Fa.69139.1	28.8542	LOC_Os12g44310.2	carotenoid cleavage dioxygenase, putative, expressed
Fa.48074.1	28.9259	LOC_Os01g06020.1	aspartyl-tRNA synthetase, putative, expressed
Fa.37022.1	29.3099	LOC_Os06g45820.1	OsFtsH2 FtsH protease, homologue of AtFtsH2/8, expressed
Fa.10740.1	29.5088	LOC_Os02g52390.1	M16 domain containing zinc peptidase, putative, expressed
Fa.6612.1	29.6736	LOC_Os01g73514.1	5-oxoprolinase, putative, expressed
Fa.1618.1	30.0512	LOC_Os06g19730.1	HEAT repeat family protein, putative, expressed
Fa.105670.1	30.2537	LOC_Os02g55420.1	aminotransferase, classes I and II, domain containing protein, expressed
Fa.39850.2	30.3227	LOC_Os03g30460.1	vacuolar protein sorting-associated protein 52, putative, expressed
Fa.40045.1	30.5726	LOC_Os02g41500.1	OsWAK13 - OsWAK receptor-like protein kinase, expressed
Fa.75790.1	30.8414	LOC_Os01g49890.1	threonine synthase, chloroplast precursor, putative, expressed
Fa.28232.1	30.9103	LOC_Os03g49770.1	oxysterol-binding protein, putative, expressed
Fa.15408.1	31.127	LOC_Os03g31300.1	chaperone protein clpB 1, putative, expressed
Fa.117328.1	31.2022	LOC_Os07g32570.2	OsAPRL1 adenosine 5\'-phosphosulfate reductase-like OsAPRL1, expressed
Fa.964.1	31.7921	LOC_Os06g08380.1	1,3-beta-glucan synthase component domain containing protein, expressed
Fa.91273.1	32.1831	LOC_Os02g30900.1	protein kinase domain containing protein, expressed
Fa.11100.1	32.2512	LOC_Os08g29150.1	phospholipid-transporting ATPase, putative, expressed
Fa.56646.1	32.7404	LOC_Os04g56620.1	molybdopterin biosynthesis protein CNX1, putative, expressed
Fa.2740.2	32.8682	LOC_Os04g52900.1	ABC transporter family protein, putative, expressed
Fa.34616.1	33.2536	LOC_Os01g35050.2	early-responsive to dehydration protein-related, putative, expressed
Fa.104664.1	33.681	LOC_Os03g08790.1	aspartic proteinase nepenthesin precursor, putative, expressed
Fa.15904.3	34.0474	LOC_Os03g19760.1	HAD-superfamily hydrolase, subfamily IA, variant 3 containing protein, expressed
Fa.102742.2	34.0511	LOC_Os11g47970.1	AAA-type ATPase family protein, putative, expressed
Fa.101989.2	34.3909	LOC_Os08g39300.1	aminotransferase, putative, expressed
Fa.28233.1	34.4832	LOC_Os03g49770.1	oxysterol-binding protein, putative, expressed
Fa.33252.3	34.6945	LOC_Os05g51630.1	early-responsive to dehydration protein-related, putative, expressed
Fa.6508.1	34.7037	LOC_Os02g04080.1	chromosome segregation protein sudA, putative, expressed
Fa.2293.1	34.7537	LOC_Os04g55230.1	tetratricopeptide repeat domain containing protein, putative, expressed
Fa.29693.1	34.9913	LOC_Os02g32030.1	elongation factor, putative, expressed
Fa.13580.2	35.1303	LOC_Os03g59340.1	CESA2 - cellulose synthase, expressed
Fa.89128.1	35.3294	LOC_Os03g21990.1	WD domain, G-beta repeat domain containing protein, expressed
Fa.22193.1	35.5154	LOC_Os03g11720.1	glycosyl hydrolase, family 31, putative, expressed
Fa.6947.1	36.1904	LOC_Os09g02650.1	kinesin motor domain containing protein, putative, expressed
Fa.128443.1	36.2436	LOC_Os06g46770.2	ubiquitin family protein, putative, expressed
Fa.22509.1	36.7271	LOC_Os01g03020.1	tRNA synthetase class I, putative, expressed
Fa.44.4	36.861	LOC_Os10g41560.1	expressed protein
Fa.15822.1	37.3361	LOC_Os11g32260.1	lysosomal alpha-mannosidase precursor, putative, expressed
Fa.16598.1	37.4251	LOC_Os03g19410.1	OsPOP7 - Putative Prolyl Oligopeptidase homologue, expressed
Fa.106470.1	37.8323	LOC_Os04g38340.1	endoplasmic reticulum-Golgi intermediate compartment protein 3, putative, expressed
Fa.6566.2	38.8567	LOC_Os01g49470.1	E3 ubiquitin ligase, putative, expressed
Fa.14561.1	39.1717	LOC_Os09g14670.1	phosphoenolpyruvate carboxylase, putative, expressed
Fa.88.1	39.5222	LOC_Os09g07900.1	ubiquitin-protein ligase 1, putative, expressed
Fa.42523.1	40.0564	LOC_Os02g53140.1	COP1, putative, expressed
Fa.3098.1	40.1702	LOC_Os07g46460.1	ferredoxin-dependent glutamate synthase, chloroplast precursor, putative, expressed
Fa.4576.2	40.2376	LOC_Os06g30310.1	alpha-glucan water dikinase, chloroplast precursor, putative, expressed
Fa.13427.1	40.2648	LOC_Os02g53770.1	tRNA synthetase class I, putative, expressed
Fa.25757.1	44.1805	LOC_Os03g22120.1	sucrose synthase, putative, expressed
Fa.73980.1	44.7298	LOC_Os03g11900.1	transporter family protein, putative, expressed
Fa.35016.1	45.4367	LOC_Os10g25090.1	STRUBBELIG-RECEPTOR FAMILY 6 precursor, putative, expressed
Fa.31090.1	45.6091	LOC_Os05g44360.1	oligosaccharyl transferase, putative, expressed
Fa.6206.3	46.4784	LOC_Os06g41990.1	M16 domain containing zinc peptidase, putative, expressed
Fa.3097.1	47.2881	LOC_Os07g46460.1	ferredoxin-dependent glutamate synthase, chloroplast precursor, putative, expressed
Fa.10040.2	47.9884	LOC_Os08g20660.1	sucrose-phosphate synthase, putative, expressed
Fa.58403.2	48.2912	LOC_Os07g42626.1	STRUBBELIG-RECEPTOR FAMILY 6 precursor, putative, expressed
Fa.194543.1	49.5431	LOC_Os06g46770.2	ubiquitin family protein, putative, expressed
Fa.31.1	49.8927	LOC_Os10g41560.1	expressed protein

## Sheet: E+ML vs E-ML
Gene ID	Log2 FC	Rice hit ID	Description
Fa.126664.1	-51.086	LOC_Os02g55420.1	aminotransferase, classes I and II, domain containing protein, expressed
Fa.41581.1	-50.6055	LOC_Os03g49380.1	lipoxygenase, putative, expressed
Fa.53040.1	-49.3933	LOC_Os05g42350.1	ferredoxin--nitrite reductase, putative, expressed
Fa.24600.1	-49.1373	LOC_Os04g28090.1	MYB family transcription factor, putative, expressed
Fa.1356.1	-48.7259	LOC_Os06g51270.1	1,3-beta-glucan synthase component domain containing protein, expressed
Fa.85093.1	-48.3848	LOC_Os01g73680.1	aspartyl aminopeptidase, putative, expressed
Fa.29.1	-48.2154	LOC_Os10g41560.1	expressed protein
Fa.134896.1	-47.8947	LOC_Os06g04280.1	3-phosphoshikimate 1-carboxyvinyltransferase, chloroplast precursor, putative, expressed
Fa.72195.1	-47.8086	LOC_Os01g09560.1	mitochondrial-processing peptidase subunit alpha, mitochondrial precursor, putative, expressed
Fa.123656.1	-47.7572	LOC_Os11g11050.1	initiation factor 2 subunit family domain containing protein, expressed
Fa.24923.1	-47.2749	LOC_Os01g03020.1	tRNA synthetase class I, putative, expressed
Fa.28368.1	-47.0275	LOC_Os01g39310.1	SEY1, putative, expressed
Fa.52953.1	-46.0075	LOC_Os03g18910.1	COBRA-like protein 7 precursor, putative, expressed
Fa.23652.1	-45.2896	LOC_Os06g13660.1	alanyl-tRNA synthetase, putative, expressed
Fa.22509.1	-44.5118	LOC_Os01g03020.1	tRNA synthetase class I, putative, expressed
Fa.4576.2	-41.6595	LOC_Os06g30310.1	alpha-glucan water dikinase, chloroplast precursor, putative, expressed
Fa.24462.1	-41.104	LOC_Os03g24220.2	villin protein, putative, expressed
Fa.106470.1	-40.7657	LOC_Os04g38340.1	endoplasmic reticulum-Golgi intermediate compartment protein 3, putative, expressed
Fa.118642.1	-40.6937	LOC_Os03g61670.1	calreticulin precursor, putative, expressed
Fa.12739.1	-40.4979	LOC_Os10g22950.1	calmodulin-binding transcription activator, putative, expressed
Fa.13427.1	-39.7969	LOC_Os02g53770.1	tRNA synthetase class I, putative, expressed
Fa.17013.1	-39.4717	LOC_Os12g20150.1	phosphoglucan, water dikinase, chloroplast precursor, putative, expressed
Fa.6947.1	-38.5224	LOC_Os09g02650.1	kinesin motor domain containing protein, putative, expressed
Fa.3102.1	-38.1769	LOC_Os07g46460.1	ferredoxin-dependent glutamate synthase, chloroplast precursor, putative, expressed
Fa.104664.1	-37.5677	LOC_Os03g08790.1	aspartic proteinase nepenthesin precursor, putative, expressed
Fa.37204.2	-37.3214	LOC_Os02g41680.1	phenylalanine ammonia-lyase, putative, expressed
Fa.2293.1	-37.1385	LOC_Os04g55230.1	tetratricopeptide repeat domain containing protein, putative, expressed
Fa.16598.1	-36.8142	LOC_Os03g19410.1	OsPOP7 - Putative Prolyl Oligopeptidase homologue, expressed
Fa.22193.1	-36.6533	LOC_Os03g11720.1	glycosyl hydrolase, family 31, putative, expressed
Fa.11038.1	-36.591	LOC_Os03g17310.1	calcium-transporting ATPase, endoplasmic reticulum-type, putative, expressed
Fa.47863.2	-36.5562	LOC_Os09g33530.1	expressed protein
Fa.19.1	-36.2526	LOC_Os02g27110.1	expressed protein
Fa.106135.1	-35.7708	LOC_Os05g31020.1	eukaryotic peptide chain release factor subunit 1-1, putative, expressed
Fa.78591.1	-35.4822	LOC_Os03g19250.1	AMP-binding enzyme, putative, expressed
Fa.40045.1	-34.975	LOC_Os02g41500.1	OsWAK13 - OsWAK receptor-like protein kinase, expressed
Fa.3607.1	-34.558	LOC_Os06g36090.1	ABC-2 type transporter, putative, expressed
Fa.74313.1	-33.8483	LOC_Os12g25710.3	bifunctional aminoacyl-tRNA synthetase, putative, expressed
Fa.15904.3	-33.3462	LOC_Os03g19760.1	HAD-superfamily hydrolase, subfamily IA, variant 3 containing protein, expressed
Fa.75790.1	-33.2184	LOC_Os01g49890.1	threonine synthase, chloroplast precursor, putative, expressed
Fa.50620.1	-32.9768	LOC_Os01g68324.3	dolichyl-diphosphooligosaccharide--protein glycosyltransferase 63 kDasubunit precursor, putative, expressed
Fa.148550.1	-32.8131	LOC_Os02g01150.2	erythronate-4-phosphate dehydrogenase domain containing protein, expressed
Fa.2720.1	-32.7501	LOC_Os03g04920.1	multidrug resistance-associated protein, putative, expressed
Fa.15881.1	-32.2776	LOC_Os03g31400.1	U-box domain-containing protein, putative, expressed
Fa.15264.1	-31.954	LOC_Os02g20410.1	GTP binding protein, putative, expressed
Fa.41865.1	-31.9424	LOC_Os03g15350.1	Sel1 repeat domain containing protein, putative, expressed
Fa.496.1	-31.4349	LOC_Os05g22940.1	acetyl-CoA carboxylase, putative, expressed
Fa.3022.1	-30.7781	LOC_Os02g02290.1	SNF2 family N-terminal domain containing protein, expressed
Fa.5375.1	-30.544	LOC_Os03g21680.3	phospholipid-transporting ATPase, putative, expressed
Fa.4262.1	-30.4019	LOC_Os06g30310.1	alpha-glucan water dikinase, chloroplast precursor, putative, expressed
Fa.48074.1	-30.3377	LOC_Os01g06020.1	aspartyl-tRNA synthetase, putative, expressed
Fa.1035.1	-30.3062	LOC_Os06g11990.1	expressed protein
Fa.10554.1	-29.981	LOC_Os02g55010.1	expressed protein
Fa.26331.1	-29.8511	LOC_Os10g30580.1	cell division control protein 48 homolog E, putative, expressed
Fa.105670.1	-29.8164	LOC_Os02g55420.1	aminotransferase, classes I and II, domain containing protein, expressed
Fa.58276.1	-29.7046	LOC_Os02g54780.1	CYPRO4, putative, expressed
Fa.13743.1	-29.0708	LOC_Os02g32350.1	TUDOR protein with multiple SNc domains, putative, expressed
Fa.24349.1	-28.8227	LOC_Os05g38400.1	OsFtsH8 FtsH protease, homologue of AtFtsH3/10, expressed
Fa.165644.1	-28.5047	LOC_Os02g02840.1	ras-related protein, putative, expressed
Fa.130991.1	-28.4462	LOC_Os04g56480.1	pelota, putative, expressed
Fa.9880.1	-27.6082	LOC_Os01g72340.1	beta-galactosidase, putative, expressed
Fa.191012.10	-27.5718	LOC_Os05g13830.1	TsetseEP precursor, putative, expressed
Fa.4877.2	-27.4332	LOC_Os01g73530.2	ABC transporter, ATP-binding protein, putative, expressed
Fa.27281.1	-27.0931	LOC_Os03g22120.1	sucrose synthase, putative, expressed
Fa.21247.1	-27.0895	LOC_Os09g37100.1	phospholipase D, putative, expressed
Fa.63716.1	-26.8725	LOC_Os04g37920.1	FAD binding domain of DNA photolyase domain containing protein, expressed
Fa.4715.1	-26.4664	LOC_Os02g44520.1	OsSub19 - Putative Subtilisin homologue, expressed
Fa.34.1	-26.4376	LOC_Os02g27110.1	expressed protein
Fa.117054.1	-26.3834	LOC_Os10g41200.1	MYB family transcription factor, putative, expressed
Fa.27282.1	-26.378	LOC_Os03g22120.1	sucrose synthase, putative, expressed
Fa.191012.1	-26.0919	LOC_Os05g13830.1	TsetseEP precursor, putative, expressed
Fa.52022.1	-25.9221	LOC_Os09g02700.1	polyadenylate-binding protein, putative, expressed
Fa.2976.1	-25.6674	LOC_Os11g01380.1	clathrin heavy chain, putative, expressed
Fa.58978.1	-25.3782	LOC_Os04g42600.2	polyadenylate-binding protein, putative, expressed
Fa.48574.1	-25.2952	LOC_Os03g17000.2	NAD dependent epimerase/dehydratase family domain containing protein, expressed
Fa.7814.1	-25.2266	LOC_Os01g08700.1	GIGANTEA, putative, expressed
Fa.213441.1	-25.2044	LOC_Os09g27930.1	ubiquitin fusion protein, putative, expressed
Fa.3273.1	-25.1733	LOC_Os05g48200.1	glutamate synthase, chloroplast precursor, putative, expressed
Fa.5883.1	-25.0953	LOC_Os06g02180.1	CSLD2 - cellulose synthase-like family D, expressed
Fa.6030.1	-25.0835	LOC_Os12g30540.1	ubiquitin carboxyl-terminal hydrolase, putative, expressed
Fa.51531.1	-25.0621	LOC_Os02g58340.1	oligopeptidase, putative, expressed
Fa.26334.1	-25.0615	LOC_Os10g30580.1	cell division control protein 48 homolog E, putative, expressed
Fa.213717.1	-25.0582	LOC_Os07g33898.1	60S ribosomal protein L44, putative, expressed
Fa.191012.4	-25.0283	LOC_Os05g13830.1	TsetseEP precursor, putative, expressed
Fa.31916.1	-24.9993	LOC_Os10g30580.1	cell division control protein 48 homolog E, putative, expressed
Fa.22611.1	-24.8182	LOC_Os02g54820.2	trehalose-6-phosphate synthase, putative, expressed
Fa.180712.1	-24.7365	LOC_Os07g48490.2	stress responsive protein, putative, expressed
Fa.213442.1	-24.723	LOC_Os01g22490.1	40S ribosomal protein S27a, putative, expressed
Fa.27822.1	-24.7069	LOC_Os02g32030.1	elongation factor, putative, expressed
Fa.70404.1	-24.6656	LOC_Os09g26880.1	aldehyde dehydrogenase, putative, expressed
Fa.10615.1	-24.5017	LOC_Os02g52390.1	M16 domain containing zinc peptidase, putative, expressed
Fa.191012.8	-24.3937	LOC_Os05g13830.1	TsetseEP precursor, putative, expressed
Fa.56041.1	-24.3279	LOC_Os02g43020.1	heat shock protein STI, putative, expressed
Fa.33148.1	-24.3243	LOC_Os11g24560.1	protein transport protein, putative, expressed
Fa.8466.1	-24.3191	LOC_Os01g08700.1	GIGANTEA, putative, expressed
Fa.30559.1	-24.153	LOC_Os02g49760.3	potassium transporter, putative, expressed
Fa.174956.1	-24.1429	LOC_Os06g46770.2	ubiquitin family protein, putative, expressed
Fa.99849.1	-24.0881	LOC_Os03g57340.1	chaperone protein dnaJ, putative, expressed
Fa.7951.1	-24.0663	LOC_Os03g05020.1	PIR, putative, expressed
Fa.3874.1	-24.0414	LOC_Os05g10730.1	ABC transporter, ATP-binding protein, putative, expressed
Fa.175350.1	-23.9809	LOC_Os05g49890.1	ras-related protein, putative, expressed
Fa.18316.1	-23.8883	LOC_Os04g34450.1	expressed protein
Fa.69993.1	-23.8073	LOC_Os08g37800.1	CAMK_KIN1/SNF1/Nim1_like_AMPKh.4 - CAMK includes calcium/calmodulin depedent protein kinases, expressed
Fa.36313.1	-23.7831	LOC_Os08g39080.1	tetratricopeptide repeat domain containing protein, expressed
Fa.52869.1	-23.7158	LOC_Os05g48510.1	phenylalanyl-tRNA synthetase beta chain, putative, expressed
Fa.16381.1	-23.6933	LOC_Os03g04410.1	aconitate hydratase protein, putative, expressed
Fa.114284.1	-23.6742	LOC_Os08g09940.1	GTP-binding protein, putative, expressed
Fa.11304.1	-23.5373	LOC_Os01g08700.1	GIGANTEA, putative, expressed
Fa.35596.1	-23.5357	LOC_Os05g44310.1	vesicle-fusing ATPase, putative, expressed
Fa.77812.1	-23.4869	LOC_Os07g44970.1	XPA-binding protein 2, putative, expressed
Fa.21293.1	-23.4691	LOC_Os04g23210.1	expressed protein
Fa.42748.1	-23.4661	LOC_Os02g01070.1	FG-GAP repeat-containing protein, putative, expressed
Fa.23306.1	-23.2874	LOC_Os03g12590.1	coatomer subunit gamma-1, putative, expressed
Fa.30530.1	-23.281	LOC_Os08g39080.2	tetratricopeptide repeat domain containing protein, expressed
Fa.66895.1	-23.276	LOC_Os04g38450.1	gamma-glutamyltranspeptidase 1 precursor, putative, expressed
Fa.41862.1	-23.219	LOC_Os07g48130.3	potassium transporter, putative, expressed
Fa.149073.1	-23.1877	LOC_Os02g52010.1	phosphate-induced protein 1 conserved region domain containing protein, expressed
Fa.25596.1	-23.175	LOC_Os04g42140.1	eukaryotic initiation factor iso-4F subunit p82-34, putative, expressed
Fa.74608.1	-23.1488	LOC_Os01g43910.1	CGMC_MAPKCMGC_2.4 - CGMC includes CDA, MAPK, GSK3, and CLKC kinases, expressed
Fa.121198.1	-23.1249	LOC_Os09g25580.1	monogalactosyldiacylglycerol synthase, putative, expressed
Fa.70089.1	-22.9808	LOC_Os06g51430.1	signal peptide peptidase-like 2B, putative, expressed
Fa.157252.1	-22.9466	LOC_Os07g47580.1	ribosomal protein, putative, expressed
Fa.6467.1	-22.8568	LOC_Os01g50100.1	ABC transporter, ATP-binding protein, putative, expressed
Fa.67640.1	-22.7984	LOC_Os02g01280.1	T-complex protein, putative, expressed
Fa.213742.1	-22.737	LOC_Os09g31031.1	ubiquitin family protein, putative, expressed
Fa.142020.1	-22.7112	LOC_Os06g04510.1	enolase, putative, expressed
Fa.5035.1	-22.7091	LOC_Os03g38970.1	metal ion binding protein, putative, expressed
Fa.2947.1	-22.7082	LOC_Os06g17840.1	expressed protein
Fa.103525.1	-22.6626	LOC_Os05g23860.1	rab GDP dissociation inhibitor alpha, putative, expressed
Fa.97201.1	-22.6555	LOC_Os02g46520.1	hydrolase, putative, expressed
Fa.121792.1	-22.605	LOC_Os11g11050.1	initiation factor 2 subunit family domain containing protein, expressed
Fa.45071.2	-22.5972	LOC_Os01g58290.1	OsSub9 - Putative Subtilisin homologue, expressed
Fa.38711.1	-22.5414	LOC_Os05g33050.1	ABTB1 - Armadillo repeats with a Bric-a-Brac, Tramtrack, Broad Complex BTB domain, expressed
Fa.181091.1	-22.5376	LOC_Os09g27930.1	ubiquitin fusion protein, putative, expressed
Fa.311.1	-22.3319	LOC_Os04g53380.1	expressed protein
Fa.16454.1	-22.3306	LOC_Os10g10244.1	alanyl-tRNA synthetase, putative, expressed
Fa.113302.1	-22.3186	LOC_Os03g61670.1	calreticulin precursor, putative, expressed
Fa.55777.1	-22.2825	LOC_Os03g18910.1	COBRA-like protein 7 precursor, putative, expressed
Fa.77780.2	-22.256	LOC_Os08g42740.3	IBR domain containing protein, putative, expressed
Fa.76485.1	-22.2012	LOC_Os01g65100.1	peptide transporter, putative, expressed
Fa.114649.1	-22.1365	LOC_Os03g63410.1	elongation factor Tu, putative, expressed
Fa.41308.1	-22.0727	LOC_Os10g30580.1	cell division control protein 48 homolog E, putative, expressed
Fa.3100.1	-21.9296	LOC_Os07g46460.1	ferredoxin-dependent glutamate synthase, chloroplast precursor, putative, expressed
Fa.7954.1	-21.8724	LOC_Os02g04080.1	chromosome segregation protein sudA, putative, expressed
Fa.25866.1	-21.7684	LOC_Os01g69210.1	mannosyl-oligosaccharide glucosidase, putative, expressed
Fa.127494.1	-21.6014	LOC_Os01g34560.1	3-ketoacyl-CoA synthase, putative, expressed
Fa.17126.1	-21.4998	LOC_Os05g01470.1	methionine S-methyltransferase, putative, expressed
Fa.53403.1	-21.4392	LOC_Os03g11530.1	nucleotide pyrophosphatase/phosphodiesterase, putative, expressed
Fa.35574.1	-21.23	LOC_Os03g04450.1	expressed protein
Fa.90260.1	-21.2124	LOC_Os06g36700.1	T-complex protein, putative, expressed
Fa.173905.1	-21.0146	LOC_Os03g02590.4	peroxisomal biogenesis factor 11, putative, expressed
Fa.9654.1	-20.9877	LOC_Os01g52550.1	ABC transporter, ATP-binding protein, putative, expressed
Fa.11060.1	-20.6682	LOC_Os04g47870.2	PINHEAD, putative, expressed
Fa.82515.1	-20.5389	LOC_Os05g41440.1	cytochrome P450, putative, expressed
Fa.121.2	-20.3228	LOC_Os01g08750.1	expressed protein
Fa.30523.3	-20.2358	LOC_Os07g43030.1	calmodulin-binding transcription activator, putative, expressed
Fa.115534.1	-11.9737	LOC_Os07g46480.1	eukaryotic aspartyl protease domain containing protein, expressed
Fa.204981.2	-11.1159	LOC_Os05g13830.1	TsetseEP precursor, putative, expressed
Fa.56877.1	-10.2406	LOC_Os05g02820.1	protein transport protein-related, putative, expressed
Fa.137395.1	-9.68193	LOC_Os07g38850.1	prenyltransferase, putative, expressed
Fa.36761.1	-9.61151	LOC_Os09g36190.2	glycosyl transferase family 8, putative, expressed
Fa.71431.1	-9.56898	LOC_Os02g22780.1	T-complex protein, putative, expressed
Fa.72210.1	-9.04482	LOC_Os12g15920.1	laccase precursor protein, putative, expressed
Fa.49682.1	-8.98461	LOC_Os08g31030.1	HOTHEAD precursor, putative, expressed
Fa.67663.1	-8.96811	LOC_Os05g49800.1	ketol-acid reductoisomerase, chloroplast precursor, putative, expressed
Fa.92315.1	-8.67324	LOC_Os09g26960.1	cytochrome P450, putative, expressed
Fa.179426.1	-8.44495	LOC_Os06g46770.2	ubiquitin family protein, putative, expressed
Fa.42458.1	-8.38866	LOC_Os02g36570.1	ABC1 family domain containing protein, putative, expressed
Fa.119983.1	-8.31581	LOC_Os02g43470.1	glutamate dehydrogenase protein, putative, expressed
Fa.94781.1	-8.25227	LOC_Os09g26960.1	cytochrome P450, putative, expressed
Fa.101128.1	-7.74456	LOC_Os03g18080.2	SacI homology domain containing protein, expressed
Fa.32995.1	-7.69196	LOC_Os02g57530.2	ethylene receptor, putative, expressed
Fa.72290.1	-7.49977	LOC_Os03g27950.1	Ser/Thr protein phosphatase family protein, putative, expressed
Fa.109190.1	-7.4492	LOC_Os05g30980.1	RNA recognition motif containing protein, putative, expressed
Fa.134830.1	-6.8372	LOC_Os05g51450.1	OsClp8 - Putative Clp protease homologue, expressed
Fa.34528.1	-6.78732	LOC_Os02g46680.1	multidrug resistance protein, putative, expressed
Fa.84755.1	-5.88283	LOC_Os07g34520.1	isocitrate lyase, putative, expressed
Fa.678.1	-5.76995	LOC_Os03g03610.3	1,3-beta-glucan synthase component domain containing protein, expressed
Fa.39610.2	-5.49201	LOC_Os09g21210.1	beta-glucan-binding protein 4, putative, expressed
Fa.35063.1	5.59285	LOC_Os01g13540.1	NIN, putative, expressed
Fa.2083.1	5.95686	LOC_Os06g43790.1	transcription initiation factor TFIID subunit 1, putative, expressed
Fa.10253.1	6.39686	LOC_Os01g08700.1	GIGANTEA, putative, expressed
Fa.80129.1	6.51092	LOC_Os08g03390.1	pre-mRNA-splicing factor SLU7, putative, expressed
Fa.203554.1	6.83573	LOC_Os06g46770.2	ubiquitin family protein, putative, expressed
Fa.30729.1	6.97163	LOC_Os05g44310.1	vesicle-fusing ATPase, putative, expressed
Fa.133624.1	7.24776	LOC_Os06g07905.2	galactosyltransferase family protein, putative, expressed
Fa.41607.1	7.45131	LOC_Os10g35250.1	vacuolar protein-sorting protein bro1, putative, expressed
Fa.68349.2	7.60308	LOC_Os01g61400.1	sufB/sufD domain containing protein, putative, expressed
Fa.17074.1	7.6101	LOC_Os04g21110.1	phosphoribulokinase/Uridine kinase family protein, expressed
Fa.12613.1	7.76396	LOC_Os03g50740.2	retrotransposon protein, putative, SINE subclass, expressed
Fa.6509.1	7.99705	LOC_Os03g21080.1	guanine nucleotide exchange factor, putative, expressed
Fa.9692.1	8.1375	LOC_Os05g09620.1	SCC3, putative, expressed
Fa.99240.1	8.15201	LOC_Os01g05800.1	inner membrane protein, putative, expressed
Fa.74993.1	8.15929	LOC_Os03g50850.1	ZOS3-17 - C2H2 zinc finger protein, expressed
Fa.21298.1	8.30855	LOC_Os05g29050.2	phospholipase D p1, putative, expressed
Fa.4709.1	8.37407	LOC_Os11g37700.1	pleiotropic drug resistance protein, putative, expressed
Fa.37931.1	8.39393	LOC_Os01g56630.1	dymeclin, putative, expressed
Fa.136124.1	8.45441	LOC_Os04g25400.2	uncharacterized protein all1601, putative, expressed
Fa.7246.1	8.52025	LOC_Os03g42050.1	exportin-7-A, putative, expressed
Fa.55992.1	8.66908	LOC_Os05g09440.1	NADP-dependent malic enzyme, chloroplast precursor, putative, expressed
Fa.80027.1	8.74484	LOC_Os03g60090.1	methylenetetrahydrofolate reductase, putative, expressed
Fa.55078.1	8.792	LOC_Os02g51860.1	dehydration response related protein, putative, expressed
Fa.8671.1	9.33446	LOC_Os06g14740.1	NAD binding domain of 6-phosphogluconate dehydrogenase containing protein, expressed
Fa.117469.1	9.51309	LOC_Os12g37870.1	ATP-grasp domain containing protein, expressed
Fa.6243.1	9.58267	LOC_Os10g33250.1	WAX2, putative, expressed
Fa.4604.1	9.5867	LOC_Os06g08480.1	CHD3-type chromatin-remodeling factor PICKLE, putative, expressed
Fa.1611.1	10.7233	LOC_Os06g08380.1	1,3-beta-glucan synthase component domain containing protein, expressed
Fa.1663.1	16.9365	LOC_Os03g21080.1	guanine nucleotide exchange factor, putative, expressed
Fa.5359.2	19.4255	LOC_Os01g35030.1	MDR-like ABC transporter, putative, expressed
Fa.72220.1	20.1711	LOC_Os07g34520.1	isocitrate lyase, putative, expressed
Fa.13363.2	20.4737	LOC_Os02g04810.1	auxin response factor 5, putative, expressed
Fa.102237.1	20.4808	LOC_Os02g39560.1	non-receptor tyrosine kinase spore lysis A, putative, expressed
Fa.93808.1	20.6357	LOC_Os06g28194.1	expressed protein
Fa.54195.3	20.6426	LOC_Os04g55960.1	NADPH reductase, putative, expressed
Fa.11607.1	20.6489	LOC_Os03g64290.1	myosin, putative, expressed
Fa.23585.2	20.739	LOC_Os12g12850.2	ATP-dependent Clp protease ATP-binding subunit clpA homolog,chloroplast precursor, putative, expressed
Fa.34031.1	20.811	LOC_Os07g49270.1	AMP deaminase, putative, expressed
Fa.3809.1	21.2975	LOC_Os06g36090.1	ABC-2 type transporter, putative, expressed
Fa.35229.2	21.375	LOC_Os07g49520.1	2-oxoglutarate dehydrogenase E1 component, mitochondrial precursor, putative, expressed
Fa.136307.1	21.3857	LOC_Os03g20120.1	glycosyl transferase 8 domain containing protein, putative, expressed
Fa.27271.1	21.42	LOC_Os06g04070.1	pyridoxal-dependent decarboxylase protein, putative, expressed
Fa.39121.1	21.6614	LOC_Os05g44100.1	trehalose synthase, putative, expressed
Fa.133606.1	21.6653	LOC_Os04g52130.1	coproporphyrinogen III oxidase, chloroplast precursor, putative, expressed
Fa.44366.1	21.6761	LOC_Os06g45120.1	ATP synthase, putative, expressed
Fa.899.2	21.8073	LOC_Os07g23990.1	tetratricopeptide repeat domain containing protein, putative, expressed
Fa.13114.1	21.8194	LOC_Os02g05310.2	splicing factor 3B subunit 1, putative, expressed
Fa.139502.2	21.9423	LOC_Os03g40270.1	alpha-1,4-glucan-protein synthase, putative, expressed
Fa.114575.1	22.0254	LOC_Os03g51080.1	glutamate decarboxylase, putative, expressed
Fa.28228.1	22.0739	LOC_Os01g57560.1	serine/threonine-protein kinase receptor precursor, putative, expressed
Fa.32113.1	22.0884	LOC_Os12g25200.1	chloride transporter, chloride channel family, putative, expressed
Fa.93522.1	22.1272	LOC_Os01g72240.1	uridine 5-monophosphate synthase, putative, expressed
Fa.81245.1	22.2038	LOC_Os01g40870.1	aldehyde dehydrogenase, putative, expressed
Fa.2200.1	22.2538	LOC_Os04g55230.1	tetratricopeptide repeat domain containing protein, putative, expressed
Fa.228.1	22.3016	LOC_Os03g51140.1	HEAT repeat family protein, putative, expressed
Fa.22271.1	22.3191	LOC_Os03g06940.1	beta-galactosidase, putative, expressed
Fa.36.4	22.3461	LOC_Os10g41560.1	expressed protein
Fa.34558.1	22.3532	LOC_Os01g16290.1	DNA gyrase subunit B, chloroplast/mitochondrial precursor, putative, expressed
Fa.36.8	22.5199	LOC_Os10g41560.1	expressed protein
Fa.15406.1	22.5234	LOC_Os03g31300.1	chaperone protein clpB 1, putative, expressed
Fa.152967.1	22.6377	LOC_Os02g49080.1	KH domain containing protein, putative, expressed
Fa.25368.1	22.6402	LOC_Os01g62440.1	ribonuclease protein, putative, expressed
Fa.22111.1	22.6861	LOC_Os06g07090.1	AP-1 complex subunit gamma-1, putative, expressed
Fa.5235.1	22.7102	LOC_Os06g08480.1	CHD3-type chromatin-remodeling factor PICKLE, putative, expressed
Fa.24673.1	22.7124	LOC_Os03g43930.2	START domain containing protein, expressed
Fa.80123.1	22.796	LOC_Os02g12730.1	beta-galactosidase precursor, putative, expressed
Fa.161948.1	22.8912	LOC_Os03g47460.1	ribosome inactivating protein, putative, expressed
Fa.19731.1	23.0476	LOC_Os07g38270.1	insulin-degrading enzyme, putative, expressed
Fa.7158.1	23.0489	LOC_Os09g04110.2	coatomer alpha subunit, putative, expressed
Fa.10385.1	23.0556	LOC_Os01g72340.1	beta-galactosidase, putative, expressed
Fa.72718.1	23.074	LOC_Os01g12870.1	eukaryotic translation initiation factor 3 subunit E-interacting protein, putative, expressed
Fa.61368.1	23.0963	LOC_Os12g42850.1	amino acid permease, putative, expressed
Fa.80813.1	23.184	LOC_Os12g44310.2	carotenoid cleavage dioxygenase, putative, expressed
Fa.26181.1	23.234	LOC_Os05g45210.2	respiratory burst oxidase, putative, expressed
Fa.88800.1	23.2449	LOC_Os02g45344.1	O-acyltransferase, putative, expressed
Fa.11361.1	23.2655	LOC_Os08g20660.1	sucrose-phosphate synthase, putative, expressed
Fa.60917.1	23.3262	LOC_Os08g41390.1	peptidyl-prolyl isomerase, putative, expressed
Fa.64907.1	23.3391	LOC_Os01g35040.1	ZOS1-09 - C2H2 zinc finger protein, expressed
Fa.1617.2	23.3423	LOC_Os11g01380.1	clathrin heavy chain, putative, expressed
Fa.21614.1	23.3689	LOC_Os04g23210.1	expressed protein
Fa.2927.1	23.4039	LOC_Os05g05860.1	retrotransposon protein, putative, unclassified, expressed
Fa.12047.1	23.4049	LOC_Os01g49470.1	E3 ubiquitin ligase, putative, expressed
Fa.102079.1	23.4212	LOC_Os03g43440.1	CAMK_KIN1/SNF1/Nim1_like.17 - CAMK includes calcium/calmodulin depedent protein kinases, expressed
Fa.129458.1	23.4403	LOC_Os05g33380.1	fructose-bisphospate aldolase isozyme, putative, expressed
Fa.11794.1	23.4658	LOC_Os04g35840.1	T-complex protein 11, putative, expressed
Fa.6773.1	23.5362	LOC_Os02g04080.1	chromosome segregation protein sudA, putative, expressed
Fa.29015.1	23.5569	LOC_Os11g18194.1	cycloartenol synthase, putative, expressed
Fa.7702.1	23.634	LOC_Os01g19470.1	nodal modulator 1 precursor, putative, expressed
Fa.10214.1	23.6969	LOC_Os04g51610.1	calcium-transporting ATPase, plasma membrane-type, putative, expressed
Fa.73045.1	23.7125	LOC_Os05g48340.1	proteasome-related, putative, expressed
Fa.53782.1	23.8189	LOC_Os01g06020.1	aspartyl-tRNA synthetase, putative, expressed
Fa.56759.1	23.9574	LOC_Os05g07030.1	arginyl-tRNA synthetase, putative, expressed
Fa.15547.1	23.9686	LOC_Os03g58060.1	XRN 5\'-3\' exonuclease N-terminus domain containing protein, expressed
Fa.32602.1	24.0196	LOC_Os06g09450.5	sucrose synthase, putative, expressed
Fa.49871.1	24.0222	LOC_Os01g27040.1	chromatin-remodeling complex ATPase chain, putative, expressed
Fa.45638.1	24.3877	LOC_Os03g52630.1	endoglucanase, putative, expressed
Fa.95746.1	24.4725	LOC_Os04g32950.1	calreticulin precursor protein, putative, expressed
Fa.20881.1	24.5149	LOC_Os06g46670.2	glutamate receptor, putative, expressed
Fa.77369.1	24.6179	LOC_Os07g45090.1	NADH-ubiquinone oxidoreductase 51 kDa subunit, mitochondrial precursor, putative, expressed
Fa.120443.1	24.801	LOC_Os07g48460.1	stress responsive protein, putative, expressed
Fa.264.1	25.515	LOC_Os03g51140.1	HEAT repeat family protein, putative, expressed
Fa.45644.1	25.7317	LOC_Os06g45120.1	ATP synthase, putative, expressed
Fa.16987.1	25.9762	LOC_Os09g14670.1	phosphoenolpyruvate carboxylase, putative, expressed
Fa.7915.1	26.139	LOC_Os01g50160.1	MDR-like ABC transporter, putative, expressed
Fa.13645.1	26.4923	LOC_Os03g14250.1	plant protein of unknown function DUF869 domain containing protein, expressed
Fa.14839.1	26.7666	LOC_Os01g65220.1	XRN 5\'-3\' exonuclease N-terminus domain containing protein, expressed
Fa.908.2	26.9332	LOC_Os02g06592.1	SNF2 family N-terminal domain containing protein, expressed
Fa.13985.1	26.9451	LOC_Os12g07300.1	N-acetyltransferase 10, putative, expressed
Fa.2281.1	27.2986	LOC_Os04g55230.1	tetratricopeptide repeat domain containing protein, putative, expressed
Fa.8006.1	27.5286	LOC_Os01g19470.1	nodal modulator 1 precursor, putative, expressed
Fa.133289.1	27.7265	LOC_Os03g50885.1	actin, putative, expressed
Fa.24033.1	28.4194	LOC_Os12g16650.1	Cyclopropane-fatty-acyl-phospholipid synthase, putative, expressed
Fa.57032.1	28.5753	LOC_Os04g42420.1	nodulin, putative, expressed
Fa.7811.2	28.8187	LOC_Os03g04920.1	multidrug resistance-associated protein, putative, expressed
Fa.48754.1	28.8539	LOC_Os07g04240.1	succinate dehydrogenase flavoprotein subunit,mitochondrial precursor, putative, expressed
Fa.70725.1	29.2075	LOC_Os08g23730.1	class I glutamine amidotransferase, putative, expressed
Fa.88085.1	29.2425	LOC_Os02g47800.1	monodehydroascorbate reductase, putative, expressed
Fa.71704.1	29.6855	LOC_Os01g46750.1	AMP-binding enzyme, putative, expressed
Fa.437.1	29.7271	LOC_Os07g45400.1	expressed protein
Fa.4002.1	29.8958	LOC_Os06g36090.1	ABC-2 type transporter, putative, expressed
Fa.119606.1	29.9079	LOC_Os09g25580.1	monogalactosyldiacylglycerol synthase, putative, expressed
Fa.15904.2	30.0026	LOC_Os03g19760.1	HAD-superfamily hydrolase, subfamily IA, variant 3 containing protein, expressed
Fa.1618.1	30.4548	LOC_Os06g19730.1	HEAT repeat family protein, putative, expressed
Fa.964.1	30.6759	LOC_Os06g08380.1	1,3-beta-glucan synthase component domain containing protein, expressed
Fa.13590.1	30.7671	LOC_Os07g37560.1	myosin-Vb, putative, expressed
Fa.48420.1	30.8789	LOC_Os07g08970.1	uncharacterized protein ycf45, putative, expressed
Fa.28232.1	31.0929	LOC_Os03g49770.1	oxysterol-binding protein, putative, expressed
Fa.60417.1	31.3117	LOC_Os06g02380.2	T-complex protein, putative, expressed
Fa.3459.1	31.6492	LOC_Os03g17180.1	ABC transporter, ATP-binding protein, putative, expressed
Fa.88801.1	31.9561	LOC_Os02g45344.1	O-acyltransferase, putative, expressed
Fa.117328.1	32.1766	LOC_Os07g32570.2	OsAPRL1 adenosine 5\'-phosphosulfate reductase-like OsAPRL1, expressed
Fa.91273.1	32.8264	LOC_Os02g30900.1	protein kinase domain containing protein, expressed
Fa.54660.2	33.7431	LOC_Os08g45010.1	ABC transporter, ATP-binding protein, putative, expressed
Fa.65690.2	33.7603	LOC_Os09g37230.1	protein kinase family protein, putative, expressed
Fa.6088.1	34.3303	LOC_Os01g25386.1	multidrug resistance-associated protein, putative, expressed
Fa.29693.1	35.0245	LOC_Os02g32030.1	elongation factor, putative, expressed
Fa.20913.2	35.1048	LOC_Os10g32540.1	SAP domain containing protein, expressed
Fa.102742.2	35.4214	LOC_Os11g47970.1	AAA-type ATPase family protein, putative, expressed
Fa.20186.1	35.9426	LOC_Os03g23950.1	adapitin protein, putative, expressed
Fa.6566.2	37.0974	LOC_Os01g49470.1	E3 ubiquitin ligase, putative, expressed
Fa.82862.1	37.4693	LOC_Os02g47800.1	monodehydroascorbate reductase, putative, expressed
Fa.47164.1	37.5709	LOC_Os04g32560.2	ATP-dependent Clp protease ATP-binding subunit clpA homolog CD4B,chloroplast precursor, putative, expressed
Fa.66386.1	40.0106	LOC_Os05g12680.1	retrotransposon protein, putative, unclassified, expressed
Fa.128443.1	40.0847	LOC_Os06g46770.2	ubiquitin family protein, putative, expressed
Fa.106565.1	40.219	LOC_Os07g15370.1	metal transporter Nramp6, putative, expressed
Fa.71.1	40.5962	LOC_Os07g45070.1	FAT domain-containing protein, putative, expressed
Fa.95984.1	40.8659	LOC_Os12g13390.1	aspartyl aminopeptidase, putative, expressed
Fa.20170.1	42.6298	LOC_Os01g25820.1	respiratory burst oxidase, putative, expressed
Fa.5596.1	44.4282	LOC_Os01g46510.1	peptidase S8 and S53, subtilisin, kexin, sedolisin, putative, expressed
Fa.86174.1	45.2149	LOC_Os12g30040.1	transmembrane amino acid transporter protein, putative, expressed
Fa.104400.1	46.0815	LOC_Os02g40830.1	succinyl-CoA ligase beta-chain, mitochondrial precursor, putative, expressed
Fa.13590.3	47.6143	LOC_Os07g37560.1	myosin-Vb, putative, expressed
Fa.54093.1	48.0286	LOC_Os02g02410.1	DnaK family protein, putative, expressed
Fa.10040.2	48.6186	LOC_Os08g20660.1	sucrose-phosphate synthase, putative, expressed
Fa.57.1	49.4758	LOC_Os07g45070.1	FAT domain-containing protein, putative, expressed
Fa.50356.1	49.8131	LOC_Os01g19450.1	ATP-citrate synthase subunit 1, putative, expressed
Fa.12488.1	51.0334	LOC_Os06g43210.1	zinc finger, C3HC4 type domain containing protein, expressed

## Sheet: E+NS vs E-NS
Gene ID	Log2 FC	Rice hit ID	Description
Fa.69724.1	-41.954	LOC_Os01g01484.2	light-mediated development protein DET1, putative, expressed
Fa.35916.1	-22.4141	LOC_Os01g01830.1	OsPOP1 - Putative Prolyl Oligopeptidase homologue, expressed
Fa.10913.1	-26.2931	LOC_Os01g02884.1	ATP-dependent RNA helicase DHX36, putative, expressed
Fa.22509.1	-44.8156	LOC_Os01g03020.1	tRNA synthetase class I, putative, expressed
Fa.47425.1	23.1071	LOC_Os01g03510.1	WD domain, G-beta repeat domain containing protein, expressed
Fa.1209.1	23.7364	LOC_Os01g05500.1	zinc finger protein, putative, expressed
Fa.48074.1	-30.6599	LOC_Os01g06020.1	aspartyl-tRNA synthetase, putative, expressed
Fa.30344.1	-22.5991	LOC_Os01g07760.1	phospholipase D, putative, expressed
Fa.7813.1	24.0495	LOC_Os01g08700.1	GIGANTEA, putative, expressed
Fa.73040.2	-23.2165	LOC_Os01g12870.1	eukaryotic translation initiation factor 3 subunit E-interacting protein, putative, expressed
Fa.34558.1	22.6831	LOC_Os01g16290.1	DNA gyrase subunit B, chloroplast/mitochondrial precursor, putative, expressed
Fa.74871.1	45.6614	LOC_Os01g17279.1	exonuclease, putative, expressed
Fa.74872.1	22.6343	LOC_Os01g17279.1	exonuclease, putative, expressed
Fa.16897.1	10.6231	LOC_Os01g17430.1	coatomer subunit beta-1, putative, expressed
Fa.2358.1	22.4085	LOC_Os01g22390.2	WD domain containing protein, putative, expressed
Fa.6088.1	-33.1063	LOC_Os01g25386.1	multidrug resistance-associated protein, putative, expressed
Fa.20170.1	41.215	LOC_Os01g25820.1	respiratory burst oxidase, putative, expressed
Fa.31784.1	40.727	LOC_Os01g27150.1	cullin, putative, expressed
Fa.35906.1	-29.4865	LOC_Os01g27150.1	cullin, putative, expressed
Fa.181777.1	25.7922	LOC_Os01g27360.1	glutathione S-transferase, putative, expressed
Fa.64907.1	22.7581	LOC_Os01g35040.1	ZOS1-09 - C2H2 zinc finger protein, expressed
Fa.34616.1	34.0646	LOC_Os01g35050.2	early-responsive to dehydration protein-related, putative, expressed
Fa.24019.2	-22.6332	LOC_Os01g35050.2	early-responsive to dehydration protein-related, putative, expressed
Fa.11417.1	-23.0774	LOC_Os01g38970.1	carbamoyl-phosphate synthase large chain, putative, expressed
Fa.9473.1	-23.4303	LOC_Os01g38970.1	carbamoyl-phosphate synthase large chain, putative, expressed
Fa.106453.1	34.5204	LOC_Os01g45910.1	plastidic ATP/ADP-transporter, putative, expressed
Fa.41871.1	-23.2026	LOC_Os01g46750.1	AMP-binding enzyme, putative, expressed
Fa.27948.1	-35.0365	LOC_Os01g49680.1	DNA repair helicase XPB2, putative, expressed
Fa.20718.1	-21.049	LOC_Os01g50080.1	MDR-like ABC transporter, putative, expressed
Fa.6467.1	-22.8793	LOC_Os01g50100.1	ABC transporter, ATP-binding protein, putative, expressed
Fa.7915.1	-27.5341	LOC_Os01g50160.1	MDR-like ABC transporter, putative, expressed
Fa.11302.1	-23.9936	LOC_Os01g51410.1	glycine dehydrogenase, putative, expressed
Fa.46553.1	-23.5189	LOC_Os01g54100.1	CK1_CaseinKinase_1a.2 - CK1 includes the casein kinase 1 kinases, expressed
Fa.28228.1	-22.5187	LOC_Os01g57560.1	serine/threonine-protein kinase receptor precursor, putative, expressed
Fa.25143.1	20.9708	LOC_Os01g63270.1	alpha-glucan phosphorylast isozyme, putative, expressed
Fa.14839.1	-27.1815	LOC_Os01g65220.1	XRN 5\'-3\' exonuclease N-terminus domain containing protein, expressed
Fa.25359.1	50.3889	LOC_Os01g67880.1	vacuolar protein sorting-associated protein 53, putative, expressed
Fa.15472.1	22.9449	LOC_Os01g68680.1	tetratricopeptide repeat domain containing protein, expressed
Fa.93522.1	24.9397	LOC_Os01g72240.1	uridine 5-monophosphate synthase, putative, expressed
Fa.9248.1	24.1308	LOC_Os01g72340.1	beta-galactosidase, putative, expressed
Fa.9880.1	-26.4213	LOC_Os01g72340.1	beta-galactosidase, putative, expressed
Fa.2399.1	23.4622	LOC_Os02g01170.1	HECT-domain domain containing protein, expressed
Fa.67640.1	-24.7974	LOC_Os02g01280.1	T-complex protein, putative, expressed
Fa.107837.1	-23.648	LOC_Os02g02560.1	UTP--glucose-1-phosphate uridylyltransferase, putative, expressed
Fa.165644.1	29.6788	LOC_Os02g02840.1	ras-related protein, putative, expressed
Fa.6508.1	35.9515	LOC_Os02g04080.1	chromosome segregation protein sudA, putative, expressed
Fa.13363.2	-22.7609	LOC_Os02g04810.1	auxin response factor 5, putative, expressed
Fa.935.2	24.9032	LOC_Os02g06592.1	SNF2 family N-terminal domain containing protein, expressed
Fa.936.2	22.0278	LOC_Os02g06592.1	SNF2 family N-terminal domain containing protein, expressed
Fa.931.1	-37.9922	LOC_Os02g06592.1	SNF2 family N-terminal domain containing protein, expressed
Fa.124.1	24.7408	LOC_Os02g06720.1	WD domain containing protein, putative, expressed
Fa.18416.1	-19.6134	LOC_Os02g09170.2	sucrose-phosphate synthase, putative, expressed
Fa.80123.1	-21.377	LOC_Os02g12730.1	beta-galactosidase precursor, putative, expressed
Fa.41341.1	-32.2798	LOC_Os02g18450.1	GTP-binding protein typA/bipA, putative, expressed
Fa.15264.1	31.3687	LOC_Os02g20410.1	GTP binding protein, putative, expressed
Fa.34.1	26.2788	LOC_Os02g27110.1	expressed protein
Fa.91273.1	32.674	LOC_Os02g30900.1	protein kinase domain containing protein, expressed
Fa.27822.1	-24.0115	LOC_Os02g32030.1	elongation factor, putative, expressed
Fa.29693.1	-35.9545	LOC_Os02g32030.1	elongation factor, putative, expressed
Fa.13706.1	22.6478	LOC_Os02g32350.1	TUDOR protein with multiple SNc domains, putative, expressed
Fa.36958.1	-26.9265	LOC_Os02g32350.1	TUDOR protein with multiple SNc domains, putative, expressed
Fa.13743.1	-29.2101	LOC_Os02g32350.1	TUDOR protein with multiple SNc domains, putative, expressed
Fa.3713.1	-23.5778	LOC_Os02g32570.1	SNF2 family N-terminal domain containing protein, expressed
Fa.127789.1	-22.0104	LOC_Os02g35310.1	12-oxophytodienoate reductase, putative, expressed
Fa.171109.1	-19.8947	LOC_Os02g36550.1	phosphopantothenate--cysteine ligase, putative, expressed
Fa.16376.1	7.40282	LOC_Os02g38680.1	EMB2423, putative, expressed
Fa.104400.1	47.5659	LOC_Os02g40830.1	succinyl-CoA ligase beta-chain, mitochondrial precursor, putative, expressed
Fa.40045.1	-34.1833	LOC_Os02g41500.1	OsWAK13 - OsWAK receptor-like protein kinase, expressed
Fa.37204.2	-35.7687	LOC_Os02g41680.1	phenylalanine ammonia-lyase, putative, expressed
Fa.88800.1	21.8242	LOC_Os02g45344.1	O-acyltransferase, putative, expressed
Fa.91649.1	-23.2146	LOC_Os02g46090.1	CAMK_CAMK_like.15 - CAMK includes calcium/calmodulin depedent protein kinases, expressed
Fa.22250.1	-23.6518	LOC_Os02g47120.1	region found in RelA/SpoT proteins containing protein, expressed
Fa.152967.1	-23.0313	LOC_Os02g49080.1	KH domain containing protein, putative, expressed
Fa.30559.1	23.0308	LOC_Os02g49760.3	potassium transporter, putative, expressed
Fa.90495.1	6.64759	LOC_Os02g52250.1	SKIP/SNW domain containing protein, expressed
Fa.10615.1	26.1952	LOC_Os02g52390.1	M16 domain containing zinc peptidase, putative, expressed
Fa.10740.1	-27.8437	LOC_Os02g52390.1	M16 domain containing zinc peptidase, putative, expressed
Fa.42523.1	-39.8705	LOC_Os02g53140.1	COP1, putative, expressed
Fa.13427.1	40.6382	LOC_Os02g53770.1	tRNA synthetase class I, putative, expressed
Fa.15611.1	-50.186	LOC_Os02g53770.1	tRNA synthetase class I, putative, expressed
Fa.100905.1	-21.8468	LOC_Os02g54340.1	26S protease regulatory subunit 7, putative, expressed
Fa.22611.1	-22.7112	LOC_Os02g54820.2	trehalose-6-phosphate synthase, putative, expressed
Fa.10554.1	28.3616	LOC_Os02g55010.1	expressed protein
Fa.10409.1	-22.9617	LOC_Os02g55010.1	expressed protein
Fa.105670.1	-30.5107	LOC_Os02g55420.1	aminotransferase, classes I and II, domain containing protein, expressed
Fa.9044.1	46.5105	LOC_Os03g02150.1	adapitin protein, putative, expressed
Fa.959.1	21.3205	LOC_Os03g03610.1	1,3-beta-glucan synthase component domain containing protein, expressed
Fa.922.1	-22.0449	LOC_Os03g03610.3	1,3-beta-glucan synthase component domain containing protein, expressed
Fa.100119.1	-21.1832	LOC_Os03g04050.1	protein kinase family protein, putative, expressed
Fa.16380.1	23.8357	LOC_Os03g04410.1	aconitate hydratase protein, putative, expressed
Fa.35574.1	21.438	LOC_Os03g04450.1	expressed protein
Fa.2697.1	23.3454	LOC_Os03g04920.1	multidrug resistance-associated protein, putative, expressed
Fa.52923.2	23.35	LOC_Os03g06240.1	YT521-B-like family domain containing protein, expressed
Fa.127890.1	-22.1704	LOC_Os03g08790.1	aspartic proteinase nepenthesin precursor, putative, expressed
Fa.13476.1	43.9675	LOC_Os03g10640.1	calcium-transporting ATPase, plasma membrane-type, putative, expressed
Fa.73980.1	-46.0186	LOC_Os03g11900.1	transporter family protein, putative, expressed
Fa.20626.1	-24.333	LOC_Os03g12590.1	coatomer subunit gamma-1, putative, expressed
Fa.2387.1	22.5624	LOC_Os03g14260.1	guanine nucleotide exchange family protein, putative, expressed
Fa.3189.2	-18.7368	LOC_Os03g14260.2	guanine nucleotide exchange family protein, putative, expressed
Fa.2997.2	-18.8919	LOC_Os03g14260.2	guanine nucleotide exchange family protein, putative, expressed
Fa.7975.1	-29.8713	LOC_Os03g14980.2	lissencephaly type-1-like homology motif, putative, expressed
Fa.35389.1	22.7393	LOC_Os03g15020.1	beta-galactosidase precursor, putative, expressed
Fa.41865.1	-31.2827	LOC_Os03g15350.1	Sel1 repeat domain containing protein, putative, expressed
Fa.6998.1	7.84952	LOC_Os03g15900.2	SH3 domain containing protein, expressed
Fa.46478.1	-24.6796	LOC_Os03g17000.2	NAD dependent epimerase/dehydratase family domain containing protein, expressed
Fa.3459.1	32.979	LOC_Os03g17180.1	ABC transporter, ATP-binding protein, putative, expressed
Fa.52953.1	41.1899	LOC_Os03g18910.1	COBRA-like protein 7 precursor, putative, expressed
Fa.72595.1	50.4215	LOC_Os03g19240.1	AMP-binding enzyme, putative, expressed
Fa.15904.3	39.6299	LOC_Os03g19760.1	HAD-superfamily hydrolase, subfamily IA, variant 3 containing protein, expressed
Fa.15904.2	27.0604	LOC_Os03g19760.1	HAD-superfamily hydrolase, subfamily IA, variant 3 containing protein, expressed
Fa.16725.2	25.1281	LOC_Os03g19760.1	HAD-superfamily hydrolase, subfamily IA, variant 3 containing protein, expressed
Fa.175160.2	47.7922	LOC_Os03g20010.1	nifU, putative, expressed
Fa.164947.1	-22.076	LOC_Os03g21040.2	stress responsive protein, putative, expressed
Fa.30468.1	22.5876	LOC_Os03g21890.1	potassium transporter, putative, expressed
Fa.210647.1	-21.4756	LOC_Os03g21940.1	60S ribosomal protein L19-3, putative, expressed
Fa.89128.1	35.6173	LOC_Os03g21990.1	WD domain, G-beta repeat domain containing protein, expressed
Fa.20186.1	-35.7649	LOC_Os03g23950.1	adapitin protein, putative, expressed
Fa.3153.1	-21.5876	LOC_Os03g26960.1	intron-binding protein aquarius, putative, expressed
Fa.39850.2	30.7384	LOC_Os03g30460.1	vacuolar protein sorting-associated protein 52, putative, expressed
Fa.15406.1	21.8293	LOC_Os03g31300.1	chaperone protein clpB 1, putative, expressed
Fa.15407.1	-21.0272	LOC_Os03g31300.1	chaperone protein clpB 1, putative, expressed
Fa.14667.1	-25.2113	LOC_Os03g31300.1	chaperone protein clpB 1, putative, expressed
Fa.16623.1	46.9829	LOC_Os03g31750.1	pyruvate, phosphate dikinase, chloroplast precursor, putative, expressed
Fa.16839.1	-25.2889	LOC_Os03g31750.1	pyruvate, phosphate dikinase, chloroplast precursor, putative, expressed
Fa.13522.1	-21.8646	LOC_Os03g48300.1	histidine acid phosphatase, putative, expressed
Fa.28232.1	-30.1444	LOC_Os03g49770.1	oxysterol-binding protein, putative, expressed
Fa.48371.1	34.535	LOC_Os03g50480.1	phosphoglucomutase, putative, expressed
Fa.40895.1	21.2358	LOC_Os03g50540.1	2Fe-2S iron-sulfur cluster binding domain containing protein, expressed
Fa.9356.1	-9.77251	LOC_Os03g51030.1	phytochrome A, putative, expressed
Fa.9569.1	-22.2548	LOC_Os03g51030.1	phytochrome A, putative, expressed
Fa.10646.1	22.7733	LOC_Os03g51030.2	phytochrome A, putative, expressed
Fa.8921.1	-22.4727	LOC_Os03g51030.2	phytochrome A, putative, expressed
Fa.114575.1	-22.4907	LOC_Os03g51080.1	glutamate decarboxylase, putative, expressed
Fa.62500.1	7.88957	LOC_Os03g51900.1	DEAD-box ATP-dependent RNA helicase, putative, expressed
Fa.37357.1	26.6047	LOC_Os03g52630.1	endoglucanase, putative, expressed
Fa.32999.1	20.9141	LOC_Os03g52630.1	endoglucanase, putative, expressed
Fa.29583.1	-7.7079	LOC_Os03g52630.1	endoglucanase, putative, expressed
Fa.40880.1	-20.9578	LOC_Os03g52630.1	endoglucanase, putative, expressed
Fa.38488.1	-24.4798	LOC_Os03g52630.1	endoglucanase, putative, expressed
Fa.47606.1	-24.3279	LOC_Os03g53800.4	periplasmic beta-glucosidase precursor, putative, expressed
Fa.49878.1	40.356	LOC_Os03g54790.1	ABC transporter, ATP-binding protein, putative, expressed
Fa.37586.1	48.308	LOC_Os03g55100.1	cyclic nucleotide-gated ion channel 2, putative, expressed
Fa.114649.1	-22.1728	LOC_Os03g63410.1	elongation factor Tu, putative, expressed
Fa.49911.1	5.91701	LOC_Os03g63590.1	metallo-beta-lactamase, putative, expressed
Fa.132506.1	22.8404	LOC_Os04g01590.1	arginase, putative, expressed
Fa.124912.1	26.2327	LOC_Os04g16680.1	fructose-1,6-bisphosphatase, putative, expressed
Fa.16049.5	21.8348	LOC_Os04g26841.1	importin-8, putative, expressed
Fa.10233.1	-25.1191	LOC_Os04g26841.1	importin-8, putative, expressed
Fa.17040.1	-16.6064	LOC_Os04g32560.1	ATP-dependent Clp protease ATP-binding subunit clpA homolog CD4B,chloroplast precursor, putative, expressed
Fa.39177.2	33.1414	LOC_Os04g32560.2	ATP-dependent Clp protease ATP-binding subunit clpA homolog CD4B,chloroplast precursor, putative, expressed
Fa.44956.1	22.5335	LOC_Os04g32650.1	tRNA synthetase class II core domain containing protein, expressed
Fa.40747.1	26.4511	LOC_Os04g36720.1	ferric-chelate reductase, putative, expressed
Fa.106470.1	-40.6349	LOC_Os04g38340.1	endoplasmic reticulum-Golgi intermediate compartment protein 3, putative, expressed
Fa.71157.1	-22.1887	LOC_Os04g38450.1	gamma-glutamyltranspeptidase 1 precursor, putative, expressed
Fa.66895.1	-22.6076	LOC_Os04g38450.1	gamma-glutamyltranspeptidase 1 precursor, putative, expressed
Fa.39182.1	7.78896	LOC_Os04g40520.1	uncharacterized glycosyltransferase, putative, expressed
Fa.204034.1	8.27802	LOC_Os04g40600.1	peptide methionine sulfoxide reductase, putative, expressed
Fa.24314.1	-49.3219	LOC_Os04g42140.1	eukaryotic initiation factor iso-4F subunit p82-34, putative, expressed
Fa.17402.1	-5.02773	LOC_Os04g43916.2	expressed protein
Fa.43239.1	48.803	LOC_Os04g45490.1	elongation factor, putative, expressed
Fa.56824.3	26.231	LOC_Os04g45490.1	elongation factor, putative, expressed
Fa.11060.1	-21.2795	LOC_Os04g47870.2	PINHEAD, putative, expressed
Fa.63891.1	21.9102	LOC_Os04g51440.2	villin protein, putative, expressed
Fa.133606.1	23.5887	LOC_Os04g52130.1	coproporphyrinogen III oxidase, chloroplast precursor, putative, expressed
Fa.123636.2	-21.533	LOC_Os04g52730.1	NAD dependent epimerase/dehydratase family domain containing protein, expressed
Fa.83581.1	-27.2125	LOC_Os04g55050.1	amidase, putative, expressed
Fa.3717.2	-25.3612	LOC_Os04g55230.1	tetratricopeptide repeat domain containing protein, putative, expressed
Fa.2281.1	-28.4503	LOC_Os04g55230.1	tetratricopeptide repeat domain containing protein, putative, expressed
Fa.2293.1	-35.963	LOC_Os04g55230.1	tetratricopeptide repeat domain containing protein, putative, expressed
Fa.153296.1	-49.4593	LOC_Os04g55710.1	transposon protein, putative, unclassified, expressed
Fa.21020.2	33.6094	LOC_Os04g56160.1	plasma membrane ATPase, putative, expressed
Fa.93248.1	-47.4772	LOC_Os04g56240.1	lipase, putative, expressed
Fa.75205.1	46.951	LOC_Os04g57550.1	amine oxidase, flavin-containing, domain containing protein, expressed
Fa.43710.1	-8.12023	LOC_Os04g58470.1	choline transporter-related, putative, expressed
Fa.10440.1	-9.83845	LOC_Os05g01030.1	phospholipid-transporting ATPase, putative, expressed
Fa.17126.1	-22.3409	LOC_Os05g01470.1	methionine S-methyltransferase, putative, expressed
Fa.96734.2	-27.8852	LOC_Os05g04584.1	transferase family protein, putative, expressed
Fa.44416.1	23.6379	LOC_Os05g04950.1	protein binding protein, putative, expressed
Fa.67597.1	23.8167	LOC_Os05g12680.1	retrotransposon protein, putative, unclassified, expressed
Fa.212369.5	-14.9637	LOC_Os05g13830.1	TsetseEP precursor, putative, expressed
Fa.181651.1	-21.2894	LOC_Os05g13830.1	TsetseEP precursor, putative, expressed
Fa.191012.8	-22.8059	LOC_Os05g13830.1	TsetseEP precursor, putative, expressed
Fa.191012.1	-22.8326	LOC_Os05g13830.1	TsetseEP precursor, putative, expressed
Fa.191012.4	-23.4401	LOC_Os05g13830.1	TsetseEP precursor, putative, expressed
Fa.191535.3	-24.1549	LOC_Os05g13830.1	TsetseEP precursor, putative, expressed
Fa.187903.1	-29.2994	LOC_Os05g13830.1	TsetseEP precursor, putative, expressed
Fa.21773.1	-23.8136	LOC_Os05g14170.1	expressed protein
Fa.496.1	-31.2589	LOC_Os05g22940.1	acetyl-CoA carboxylase, putative, expressed
Fa.346.1	-41.26	LOC_Os05g22940.1	acetyl-CoA carboxylase, putative, expressed
Fa.102569.1	20.0276	LOC_Os05g23860.1	rab GDP dissociation inhibitor alpha, putative, expressed
Fa.37236.1	-22.3249	LOC_Os05g25310.1	acyl-CoA synthetase protein, putative, expressed
Fa.125170.1	21.5568	LOC_Os05g33380.1	fructose-bisphospate aldolase isozyme, putative, expressed
Fa.17253.1	9.82783	LOC_Os05g33570.1	pyruvate, phosphate dikinase, chloroplast precursor, putative, expressed
Fa.43098.1	6.09251	LOC_Os05g34040.1	monooxygenase, putative, expressed
Fa.137463.1	-23.89	LOC_Os05g36290.1	actin, putative, expressed
Fa.15631.1	23.9162	LOC_Os05g40270.3	expressed protein
Fa.52172.1	24.3282	LOC_Os05g42350.1	ferredoxin--nitrite reductase, putative, expressed
Fa.39121.1	22.965	LOC_Os05g44100.1	trehalose synthase, putative, expressed
Fa.35596.1	-23.4782	LOC_Os05g44310.1	vesicle-fusing ATPase, putative, expressed
Fa.30495.1	-23.9584	LOC_Os05g44310.1	vesicle-fusing ATPase, putative, expressed
Fa.33227.1	-41.4314	LOC_Os05g44360.1	oligosaccharyl transferase, putative, expressed
Fa.93299.1	21.1677	LOC_Os05g45420.2	CAMK_KIN1/SNF1/Nim1_like_AMPKh.3 - CAMK includes calcium/calmodulin depedent protein kinases, expressed
Fa.93296.1	-21.776	LOC_Os05g45420.2	CAMK_KIN1/SNF1/Nim1_like_AMPKh.3 - CAMK includes calcium/calmodulin depedent protein kinases, expressed
Fa.75067.1	7.07706	LOC_Os05g46290.1	T-complex protein, putative, expressed
Fa.90698.1	-26.7934	LOC_Os05g47560.1	serine/threonine-protein kinase SNT7, chloroplast precursor, putative, expressed
Fa.634.1	28.7035	LOC_Os05g48200.1	glutamate synthase, chloroplast precursor, putative, expressed
Fa.73045.1	-22.0266	LOC_Os05g48340.1	proteasome-related, putative, expressed
Fa.13237.1	39.7625	LOC_Os06g01400.1	glycyl-tRNA synthetase 2, chloroplast/mitochondrial precursor, putative, expressed
Fa.26839.1	-27.7442	LOC_Os06g04070.1	pyridoxal-dependent decarboxylase protein, putative, expressed
Fa.142022.1	-22.0119	LOC_Os06g04510.1	enolase, putative, expressed
Fa.43481.1	-5.17206	LOC_Os06g05250.2	GTP-binding protein GUF1, putative, expressed
Fa.50316.1	-19.0653	LOC_Os06g06350.1	AMP-binding enzyme, putative, expressed
Fa.23931.1	-20.7819	LOC_Os06g08080.1	inorganic H+ pyrophosphatase, putative, expressed
Fa.964.1	30.811	LOC_Os06g08380.1	1,3-beta-glucan synthase component domain containing protein, expressed
Fa.1035.1	26.3903	LOC_Os06g11990.1	expressed protein
Fa.2947.1	-23.0924	LOC_Os06g17840.1	expressed protein
Fa.6618.1	-20.3123	LOC_Os06g29380.1	phospholipid-transporting ATPase, putative, expressed
Fa.5492.1	-23.1707	LOC_Os06g30310.1	alpha-glucan water dikinase, chloroplast precursor, putative, expressed
Fa.4576.2	-41.8576	LOC_Os06g30310.1	alpha-glucan water dikinase, chloroplast precursor, putative, expressed
Fa.32591.1	-21.0911	LOC_Os06g31210.1	methionyl-tRNA synthetase, putative, expressed
Fa.3607.1	-32.5208	LOC_Os06g36090.1	ABC-2 type transporter, putative, expressed
Fa.61970.1	21.312	LOC_Os06g36700.1	T-complex protein, putative, expressed
Fa.81751.1	-22.126	LOC_Os06g37560.1	beta-galactosidase precursor, putative, expressed
Fa.12488.1	-49.5816	LOC_Os06g43210.1	zinc finger, C3HC4 type domain containing protein, expressed
Fa.45644.1	21.6728	LOC_Os06g45120.1	ATP synthase, putative, expressed
Fa.25943.1	-23.0208	LOC_Os06g45860.1	molybdenum cofactor sulfurase, putative, expressed
Fa.19161.1	5.2165	LOC_Os06g46240.1	BTB/POZ domain containing protein, putative, expressed
Fa.192983.1	-20.1838	LOC_Os06g46770.2	ubiquitin family protein, putative, expressed
Fa.201944.1	-20.3732	LOC_Os06g46770.2	ubiquitin family protein, putative, expressed
Fa.212406.1	-22.8404	LOC_Os06g46770.2	ubiquitin family protein, putative, expressed
Fa.65211.1	-10.4879	LOC_Os06g47330.1	dynamin family protein, putative, expressed
Fa.90188.1	25.1059	LOC_Os06g51430.1	signal peptide peptidase-like 2B, putative, expressed
Fa.1702.1	-24.0653	LOC_Os07g01940.1	sister chromatid cohesion 2, putative, expressed
Fa.57168.1	24.6481	LOC_Os07g04240.1	succinate dehydrogenase flavoprotein subunit,mitochondrial precursor, putative, expressed
Fa.8063.1	-22.188	LOC_Os07g06950.1	ubiquitin carboxyl-terminal hydrolase, putative, expressed
Fa.48420.1	34.3201	LOC_Os07g08970.1	uncharacterized protein ycf45, putative, expressed
Fa.11813.1	-23.1769	LOC_Os07g10770.1	CESA8 - cellulose synthase, expressed
Fa.947.1	43.7875	LOC_Os07g23990.1	tetratricopeptide repeat domain containing protein, putative, expressed
Fa.117328.1	-29.4423	LOC_Os07g32570.2	OsAPRL1 adenosine 5\'-phosphosulfate reductase-like OsAPRL1, expressed
Fa.213717.1	23.6092	LOC_Os07g33898.1	60S ribosomal protein L44, putative, expressed
Fa.214664.1	-23.7278	LOC_Os07g33898.1	60S ribosomal protein L44, putative, expressed
Fa.72220.1	-23.8021	LOC_Os07g34520.1	isocitrate lyase, putative, expressed
Fa.101226.1	-23.1729	LOC_Os07g35880.1	beta-amylase, putative, expressed
Fa.13590.1	-29.3756	LOC_Os07g37560.1	myosin-Vb, putative, expressed
Fa.19731.1	24.1273	LOC_Os07g38270.1	insulin-degrading enzyme, putative, expressed
Fa.14233.1	-25.1317	LOC_Os07g38360.2	expressed protein
Fa.7002.1	23.8575	LOC_Os07g38760.1	HEAT repeat family protein, putative, expressed
Fa.7001.1	23.6499	LOC_Os07g38760.1	HEAT repeat family protein, putative, expressed
Fa.163164.1	22.8961	LOC_Os07g44620.2	eukaryotic translation initiation factor 6, putative, expressed
Fa.77812.1	-20.9392	LOC_Os07g44970.1	XPA-binding protein 2, putative, expressed
Fa.71.1	40.6506	LOC_Os07g45070.1	FAT domain-containing protein, putative, expressed
Fa.81071.1	-22.4499	LOC_Os07g45090.1	NADH-ubiquinone oxidoreductase 51 kDa subunit, mitochondrial precursor, putative, expressed
Fa.131479.1	7.32876	LOC_Os07g45280.1	Mo25, putative, expressed
Fa.437.1	-30.0448	LOC_Os07g45400.1	expressed protein
Fa.3098.1	41.6029	LOC_Os07g46460.1	ferredoxin-dependent glutamate synthase, chloroplast precursor, putative, expressed
Fa.3102.1	-37.6169	LOC_Os07g46460.1	ferredoxin-dependent glutamate synthase, chloroplast precursor, putative, expressed
Fa.17358.1	-25.3779	LOC_Os07g46790.1	4-alpha-glucanotransferase, putative, expressed
Fa.28712.1	23.2683	LOC_Os07g47820.1	acyl-CoA dehydrogenase family member 10, putative, expressed
Fa.120443.1	-23.1067	LOC_Os07g48460.1	stress responsive protein, putative, expressed
Fa.180712.1	21.6345	LOC_Os07g48490.2	stress responsive protein, putative, expressed
Fa.171032.1	-27.2866	LOC_Os07g48490.2	stress responsive protein, putative, expressed
Fa.199119.1	27.704	LOC_Os07g48500.1	stress responsive protein, putative, expressed
Fa.460.1	22.05	LOC_Os08g08210.1	SET domain containing protein, expressed
Fa.132252.1	40.6973	LOC_Os08g13930.2	mannose-1-phosphate guanyltransferase, putative, expressed
Fa.11361.1	-23.0709	LOC_Os08g20660.1	sucrose-phosphate synthase, putative, expressed
Fa.70725.1	29.9212	LOC_Os08g23730.1	class I glutamine amidotransferase, putative, expressed
Fa.53183.1	-21.0262	LOC_Os08g31030.1	HOTHEAD precursor, putative, expressed
Fa.48194.2	21.7077	LOC_Os08g34060.2	DUF1336 domain containing protein, expressed
Fa.69993.1	22.9617	LOC_Os08g37800.1	CAMK_KIN1/SNF1/Nim1_like_AMPKh.4 - CAMK includes calcium/calmodulin depedent protein kinases, expressed
Fa.16463.1	-46.9229	LOC_Os08g37950.1	copper-transporting ATPase PAA1, putative, expressed
Fa.22268.1	-23.2392	LOC_Os08g41270.1	endonuclease/exonuclease/phosphatase family domain containing protein, expressed
Fa.99865.1	28.9362	LOC_Os08g41990.1	aminotransferase, putative, expressed
Fa.5878.1	-24.5408	LOC_Os08g43120.1	Plant PDR ABC transporter associated domain containing protein, expressed
Fa.13424.1	24.8054	LOC_Os08g44860.5	aminopeptidase, putative, expressed
Fa.54660.2	32.1641	LOC_Os08g45010.1	ABC transporter, ATP-binding protein, putative, expressed
Fa.6326.1	23.0131	LOC_Os09g04110.1	coatomer alpha subunit, putative, expressed
Fa.7158.1	-21.8553	LOC_Os09g04110.2	coatomer alpha subunit, putative, expressed
Fa.6.1	-25.0415	LOC_Os09g07300.1	BIG, putative, expressed
Fa.88.1	38.876	LOC_Os09g07900.1	ubiquitin-protein ligase 1, putative, expressed
Fa.56382.1	-7.25321	LOC_Os09g19940.1	cwfJ-like family protein, putative, expressed
Fa.92899.2	49.3449	LOC_Os09g25460.1	transferase family protein, putative, expressed
Fa.119606.1	30.1296	LOC_Os09g25580.1	monogalactosyldiacylglycerol synthase, putative, expressed
Fa.181091.1	23.0412	LOC_Os09g27930.1	ubiquitin fusion protein, putative, expressed
Fa.48201.1	-25.4507	LOC_Os09g31486.1	DnaK family protein, putative, expressed
Fa.8625.1	-36.8197	LOC_Os09g32650.1	leucyl-tRNA synthetase, cytoplasmic, putative, expressed
Fa.65690.2	-29.6482	LOC_Os09g37230.1	protein kinase family protein, putative, expressed
Fa.16454.1	-22.7413	LOC_Os10g10244.1	alanyl-tRNA synthetase, putative, expressed
Fa.26910.1	-23.1944	LOC_Os10g10500.1	vacuolar ATP synthase 98 kDa subunit, putative, expressed
Fa.471.1	26.7209	LOC_Os10g21910.1	acetyl-CoA carboxylase, putative, expressed
Fa.33616.1	7.17503	LOC_Os10g28020.1	OsPOP21 - Putative Prolyl Oligopeptidase homologue, expressed
Fa.34635.1	6.33597	LOC_Os10g28030.1	OsPOP22 - Putative Prolyl Oligopeptidase homologue, expressed
Fa.6243.1	-9.08571	LOC_Os10g33250.1	WAX2, putative, expressed
Fa.63513.1	-24.4154	LOC_Os10g33250.1	WAX2, putative, expressed
Fa.118795.1	21.3229	LOC_Os10g35960.1	NAD-dependent malic enzyme, mitochondrial precursor, putative, expressed
Fa.84644.1	-25.1726	LOC_Os10g39930.1	cytochrome P450 97B2, putative, expressed
Fa.78403.1	-32.8168	LOC_Os10g39930.1	cytochrome P450 97B2, putative, expressed
Fa.29.1	48.4798	LOC_Os10g41560.1	expressed protein
Fa.33690.1	40.7509	LOC_Os10g41960.1	eukaryotic translation initiation factor 3 subunit B, putative, expressed
Fa.1616.3	17.738	LOC_Os11g01380.1	clathrin heavy chain, putative, expressed
Fa.123262.1	36.9549	LOC_Os11g11050.1	initiation factor 2 subunit family domain containing protein, expressed
Fa.151537.1	-48.8798	LOC_Os11g30410.1	ThiF family domain containing protein, putative, expressed
Fa.85486.1	6.50405	LOC_Os11g32490.1	expressed protein
Fa.101322.1	27.1752	LOC_Os11g47970.1	AAA-type ATPase family protein, putative, expressed
Fa.97085.2	23.5141	LOC_Os11g47970.1	AAA-type ATPase family protein, putative, expressed
Fa.117380.1	9.47095	LOC_Os12g07010.1	ribosomal protein L3, putative, expressed
Fa.47648.1	22.3148	LOC_Os12g07150.1	amidase family protein, putative, expressed
Fa.13985.1	-27.922	LOC_Os12g07300.1	N-acetyltransferase 10, putative, expressed
Fa.325.1	-21.2707	LOC_Os12g13150.1	expressed protein
Fa.95984.1	41.4341	LOC_Os12g13390.1	aspartyl aminopeptidase, putative, expressed
Fa.25170.1	-8.2447	LOC_Os12g13590.1	exocyst complex component 5, putative, expressed
Fa.24033.1	28.7217	LOC_Os12g16650.1	Cyclopropane-fatty-acyl-phospholipid synthase, putative, expressed
Fa.74841.1	29.1612	LOC_Os12g17910.1	T-complex protein, putative, expressed
Fa.11219.1	48.8936	LOC_Os12g20150.1	phosphoglucan, water dikinase, chloroplast precursor, putative, expressed
Fa.17013.1	40.7645	LOC_Os12g20150.1	phosphoglucan, water dikinase, chloroplast precursor, putative, expressed
Fa.45022.1	-47.994	LOC_Os12g25200.1	chloride transporter, chloride channel family, putative, expressed
Fa.80999.1	22.3559	LOC_Os12g25710.3	bifunctional aminoacyl-tRNA synthetase, putative, expressed
Fa.86174.1	-45.7551	LOC_Os12g30040.1	transmembrane amino acid transporter protein, putative, expressed
Fa.10854.1	24.2972	LOC_Os12g39660.1	calcium-transporting ATPase, plasma membrane-type, putative, expressed
Fa.28623.1	-24.1162	LOC_Os12g42884.3	5-methyltetrahydropteroyltriglutamate--homocysteine methyltransferase, putative, expressed
Fa.81621.1	26.9499	LOC_Os12g44310.2	carotenoid cleavage dioxygenase, putative, expressed
Fa.65546.1	-23.2146	LOC_Os12g44310.2	carotenoid cleavage dioxygenase, putative, expressed

## Sheet: E+NL vs E-NL
Gene ID	Log2 FC	Rice hit ID	Description
Fa.1209.1	22.8322	LOC_Os01g05500.1	zinc finger protein, putative, expressed
Fa.48074.1	29.6216	LOC_Os01g06020.1	aspartyl-tRNA synthetase, putative, expressed
Fa.30348.1	24.6852	LOC_Os01g07760.1	phospholipase D, putative, expressed
Fa.72195.1	48.6976	LOC_Os01g09560.1	mitochondrial-processing peptidase subunit alpha, mitochondrial precursor, putative, expressed
Fa.72718.1	22.8509	LOC_Os01g12870.1	eukaryotic translation initiation factor 3 subunit E-interacting protein, putative, expressed
Fa.7003.1	6.91074	LOC_Os01g15020.1	lissencephaly type-1-like homology motif, putative, expressed
Fa.31784.1	39.663	LOC_Os01g27150.1	cullin, putative, expressed
Fa.127494.1	21.3667	LOC_Os01g34560.1	3-ketoacyl-CoA synthase, putative, expressed
Fa.303.1	22.9537	LOC_Os01g40990.3	expressed protein
Fa.106453.1	35.4885	LOC_Os01g45910.1	plastidic ATP/ADP-transporter, putative, expressed
Fa.28006.1	45.1114	LOC_Os01g49680.1	DNA repair helicase XPB2, putative, expressed
Fa.20718.1	22.4277	LOC_Os01g50080.1	MDR-like ABC transporter, putative, expressed
Fa.41017.1	23.3307	LOC_Os01g54560.1	trehalose synthase, putative, expressed
Fa.25143.1	22.2844	LOC_Os01g63270.1	alpha-glucan phosphorylast isozyme, putative, expressed
Fa.14839.1	28.0792	LOC_Os01g65220.1	XRN 5\'-3\' exonuclease N-terminus domain containing protein, expressed
Fa.15472.1	23.4015	LOC_Os01g68680.1	tetratricopeptide repeat domain containing protein, expressed
Fa.85093.1	49.0496	LOC_Os01g73680.1	aspartyl aminopeptidase, putative, expressed
Fa.148550.1	28.7803	LOC_Os02g01150.2	erythronate-4-phosphate dehydrogenase domain containing protein, expressed
Fa.107837.1	23.9438	LOC_Os02g02560.1	UTP--glucose-1-phosphate uridylyltransferase, putative, expressed
Fa.12783.1	24.2025	LOC_Os02g04810.1	auxin response factor 5, putative, expressed
Fa.14362.1	8.26709	LOC_Os02g04840.1	GHMP kinases ATP-binding protein, putative, expressed
Fa.13113.1	22.1104	LOC_Os02g05310.2	splicing factor 3B subunit 1, putative, expressed
Fa.908.2	28.1987	LOC_Os02g06592.1	SNF2 family N-terminal domain containing protein, expressed
Fa.6354.1	23.5612	LOC_Os02g11760.1	pleiotropic drug resistance protein, putative, expressed
Fa.34731.2	26.8327	LOC_Os02g13560.4	transporter family protein, putative, expressed
Fa.41341.1	30.4762	LOC_Os02g18450.1	GTP-binding protein typA/bipA, putative, expressed
Fa.91273.1	33.1766	LOC_Os02g30900.1	protein kinase domain containing protein, expressed
Fa.29693.1	36.0925	LOC_Os02g32030.1	elongation factor, putative, expressed
Fa.13743.1	28.2266	LOC_Os02g32350.1	TUDOR protein with multiple SNc domains, putative, expressed
Fa.13706.1	23.0353	LOC_Os02g32350.1	TUDOR protein with multiple SNc domains, putative, expressed
Fa.25874.1	20.6955	LOC_Os02g39160.1	hydroxymethylbutenyl 4-diphosphate synthase, putative, expressed
Fa.1850.1	6.2673	LOC_Os02g44510.1	UDP-glucose glycoprotein glucosyltransferase 1 precursor, putative, expressed
Fa.12246.1	21.3057	LOC_Os02g44520.1	OsSub19 - Putative Subtilisin homologue, expressed
Fa.47008.1	7.743	LOC_Os02g45110.1	MT-A70 domain containing protein, expressed
Fa.88800.1	23.56	LOC_Os02g45344.1	O-acyltransferase, putative, expressed
Fa.91649.1	24.0324	LOC_Os02g46090.1	CAMK_CAMK_like.15 - CAMK includes calcium/calmodulin depedent protein kinases, expressed
Fa.152687.1	24.4085	LOC_Os02g49080.1	KH domain containing protein, putative, expressed
Fa.30559.1	24.2596	LOC_Os02g49760.3	potassium transporter, putative, expressed
Fa.4075.1	7.55666	LOC_Os02g49992.1	expressed protein
Fa.10615.1	24.869	LOC_Os02g52390.1	M16 domain containing zinc peptidase, putative, expressed
Fa.12971.1	10.91	LOC_Os02g53770.1	tRNA synthetase class I, putative, expressed
Fa.22611.1	22.1625	LOC_Os02g54820.2	trehalose-6-phosphate synthase, putative, expressed
Fa.126664.1	51.228	LOC_Os02g55420.1	aminotransferase, classes I and II, domain containing protein, expressed
Fa.101332.1	7.719	LOC_Os02g58150.1	expressed protein
Fa.4281.1	24.3931	LOC_Os03g01710.1	expressed protein
Fa.9044.1	46.0914	LOC_Os03g02150.1	adapitin protein, putative, expressed
Fa.100119.1	21.0514	LOC_Os03g04050.1	protein kinase family protein, putative, expressed
Fa.45196.2	24.099	LOC_Os03g08220.1	lipoxygenase protein, putative, expressed
Fa.112062.1	8.6082	LOC_Os03g11050.1	mannose-1-phosphate guanyltransferase, putative, expressed
Fa.7975.1	31.1227	LOC_Os03g14980.2	lissencephaly type-1-like homology motif, putative, expressed
Fa.50352.1	40.8945	LOC_Os03g16920.1	DnaK family protein, putative, expressed
Fa.46478.1	25.5939	LOC_Os03g17000.2	NAD dependent epimerase/dehydratase family domain containing protein, expressed
Fa.117643.1	22.5573	LOC_Os03g17700.1	CGMC_MAPKCGMC_2_ERK.2 - CGMC includes CDA, MAPK, GSK3, and CLKC kinases, expressed
Fa.73921.1	22.5513	LOC_Os03g21950.1	fumarate hydratase, mitochondrial precursor, putative, expressed
Fa.89128.1	35.3314	LOC_Os03g21990.1	WD domain, G-beta repeat domain containing protein, expressed
Fa.20826.1	23.5916	LOC_Os03g23950.1	adapitin protein, putative, expressed
Fa.24462.1	45.247	LOC_Os03g24220.2	villin protein, putative, expressed
Fa.30758.1	46.557	LOC_Os03g29350.1	von Willebrand factor type A domain containing protein, expressed
Fa.15881.1	31.6135	LOC_Os03g31400.1	U-box domain-containing protein, putative, expressed
Fa.5428.1	21.4987	LOC_Os03g38970.1	metal ion binding protein, putative, expressed
Fa.25132.1	23.7657	LOC_Os03g44900.1	CCR4-NOT transcription factor, putative, expressed
Fa.48371.1	33.6819	LOC_Os03g50480.1	phosphoglucomutase, putative, expressed
Fa.237.1	7.07622	LOC_Os03g51140.1	HEAT repeat family protein, putative, expressed
Fa.127407.1	32.7073	LOC_Os03g56840.1	GTP-binding protein, putative, expressed
Fa.118642.1	38.47	LOC_Os03g61670.1	calreticulin precursor, putative, expressed
Fa.21293.1	23.2686	LOC_Os04g23210.1	expressed protein
Fa.21614.1	22.4709	LOC_Os04g23210.1	expressed protein
Fa.16048.2	20.4512	LOC_Os04g26841.1	importin-8, putative, expressed
Fa.95746.1	24.2478	LOC_Os04g32950.1	calreticulin precursor protein, putative, expressed
Fa.167184.2	22.5324	LOC_Os04g33060.1	NAD dependent epimerase/dehydratase family protein, putative, expressed
Fa.25140.1	35.7744	LOC_Os04g42140.1	eukaryotic initiation factor iso-4F subunit p82-34, putative, expressed
Fa.57032.1	27.5223	LOC_Os04g42420.1	nodulin, putative, expressed
Fa.56824.3	26.5836	LOC_Os04g45490.1	elongation factor, putative, expressed
Fa.17808.2	21.236	LOC_Os04g47870.2	PINHEAD, putative, expressed
Fa.83581.1	26.3535	LOC_Os04g55050.1	amidase, putative, expressed
Fa.81265.1	21.6178	LOC_Os04g55720.1	D-3-phosphoglycerate dehydrogenase, chloroplast precursor, putative, expressed
Fa.130991.1	27.3331	LOC_Os04g56480.1	pelota, putative, expressed
Fa.56646.1	32.0555	LOC_Os04g56620.1	molybdopterin biosynthesis protein CNX1, putative, expressed
Fa.141718.1	6.77989	LOC_Os04g58200.1	protochlorophyllide reductase A, chloroplast precursor, putative, expressed
Fa.96734.2	27.5269	LOC_Os05g04584.1	transferase family protein, putative, expressed
Fa.96825.1	11.1518	LOC_Os05g10810.1	O-acyltransferase, putative, expressed
Fa.59237.1	21.9614	LOC_Os05g23600.1	dolichyl-diphosphooligosaccharide--protein glycosyltransferase 67 kDasubunit precursor, putative, expressed
Fa.39121.1	22.774	LOC_Os05g44100.1	trehalose synthase, putative, expressed
Fa.30729.1	6.85895	LOC_Os05g44310.1	vesicle-fusing ATPase, putative, expressed
Fa.73045.1	22.5434	LOC_Os05g48340.1	proteasome-related, putative, expressed
Fa.60417.1	31.8453	LOC_Os06g02380.2	T-complex protein, putative, expressed
Fa.50316.1	17.9823	LOC_Os06g06350.1	AMP-binding enzyme, putative, expressed
Fa.17110.1	39.1588	LOC_Os06g16410.1	armadillo/beta-catenin repeat family protein, putative, expressed
Fa.2036.1	22.6435	LOC_Os06g19730.1	HEAT repeat family protein, putative, expressed
Fa.140853.1	22.7416	LOC_Os06g29180.1	erythronate-4-phosphate dehydrogenase domain containing protein, expressed
Fa.4537.2	22.2642	LOC_Os06g30310.1	alpha-glucan water dikinase, chloroplast precursor, putative, expressed
Fa.3809.1	19.3347	LOC_Os06g36090.1	ABC-2 type transporter, putative, expressed
Fa.90260.1	21.8569	LOC_Os06g36700.1	T-complex protein, putative, expressed
Fa.61970.1	21.6042	LOC_Os06g36700.1	T-complex protein, putative, expressed
Fa.5855.1	23.304	LOC_Os06g36990.1	phospholipid-transporting ATPase 4, putative, expressed
Fa.212039.1	23.1126	LOC_Os06g46770.1	ubiquitin family protein, putative, expressed
Fa.134666.1	20.0528	LOC_Os06g46770.1	ubiquitin family protein, putative, expressed
Fa.10525.1	43.7134	LOC_Os07g01540.1	Ser/Thr protein phosphatase family protein, putative, expressed
Fa.88381.2	48.2429	LOC_Os07g01760.1	aminotransferase, classes I and II, domain containing protein, expressed
Fa.8063.1	23.3691	LOC_Os07g06950.1	ubiquitin carboxyl-terminal hydrolase, putative, expressed
Fa.48420.1	29.6518	LOC_Os07g08970.1	uncharacterized protein ycf45, putative, expressed
Fa.24859.1	34.5854	LOC_Os07g32530.1	potassium transporter, putative, expressed
Fa.13589.1	37.6537	LOC_Os07g37560.1	myosin-Vb, putative, expressed
Fa.13590.1	28.2733	LOC_Os07g37560.1	myosin-Vb, putative, expressed
Fa.75642.1	23.498	LOC_Os07g45090.1	NADH-ubiquinone oxidoreductase 51 kDa subunit, mitochondrial precursor, putative, expressed
Fa.3102.1	38.9115	LOC_Os07g46460.1	ferredoxin-dependent glutamate synthase, chloroplast precursor, putative, expressed
Fa.25609.1	40.7521	LOC_Os07g49270.1	AMP deaminase, putative, expressed
Fa.10804.1	22.9616	LOC_Os08g06480.1	lissencephaly type-1-like homology motif, putative, expressed
Fa.101989.2	36.4512	LOC_Os08g39300.1	aminotransferase, putative, expressed
Fa.37476.1	22.1375	LOC_Os08g42560.1	tRNA synthetase class II core domain containing protein, expressed
Fa.52078.1	26.1075	LOC_Os09g02700.1	polyadenylate-binding protein, putative, expressed
Fa.51609.1	23.2448	LOC_Os09g02700.1	polyadenylate-binding protein, putative, expressed
Fa.88.1	39.1717	LOC_Os09g07900.1	ubiquitin-protein ligase 1, putative, expressed
Fa.82.1	23.9124	LOC_Os09g07900.1	ubiquitin-protein ligase 1, putative, expressed
Fa.76.1	22.8798	LOC_Os09g07900.1	ubiquitin-protein ligase 1, putative, expressed
Fa.4327.1	23.839	LOC_Os09g16330.2	pleiotropic drug resistance protein, putative, expressed
Fa.3977.1	43.8287	LOC_Os09g24260.1	WD domain, G-beta repeat domain containing protein, expressed
Fa.3272.1	22.9138	LOC_Os09g24260.1	WD domain, G-beta repeat domain containing protein, expressed
Fa.119606.1	29.1435	LOC_Os09g25580.1	monogalactosyldiacylglycerol synthase, putative, expressed
Fa.12739.1	40.539	LOC_Os10g22950.1	calmodulin-binding transcription activator, putative, expressed
Fa.35016.1	46.4197	LOC_Os10g25090.1	STRUBBELIG-RECEPTOR FAMILY 6 precursor, putative, expressed
Fa.20913.2	35.8681	LOC_Os10g32540.1	SAP domain containing protein, expressed
Fa.33690.1	40.644	LOC_Os10g41960.1	eukaryotic translation initiation factor 3 subunit B, putative, expressed
Fa.1979.1	22.7363	LOC_Os11g01380.1	clathrin heavy chain, putative, expressed
Fa.123262.1	37.2821	LOC_Os11g11050.1	initiation factor 2 subunit family domain containing protein, expressed
Fa.121792.1	21.5293	LOC_Os11g11050.1	initiation factor 2 subunit family domain containing protein, expressed
Fa.15822.1	37.8367	LOC_Os11g32260.1	lysosomal alpha-mannosidase precursor, putative, expressed
Fa.80999.1	21.9206	LOC_Os12g25710.3	bifunctional aminoacyl-tRNA synthetase, putative, expressed
Fa.75542.1	22.0935	LOC_Os12g29550.1	expressed protein
Fa.8954.1	22.2909	LOC_Os12g37720.1	zinc knuckle family protein, expressed
Fa.123.2	44.8972	LOC_Os12g40279.1	protein kinase domain containing protein, expressed
Fa.27484.1	24.0412	LOC_Os12g43720.1	early-responsive to dehydration protein-related, putative, expressed
Fa.69724.1	-42.5899	LOC_Os01g01484.2	light-mediated development protein DET1, putative, expressed
Fa.50832.1	-35.2709	LOC_Os01g03510.1	WD domain, G-beta repeat domain containing protein, expressed
Fa.143423.1	-21.0577	LOC_Os01g03914.2	cation efflux family protein, putative, expressed
Fa.34558.1	-21.5973	LOC_Os01g16290.1	DNA gyrase subunit B, chloroplast/mitochondrial precursor, putative, expressed
Fa.50356.1	-49.4646	LOC_Os01g19450.1	ATP-citrate synthase subunit 1, putative, expressed
Fa.20170.1	-41.4542	LOC_Os01g25820.1	respiratory burst oxidase, putative, expressed
Fa.35906.1	-29.7699	LOC_Os01g27150.1	cullin, putative, expressed
Fa.39487.1	-29.1369	LOC_Os01g33080.1	fimbrin-like protein 2, putative, expressed
Fa.5359.2	-21.9197	LOC_Os01g35030.1	MDR-like ABC transporter, putative, expressed
Fa.34616.1	-35.5559	LOC_Os01g35050.2	early-responsive to dehydration protein-related, putative, expressed
Fa.28368.1	-46.3744	LOC_Os01g39310.1	SEY1, putative, expressed
Fa.75790.1	-32.3007	LOC_Os01g49890.1	threonine synthase, chloroplast precursor, putative, expressed
Fa.6673.2	-28.8994	LOC_Os01g50100.1	ABC transporter, ATP-binding protein, putative, expressed
Fa.10116.1	-42.9103	LOC_Os01g56910.1	expressed protein
Fa.71002.1	-22.3324	LOC_Os01g63190.1	laccase precursor protein, putative, expressed
Fa.166680.1	-33.8847	LOC_Os01g66170.1	SNARE associated Golgi protein, putative, expressed
Fa.26978.1	-50.4379	LOC_Os01g67880.1	vacuolar protein sorting-associated protein 53, putative, expressed
Fa.139983.1	-49.5827	LOC_Os01g71080.1	xylanase inhibitor, putative, expressed
Fa.6612.1	-30.2139	LOC_Os01g73514.1	5-oxoprolinase, putative, expressed
Fa.80942.1	-26.2454	LOC_Os02g02400.1	catalase isozyme A, putative, expressed
Fa.6915.2	-18.9549	LOC_Os02g04080.1	chromosome segregation protein sudA, putative, expressed
Fa.10460.1	-24.4822	LOC_Os02g04080.1	chromosome segregation protein sudA, putative, expressed
Fa.6508.1	-35.2808	LOC_Os02g04080.1	chromosome segregation protein sudA, putative, expressed
Fa.931.1	-39.1025	LOC_Os02g06592.1	SNF2 family N-terminal domain containing protein, expressed
Fa.22195.1	-22.3668	LOC_Os02g07630.1	copper-transporting ATPase, putative, expressed
Fa.18416.1	-20.3988	LOC_Os02g09170.2	sucrose-phosphate synthase, putative, expressed
Fa.20.1	-24.9667	LOC_Os02g27110.1	expressed protein
Fa.56041.1	-23.7319	LOC_Os02g43020.1	heat shock protein STI, putative, expressed
Fa.1728.1	-5.80209	LOC_Os02g44510.1	UDP-glucose glycoprotein glucosyltransferase 1 precursor, putative, expressed
Fa.4715.1	-25.921	LOC_Os02g44520.1	OsSub19 - Putative Subtilisin homologue, expressed
Fa.88801.1	-31.7949	LOC_Os02g45344.1	O-acyltransferase, putative, expressed
Fa.97201.1	-24.4351	LOC_Os02g46520.1	hydrolase, putative, expressed
Fa.152967.1	-23.7216	LOC_Os02g49080.1	KH domain containing protein, putative, expressed
Fa.14298.1	-23.7026	LOC_Os02g51400.1	AAA family ATPase, putative, expressed
Fa.9623.1	-24.1811	LOC_Os02g54254.1	saccharopine dehydrogenase, putative, expressed
Fa.10554.1	-29.8944	LOC_Os02g55010.1	expressed protein
Fa.105670.1	-30.7632	LOC_Os02g55420.1	aminotransferase, classes I and II, domain containing protein, expressed
Fa.41950.1	-23.2844	LOC_Os02g58340.1	oligopeptidase, putative, expressed
Fa.16381.1	-22.5473	LOC_Os03g04410.1	aconitate hydratase protein, putative, expressed
Fa.35574.1	-22.0754	LOC_Os03g04450.1	expressed protein
Fa.7811.2	-34.7655	LOC_Os03g04920.1	multidrug resistance-associated protein, putative, expressed
Fa.7951.1	-22.4352	LOC_Os03g05020.1	PIR, putative, expressed
Fa.52923.2	-22.8872	LOC_Os03g06240.1	YT521-B-like family domain containing protein, expressed
Fa.54961.1	-9.16007	LOC_Os03g08230.1	sodium/calcium exchanger protein, putative, expressed
Fa.104664.1	-34.2543	LOC_Os03g08790.1	aspartic proteinase nepenthesin precursor, putative, expressed
Fa.66582.1	-23.6765	LOC_Os03g12250.1	atypical receptor-like kinase MARK, putative, expressed
Fa.66819.1	-23.751	LOC_Os03g12250.1	atypical receptor-like kinase MARK, putative, expressed
Fa.27889.1	-7.81089	LOC_Os03g17310.1	calcium-transporting ATPase, endoplasmic reticulum-type, putative, expressed
Fa.18021.1	-6.69314	LOC_Os03g18440.1	expressed protein
Fa.16725.2	-22.1348	LOC_Os03g19760.1	HAD-superfamily hydrolase, subfamily IA, variant 3 containing protein, expressed
Fa.73201.1	-7.09778	LOC_Os03g22730.1	nucleolar protein NOP5-1, putative, expressed
Fa.20186.1	-36.0689	LOC_Os03g23950.1	adapitin protein, putative, expressed
Fa.15407.1	-23.0738	LOC_Os03g31300.1	chaperone protein clpB 1, putative, expressed
Fa.4660.1	-22.0632	LOC_Os03g31550.1	aldehyde oxidase, putative, expressed
Fa.16623.1	-43.3741	LOC_Os03g31750.1	pyruvate, phosphate dikinase, chloroplast precursor, putative, expressed
Fa.20569.1	-8.4087	LOC_Os03g42750.1	roothairless 1, putative, expressed
Fa.174535.1	-25.6107	LOC_Os03g50070.1	DUF1295 domain containing protein, putative, expressed
Fa.40895.1	-21.1876	LOC_Os03g50540.1	2Fe-2S iron-sulfur cluster binding domain containing protein, expressed
Fa.49878.1	-40.2704	LOC_Os03g54790.1	ABC transporter, ATP-binding protein, putative, expressed
Fa.37586.1	-49.5468	LOC_Os03g55100.1	cyclic nucleotide-gated ion channel 2, putative, expressed
Fa.109242.1	-22.1243	LOC_Os03g57340.1	chaperone protein dnaJ, putative, expressed
Fa.15506.1	-22.1944	LOC_Os04g26841.1	importin-8, putative, expressed
Fa.17040.1	-22.2994	LOC_Os04g32560.1	ATP-dependent Clp protease ATP-binding subunit clpA homolog CD4B,chloroplast precursor, putative, expressed
Fa.44956.1	-23.038	LOC_Os04g32650.1	tRNA synthetase class II core domain containing protein, expressed
Fa.66895.1	-22.4824	LOC_Os04g38450.1	gamma-glutamyltranspeptidase 1 precursor, putative, expressed
Fa.25596.1	-21.8986	LOC_Os04g42140.1	eukaryotic initiation factor iso-4F subunit p82-34, putative, expressed
Fa.31038.1	-23.0983	LOC_Os04g43916.2	expressed protein
Fa.43239.1	-48.2475	LOC_Os04g45490.1	elongation factor, putative, expressed
Fa.71195.1	-11.6557	LOC_Os04g46620.1	T-complex protein, putative, expressed
Fa.2999.1	-37.938	LOC_Os04g52460.1	retrotransposon protein, putative, unclassified, expressed
Fa.43369.2	-22.9097	LOC_Os04g54790.1	ELMO/CED-12 family protein, putative, expressed
Fa.2200.1	-22.7894	LOC_Os04g55230.1	tetratricopeptide repeat domain containing protein, putative, expressed
Fa.2293.1	-36.04	LOC_Os04g55230.1	tetratricopeptide repeat domain containing protein, putative, expressed
Fa.21020.2	-30.0883	LOC_Os04g56160.1	plasma membrane ATPase, putative, expressed
Fa.75205.1	-46.8633	LOC_Os04g57550.1	amine oxidase, flavin-containing, domain containing protein, expressed
Fa.10440.1	-10.0152	LOC_Os05g01030.1	phospholipid-transporting ATPase, putative, expressed
Fa.125226.1	-21.9977	LOC_Os05g02520.1	cupin domain containing protein, expressed
Fa.86181.1	-20.8178	LOC_Os05g07030.1	arginyl-tRNA synthetase, putative, expressed
Fa.216052.1	-21.9419	LOC_Os05g13830.1	TsetseEP precursor, putative, expressed
Fa.191012.10	-26.9324	LOC_Os05g13830.1	TsetseEP precursor, putative, expressed
Fa.187903.1	-31.2705	LOC_Os05g13830.1	TsetseEP precursor, putative, expressed
Fa.106135.1	-36.6332	LOC_Os05g31020.1	eukaryotic peptide chain release factor subunit 1-1, putative, expressed
Fa.23922.1	-23.9851	LOC_Os05g38400.1	OsFtsH8 FtsH protease, homologue of AtFtsH3/10, expressed
Fa.24349.1	-29.4411	LOC_Os05g38400.1	OsFtsH8 FtsH protease, homologue of AtFtsH3/10, expressed
Fa.77085.1	-22.8434	LOC_Os05g38490.1	growth regulator related protein, putative, expressed
Fa.52172.1	-24.6618	LOC_Os05g42350.1	ferredoxin--nitrite reductase, putative, expressed
Fa.30495.1	-24.2293	LOC_Os05g44310.1	vesicle-fusing ATPase, putative, expressed
Fa.61206.1	-25.1844	LOC_Os05g47550.1	ANTH/ENTH domain containing protein, putative, expressed
Fa.134896.1	-48.1008	LOC_Os06g04280.1	3-phosphoshikimate 1-carboxyvinyltransferase, chloroplast precursor, putative, expressed
Fa.4264.1	-23.5069	LOC_Os06g30310.1	alpha-glucan water dikinase, chloroplast precursor, putative, expressed
Fa.4262.1	-30.6242	LOC_Os06g30310.1	alpha-glucan water dikinase, chloroplast precursor, putative, expressed
Fa.69625.1	-7.81666	LOC_Os06g31100.1	E1-BTB2 - Bric-a-Brac, Tramtrack, and Broad Complex domain with E1 subfamily conserved sequence, expressed
Fa.44366.1	-22.9406	LOC_Os06g45120.1	ATP synthase, putative, expressed
Fa.210939.1	-22.7141	LOC_Os06g46770.1	ubiquitin family protein, putative, expressed
Fa.128443.1	-40.249	LOC_Os06g46770.2	ubiquitin family protein, putative, expressed
Fa.48755.1	-22.8812	LOC_Os07g04240.1	succinate dehydrogenase flavoprotein subunit,mitochondrial precursor, putative, expressed
Fa.57168.1	-23.3051	LOC_Os07g04240.1	succinate dehydrogenase flavoprotein subunit,mitochondrial precursor, putative, expressed
Fa.106565.1	-38.5201	LOC_Os07g15370.1	metal transporter Nramp6, putative, expressed
Fa.947.1	-40.8499	LOC_Os07g23990.1	tetratricopeptide repeat domain containing protein, putative, expressed
Fa.44227.1	-22.1925	LOC_Os07g28090.1	ABC transporter, ATP-binding protein, putative, expressed
Fa.50471.1	-48.516	LOC_Os07g28090.1	ABC transporter, ATP-binding protein, putative, expressed
Fa.155100.1	-23.1138	LOC_Os07g37250.1	THYLAKOID FORMATION1, chloroplast precursor, putative, expressed
Fa.19731.1	-24.0127	LOC_Os07g38270.1	insulin-degrading enzyme, putative, expressed
Fa.14316.2	-8.41268	LOC_Os07g38360.2	expressed protein
Fa.9276.1	-21.3455	LOC_Os07g38760.1	HEAT repeat family protein, putative, expressed
Fa.71.1	-41.622	LOC_Os07g45070.1	FAT domain-containing protein, putative, expressed
Fa.57.1	-49.7134	LOC_Os07g45070.1	FAT domain-containing protein, putative, expressed
Fa.437.1	-30.0504	LOC_Os07g45400.1	expressed protein
Fa.3098.1	-41.7599	LOC_Os07g46460.1	ferredoxin-dependent glutamate synthase, chloroplast precursor, putative, expressed
Fa.3097.1	-49.6641	LOC_Os07g46460.1	ferredoxin-dependent glutamate synthase, chloroplast precursor, putative, expressed
Fa.30380.1	-23.8821	LOC_Os07g47350.2	potassium transporter, putative, expressed
Fa.41862.1	-22.4205	LOC_Os07g48130.3	potassium transporter, putative, expressed
Fa.199119.1	-25.5168	LOC_Os07g48500.1	stress responsive protein, putative, expressed
Fa.30143.1	-48.7774	LOC_Os07g49270.2	AMP deaminase, putative, expressed
Fa.132252.1	-40.9037	LOC_Os08g13930.2	mannose-1-phosphate guanyltransferase, putative, expressed
Fa.22446.1	-23.2051	LOC_Os08g30770.1	ABC transporter, ATP-binding protein, putative, expressed
Fa.65823.1	-22.7055	LOC_Os08g34720.1	D-3-phosphoglycerate dehydrogenase, chloroplast precursor, putative, expressed
Fa.30530.1	-23.5381	LOC_Os08g39080.2	tetratricopeptide repeat domain containing protein, expressed
Fa.77780.2	-22.4999	LOC_Os08g42740.3	IBR domain containing protein, putative, expressed
Fa.51093.1	-10.1777	LOC_Os09g07510.2	HEAT repeat family protein, putative, expressed
Fa.14561.1	-40.4649	LOC_Os09g14670.1	phosphoenolpyruvate carboxylase, putative, expressed
Fa.8616.1	-24.6215	LOC_Os09g32650.1	leucyl-tRNA synthetase, cytoplasmic, putative, expressed
Fa.8625.1	-36.7049	LOC_Os09g32650.1	leucyl-tRNA synthetase, cytoplasmic, putative, expressed
Fa.47846.1	-22.6225	LOC_Os09g38530.1	transmembrane 9 superfamily member, putative, expressed
Fa.26637.1	-23.6165	LOC_Os10g10500.1	vacuolar ATP synthase 98 kDa subunit, putative, expressed
Fa.31916.1	-23.5344	LOC_Os10g30580.1	cell division control protein 48 homolog E, putative, expressed
Fa.93912.1	-24.0128	LOC_Os10g36760.1	OsProCP3 - Putative Lysosomal Pro-x Carboxypeptidase homologue, expressed
Fa.76492.1	-45.598	LOC_Os10g36848.1	cytochrome P450, putative, expressed
Fa.78403.1	-32.7132	LOC_Os10g39930.1	cytochrome P450 97B2, putative, expressed
Fa.117054.1	-26.6635	LOC_Os10g41200.1	MYB family transcription factor, putative, expressed
Fa.21386.1	-27.1169	LOC_Os10g41590.1	zinc finger, C3HC4 type domain containing protein, expressed
Fa.1617.2	-22.9662	LOC_Os11g01380.1	clathrin heavy chain, putative, expressed
Fa.82027.1	-22.5905	LOC_Os11g05110.2	pyruvate kinase, putative, expressed
Fa.33148.1	-23.7999	LOC_Os11g24560.1	protein transport protein, putative, expressed
Fa.151537.1	-48.8652	LOC_Os11g30410.1	ThiF family domain containing protein, putative, expressed
Fa.18403.2	-23.0061	LOC_Os12g01449.1	chloroplast unusual positioning protein, putative, expressed
Fa.23585.2	-22.5658	LOC_Os12g12850.2	ATP-dependent Clp protease ATP-binding subunit clpA homolog,chloroplast precursor, putative, expressed
Fa.393.1	-24.312	LOC_Os12g13150.1	expressed protein
Fa.74841.1	-30.8246	LOC_Os12g17910.1	T-complex protein, putative, expressed
Fa.17013.1	-38.9688	LOC_Os12g20150.1	phosphoglucan, water dikinase, chloroplast precursor, putative, expressed
Fa.11219.1	-48.6466	LOC_Os12g20150.1	phosphoglucan, water dikinase, chloroplast precursor, putative, expressed
Fa.74313.1	-32.8055	LOC_Os12g25710.3	bifunctional aminoacyl-tRNA synthetase, putative, expressed
Fa.61368.1	-22.3768	LOC_Os12g42850.1	amino acid permease, putative, expressed

## Sheet: E+ES vs E-ES
Gene ID	Log2 FC	Rice hit ID	Description
Fa.95927.1	22.5806	LOC_Os01g01190.1	phosphoesterase family protein, putative, expressed
Fa.69724.1	42.0769	LOC_Os01g01484.2	light-mediated development protein DET1, putative, expressed
Fa.58898.1	23.0105	LOC_Os01g01790.1	expressed protein
Fa.10933.1	-23.0328	LOC_Os01g02884.1	ATP-dependent RNA helicase DHX36, putative, expressed
Fa.22509.1	42.9976	LOC_Os01g03020.1	tRNA synthetase class I, putative, expressed
Fa.24923.1	-48.0604	LOC_Os01g03020.1	tRNA synthetase class I, putative, expressed
Fa.61268.1	7.86098	LOC_Os01g03144.1	white-brown complex homolog protein 7, putative, expressed
Fa.50832.1	35.8619	LOC_Os01g03510.1	WD domain, G-beta repeat domain containing protein, expressed
Fa.53782.1	-23.4864	LOC_Os01g06020.1	aspartyl-tRNA synthetase, putative, expressed
Fa.121.2	19.1871	LOC_Os01g08750.1	expressed protein
Fa.112514.1	23.6474	LOC_Os01g09010.1	transferase family protein, putative, expressed
Fa.69393.1	-23.4167	LOC_Os01g09560.1	mitochondrial-processing peptidase subunit alpha, mitochondrial precursor, putative, expressed
Fa.73040.2	18.9229	LOC_Os01g12870.1	eukaryotic translation initiation factor 3 subunit E-interacting protein, putative, expressed
Fa.20090.1	8.18033	LOC_Os01g13540.1	NIN, putative, expressed
Fa.74871.1	-46.1119	LOC_Os01g17279.1	exonuclease, putative, expressed
Fa.30471.1	-21.9645	LOC_Os01g17430.1	coatomer subunit beta-1, putative, expressed
Fa.32177.1	23.5025	LOC_Os01g19220.1	beta-D-xylosidase, putative, expressed
Fa.8006.1	26.3247	LOC_Os01g19470.1	nodal modulator 1 precursor, putative, expressed
Fa.7702.1	23.4749	LOC_Os01g19470.1	nodal modulator 1 precursor, putative, expressed
Fa.2358.1	21.6987	LOC_Os01g22390.2	WD domain containing protein, putative, expressed
Fa.6088.1	32.4603	LOC_Os01g25386.1	multidrug resistance-associated protein, putative, expressed
Fa.35906.1	30.4454	LOC_Os01g27150.1	cullin, putative, expressed
Fa.127494.1	18.6853	LOC_Os01g34560.1	3-ketoacyl-CoA synthase, putative, expressed
Fa.5359.2	21.7826	LOC_Os01g35030.1	MDR-like ABC transporter, putative, expressed
Fa.64907.1	-23.5009	LOC_Os01g35040.1	ZOS1-09 - C2H2 zinc finger protein, expressed
Fa.34616.1	35.071	LOC_Os01g35050.2	early-responsive to dehydration protein-related, putative, expressed
Fa.24019.2	23.199	LOC_Os01g35050.2	early-responsive to dehydration protein-related, putative, expressed
Fa.8789.1	-23.1187	LOC_Os01g38970.1	carbamoyl-phosphate synthase large chain, putative, expressed
Fa.24251.1	22.9717	LOC_Os01g43520.2	neutral ceramidase precursor, putative, expressed
Fa.27849.1	22.3726	LOC_Os01g43630.2	adaptin, putative, expressed
Fa.81940.1	-5.53222	LOC_Os01g43740.1	cytochrome P450 72A1, putative, expressed
Fa.74608.1	21.8965	LOC_Os01g43910.1	CGMC_MAPKCMGC_2.4 - CGMC includes CDA, MAPK, GSK3, and CLKC kinases, expressed
Fa.4902.1	-23.4458	LOC_Os01g46510.1	peptidase S8 and S53, subtilisin, kexin, sedolisin, putative, expressed
Fa.5596.1	-45.3005	LOC_Os01g46510.1	peptidase S8 and S53, subtilisin, kexin, sedolisin, putative, expressed
Fa.71704.1	-30.4182	LOC_Os01g46750.1	AMP-binding enzyme, putative, expressed
Fa.12047.1	21.2457	LOC_Os01g49470.1	E3 ubiquitin ligase, putative, expressed
Fa.27948.1	35.3858	LOC_Os01g49680.1	DNA repair helicase XPB2, putative, expressed
Fa.28006.1	-46.6958	LOC_Os01g49680.1	DNA repair helicase XPB2, putative, expressed
Fa.20718.1	-22.0309	LOC_Os01g50080.1	MDR-like ABC transporter, putative, expressed
Fa.35225.2	21.6021	LOC_Os01g51410.1	glycine dehydrogenase, putative, expressed
Fa.41372.1	5.86595	LOC_Os01g53000.1	trehalose synthase, putative, expressed
Fa.16025.1	-31.696	LOC_Os01g54080.1	kinesin motor protein-related, putative, expressed
Fa.41017.1	23.4702	LOC_Os01g54560.1	trehalose synthase, putative, expressed
Fa.19520.1	-23.2718	LOC_Os01g54620.1	CESA4 - cellulose synthase, expressed
Fa.74624.1	5.20583	LOC_Os01g61160.1	laccase precursor protein, putative, expressed
Fa.25143.1	-21.3298	LOC_Os01g63270.1	alpha-glucan phosphorylast isozyme, putative, expressed
Fa.88133.1	22.2112	LOC_Os01g63580.1	glycerol-3-phosphate acyltransferase, putative, expressed
Fa.82678.1	22.1384	LOC_Os01g63580.1	glycerol-3-phosphate acyltransferase, putative, expressed
Fa.133387.1	6.886	LOC_Os01g64920.1	nuclear matrix protein 1, putative, expressed
Fa.166680.1	-33.8243	LOC_Os01g66170.1	SNARE associated Golgi protein, putative, expressed
Fa.34224.1	6.90005	LOC_Os01g67750.1	expressed protein
Fa.26978.1	-49.9759	LOC_Os01g67880.1	vacuolar protein sorting-associated protein 53, putative, expressed
Fa.50620.1	32.2143	LOC_Os01g68324.3	dolichyl-diphosphooligosaccharide--protein glycosyltransferase 63 kDasubunit precursor, putative, expressed
Fa.144959.1	-7.19032	LOC_Os01g70580.1	thiamin pyrophosphokinase 1, putative, expressed
Fa.139983.1	47.0087	LOC_Os01g71080.1	xylanase inhibitor, putative, expressed
Fa.9248.1	-24.2414	LOC_Os01g72340.1	beta-galactosidase, putative, expressed
Fa.127235.1	-7.65225	LOC_Os01g74000.1	glycerol-3-phosphate dehydrogenase, putative, expressed
Fa.148550.1	-33.6744	LOC_Os02g01150.2	erythronate-4-phosphate dehydrogenase domain containing protein, expressed
Fa.2399.1	23.9981	LOC_Os02g01170.1	HECT-domain domain containing protein, expressed
Fa.67640.1	25.2834	LOC_Os02g01280.1	T-complex protein, putative, expressed
Fa.103002.1	22.0116	LOC_Os02g01920.1	GHMP kinases ATP-binding protein, putative, expressed
Fa.93175.1	7.34475	LOC_Os02g02320.1	OsSCP6 - Putative Serine Carboxypeptidase homologue, expressed
Fa.80942.1	24.3196	LOC_Os02g02400.1	catalase isozyme A, putative, expressed
Fa.54693.1	-25.7077	LOC_Os02g02410.1	DnaK family protein, putative, expressed
Fa.54093.1	-48.1332	LOC_Os02g02410.1	DnaK family protein, putative, expressed
Fa.130604.1	6.56395	LOC_Os02g03030.1	ATXR, putative, expressed
Fa.152040.1	23.1472	LOC_Os02g03230.1	membrane related protein CP5, putative, expressed
Fa.6773.1	23.8495	LOC_Os02g04080.1	chromosome segregation protein sudA, putative, expressed
Fa.6915.2	21.2778	LOC_Os02g04080.1	chromosome segregation protein sudA, putative, expressed
Fa.14362.1	8.61881	LOC_Os02g04840.1	GHMP kinases ATP-binding protein, putative, expressed
Fa.105175.1	-17.9613	LOC_Os02g05744.1	endoglucanase, putative, expressed
Fa.908.2	26.4259	LOC_Os02g06592.1	SNF2 family N-terminal domain containing protein, expressed
Fa.25327.1	22.0672	LOC_Os02g07630.1	copper-transporting ATPase, putative, expressed
Fa.76736.1	21.7555	LOC_Os02g07760.1	aldehyde dehydrogenase, putative, expressed
Fa.93083.1	-9.6364	LOC_Os02g09200.1	cytochrome P450 71D10, putative, expressed
Fa.15719.1	23.6663	LOC_Os02g11830.2	coatomer subunit beta, putative, expressed
Fa.11719.1	7.67955	LOC_Os02g13850.1	leucine-rich repeat-containing protein kinase family protein, putative, expressed
Fa.41341.1	31.3001	LOC_Os02g18450.1	GTP-binding protein typA/bipA, putative, expressed
Fa.15264.1	30.1123	LOC_Os02g20410.1	GTP binding protein, putative, expressed
Fa.20.1	-25.1342	LOC_Os02g27110.1	expressed protein
Fa.19.1	-36.3736	LOC_Os02g27110.1	expressed protein
Fa.26198.1	-24.0064	LOC_Os02g32030.1	elongation factor, putative, expressed
Fa.29693.1	-34.5092	LOC_Os02g32030.1	elongation factor, putative, expressed
Fa.13743.1	26.7452	LOC_Os02g32350.1	TUDOR protein with multiple SNc domains, putative, expressed
Fa.13706.1	21.4211	LOC_Os02g32350.1	TUDOR protein with multiple SNc domains, putative, expressed
Fa.29459.1	-23.3381	LOC_Os02g39160.1	hydroxymethylbutenyl 4-diphosphate synthase, putative, expressed
Fa.40045.1	34.5221	LOC_Os02g41500.1	OsWAK13 - OsWAK receptor-like protein kinase, expressed
Fa.37204.2	34.7526	LOC_Os02g41680.1	phenylalanine ammonia-lyase, putative, expressed
Fa.119985.1	6.60846	LOC_Os02g43470.1	glutamate dehydrogenase protein, putative, expressed
Fa.12248.1	22.5183	LOC_Os02g44520.1	OsSub19 - Putative Subtilisin homologue, expressed
Fa.12246.1	-22.3557	LOC_Os02g44520.1	OsSub19 - Putative Subtilisin homologue, expressed
Fa.93545.1	-24.6319	LOC_Os02g44680.1	allantoin permease, putative, expressed
Fa.88800.1	-21.8319	LOC_Os02g45344.1	O-acyltransferase, putative, expressed
Fa.97201.1	23.4164	LOC_Os02g46520.1	hydrolase, putative, expressed
Fa.6046.1	24.009	LOC_Os02g46680.1	multidrug resistance protein, putative, expressed
Fa.20904.1	7.79631	LOC_Os02g47120.1	region found in RelA/SpoT proteins containing protein, expressed
Fa.21738.1	22.0192	LOC_Os02g47150.1	DNA topoisomerase 2, putative, expressed
Fa.88081.1	19.9634	LOC_Os02g47800.1	monodehydroascorbate reductase, putative, expressed
Fa.152967.1	22.1708	LOC_Os02g49080.1	KH domain containing protein, putative, expressed
Fa.2075.1	-22.6952	LOC_Os02g49992.1	expressed protein
Fa.10740.1	-24.0174	LOC_Os02g52390.1	M16 domain containing zinc peptidase, putative, expressed
Fa.42523.1	-39.0779	LOC_Os02g53140.1	COP1, putative, expressed
Fa.100905.1	21.1098	LOC_Os02g54340.1	26S protease regulatory subunit 7, putative, expressed
Fa.58276.1	-26.9807	LOC_Os02g54780.1	CYPRO4, putative, expressed
Fa.105097.1	22.081	LOC_Os02g55420.1	aminotransferase, classes I and II, domain containing protein, expressed
Fa.24412.1	20.931	LOC_Os02g56100.1	ribonucleoside-diphosphate reductase large subunit, putative, expressed
Fa.16381.1	-22.3744	LOC_Os03g04410.1	aconitate hydratase protein, putative, expressed
Fa.7811.2	32.9831	LOC_Os03g04920.1	multidrug resistance-associated protein, putative, expressed
Fa.2697.1	23.3644	LOC_Os03g04920.1	multidrug resistance-associated protein, putative, expressed
Fa.2720.1	-33.9456	LOC_Os03g04920.1	multidrug resistance-associated protein, putative, expressed
Fa.22334.1	27.876	LOC_Os03g06940.1	beta-galactosidase, putative, expressed
Fa.22271.1	22.5255	LOC_Os03g06940.1	beta-galactosidase, putative, expressed
Fa.45196.2	23.0443	LOC_Os03g08220.1	lipoxygenase protein, putative, expressed
Fa.56337.1	7.54595	LOC_Os03g08600.1	glycosyl transferase, putative, expressed
Fa.56410.1	7.37011	LOC_Os03g08600.1	glycosyl transferase, putative, expressed
Fa.111119.1	23.853	LOC_Os03g08790.1	aspartic proteinase nepenthesin precursor, putative, expressed
Fa.127890.1	22.6824	LOC_Os03g08790.1	aspartic proteinase nepenthesin precursor, putative, expressed
Fa.92004.1	49.9113	LOC_Os03g11410.1	mitochondrial-processing peptidase subunit, mitochondrial precursor, putative, expressed
Fa.22193.1	35.5729	LOC_Os03g11720.1	glycosyl hydrolase, family 31, putative, expressed
Fa.73980.1	42.476	LOC_Os03g11900.1	transporter family protein, putative, expressed
Fa.66582.1	22.6365	LOC_Os03g12250.1	atypical receptor-like kinase MARK, putative, expressed
Fa.66819.1	22.3883	LOC_Os03g12250.1	atypical receptor-like kinase MARK, putative, expressed
Fa.23306.1	-21.8129	LOC_Os03g12590.1	coatomer subunit gamma-1, putative, expressed
Fa.7975.1	-31.1438	LOC_Os03g14980.2	lissencephaly type-1-like homology motif, putative, expressed
Fa.48574.1	24.6268	LOC_Os03g17000.2	NAD dependent epimerase/dehydratase family domain containing protein, expressed
Fa.46478.1	22.3073	LOC_Os03g17000.2	NAD dependent epimerase/dehydratase family domain containing protein, expressed
Fa.3459.1	32.7686	LOC_Os03g17180.1	ABC transporter, ATP-binding protein, putative, expressed
Fa.98206.1	6.83656	LOC_Os03g17350.1	white-brown complex homolog protein, putative, expressed
Fa.17125.1	-20.6795	LOC_Os03g18440.1	expressed protein
Fa.55777.1	21.0492	LOC_Os03g18910.1	COBRA-like protein 7 precursor, putative, expressed
Fa.52953.1	-44.0604	LOC_Os03g18910.1	COBRA-like protein 7 precursor, putative, expressed
Fa.78591.1	-34.4716	LOC_Os03g19250.1	AMP-binding enzyme, putative, expressed
Fa.16598.1	-37.3358	LOC_Os03g19410.1	OsPOP7 - Putative Prolyl Oligopeptidase homologue, expressed
Fa.15904.2	-28.2048	LOC_Os03g19760.1	HAD-superfamily hydrolase, subfamily IA, variant 3 containing protein, expressed
Fa.175160.2	45.9706	LOC_Os03g20010.1	nifU, putative, expressed
Fa.136307.1	-21.9088	LOC_Os03g20120.1	glycosyl transferase 8 domain containing protein, putative, expressed
Fa.4784.1	25.1686	LOC_Os03g20700.1	magnesium-chelatase, putative, expressed
Fa.4099.1	-23.3591	LOC_Os03g20700.1	magnesium-chelatase, putative, expressed
Fa.164947.1	22.5084	LOC_Os03g21040.2	stress responsive protein, putative, expressed
Fa.5375.1	-28.8448	LOC_Os03g21680.3	phospholipid-transporting ATPase, putative, expressed
Fa.52775.1	8.99168	LOC_Os03g21890.1	potassium transporter, putative, expressed
Fa.210647.1	20.7527	LOC_Os03g21940.1	60S ribosomal protein L19-3, putative, expressed
Fa.73921.1	22.4948	LOC_Os03g21950.1	fumarate hydratase, mitochondrial precursor, putative, expressed
Fa.64030.1	-26.0584	LOC_Os03g22120.1	sucrose synthase, putative, expressed
Fa.24462.1	-41.1584	LOC_Os03g24220.2	villin protein, putative, expressed
Fa.72290.1	7.2801	LOC_Os03g27950.1	Ser/Thr protein phosphatase family protein, putative, expressed
Fa.75421.1	6.56073	LOC_Os03g29950.1	glucose-6-phosphate 1-dehydrogenase, chloroplast precursor, putative, expressed
Fa.14669.1	-50.4222	LOC_Os03g31300.1	chaperone protein clpB 1, putative, expressed
Fa.4660.1	22.1428	LOC_Os03g31550.1	aldehyde oxidase, putative, expressed
Fa.16623.1	43.2977	LOC_Os03g31750.1	pyruvate, phosphate dikinase, chloroplast precursor, putative, expressed
Fa.139502.2	-21.6736	LOC_Os03g40270.1	alpha-1,4-glucan-protein synthase, putative, expressed
Fa.2779.1	6.04554	LOC_Os03g43684.1	KIP1, putative, expressed
Fa.24673.1	-23.0018	LOC_Os03g43930.2	START domain containing protein, expressed
Fa.28233.1	-35.6079	LOC_Os03g49770.1	oxysterol-binding protein, putative, expressed
Fa.48371.1	-34.2172	LOC_Os03g50480.1	phosphoglucomutase, putative, expressed
Fa.9356.1	9.94676	LOC_Os03g51030.1	phytochrome A, putative, expressed
Fa.264.1	-25.3805	LOC_Os03g51140.1	HEAT repeat family protein, putative, expressed
Fa.76680.1	-5.49951	LOC_Os03g52570.1	glycerol-3-phosphate acyltransferase, putative, expressed
Fa.38488.1	26.2166	LOC_Os03g52630.1	endoglucanase, putative, expressed
Fa.37357.1	-26.8452	LOC_Os03g52630.1	endoglucanase, putative, expressed
Fa.75254.2	-12.1463	LOC_Os03g52840.1	serine hydroxymethyltransferase, mitochondrial precursor, putative, expressed
Fa.25010.1	-22.8566	LOC_Os03g52860.1	lipoxygenase, putative, expressed
Fa.47606.1	25.5966	LOC_Os03g53800.4	periplasmic beta-glucosidase precursor, putative, expressed
Fa.49878.1	39.6569	LOC_Os03g54790.1	ABC transporter, ATP-binding protein, putative, expressed
Fa.49877.1	-22.5647	LOC_Os03g54790.1	ABC transporter, ATP-binding protein, putative, expressed
Fa.150880.1	-7.18461	LOC_Os03g55010.1	UDP-glucoronosyl and UDP-glucosyl transferase domain containing protein, expressed
Fa.83342.1	-5.09852	LOC_Os03g55240.1	cytochrome P450, putative, expressed
Fa.37948.1	21.2084	LOC_Os03g56260.1	kinesin motor domain containing protein, putative, expressed
Fa.114640.1	7.16446	LOC_Os03g57450.1	CAMK_CAMK_like.2 - CAMK includes calcium/calmodulin depedent protein kinases, expressed
Fa.114054.1	7.08564	LOC_Os03g57450.1	CAMK_CAMK_like.2 - CAMK includes calcium/calmodulin depedent protein kinases, expressed
Fa.13580.2	39.2184	LOC_Os03g59340.1	CESA2 - cellulose synthase, expressed
Fa.80027.1	9.13869	LOC_Os03g60090.1	methylenetetrahydrofolate reductase, putative, expressed
Fa.165798.1	5.65669	LOC_Os03g63290.1	oxidoreductase, short chain dehydrogenase/reductase family protein, putative, expressed
Fa.107381.1	10.6095	LOC_Os04g01140.1	cytochrome P450 93A2, putative, expressed
Fa.21614.1	-23.2937	LOC_Os04g23210.1	expressed protein
Fa.10233.1	24.1951	LOC_Os04g26841.1	importin-8, putative, expressed
Fa.24600.1	-49.8347	LOC_Os04g28090.1	MYB family transcription factor, putative, expressed
Fa.73073.1	22.4689	LOC_Os04g33370.1	cytochrome P450, putative, expressed
Fa.73072.1	22.4542	LOC_Os04g33370.1	cytochrome P450, putative, expressed
Fa.106470.1	-40.6394	LOC_Os04g38340.1	endoplasmic reticulum-Golgi intermediate compartment protein 3, putative, expressed
Fa.24314.1	48.9966	LOC_Os04g42140.1	eukaryotic initiation factor iso-4F subunit p82-34, putative, expressed
Fa.129543.1	-8.65054	LOC_Os04g43650.2	L-allo-threonine aldolase, putative, expressed
Fa.135006.1	6.21026	LOC_Os04g43800.1	phenylalanine ammonia-lyase, putative, expressed
Fa.31038.1	21.9581	LOC_Os04g43916.2	expressed protein
Fa.118054.1	-23.5104	LOC_Os04g44530.1	expressed protein
Fa.3738.1	21.4781	LOC_Os04g49890.1	multidrug resistance-associated protein, putative, expressed
Fa.11400.5	23.1904	LOC_Os04g51610.1	calcium-transporting ATPase, plasma membrane-type, putative, expressed
Fa.10214.1	-24.3147	LOC_Os04g51610.1	calcium-transporting ATPase, plasma membrane-type, putative, expressed
Fa.133606.1	-22.2354	LOC_Os04g52130.1	coproporphyrinogen III oxidase, chloroplast precursor, putative, expressed
Fa.2999.1	-38.1213	LOC_Os04g52460.1	retrotransposon protein, putative, unclassified, expressed
Fa.2740.2	24.2757	LOC_Os04g52900.1	ABC transporter family protein, putative, expressed
Fa.5860.1	-22.8708	LOC_Os04g54840.1	DNA-directed RNA polymerase subunit, putative, expressed
Fa.2293.1	35.0634	LOC_Os04g55230.1	tetratricopeptide repeat domain containing protein, putative, expressed
Fa.2201.1	-23.9405	LOC_Os04g55230.1	tetratricopeptide repeat domain containing protein, putative, expressed
Fa.81265.1	22.1779	LOC_Os04g55720.1	D-3-phosphoglycerate dehydrogenase, chloroplast precursor, putative, expressed
Fa.54195.3	21.4823	LOC_Os04g55960.1	NADPH reductase, putative, expressed
Fa.22933.1	31.3586	LOC_Os04g56160.1	plasma membrane ATPase, putative, expressed
Fa.95179.1	-8.15834	LOC_Os04g56240.1	lipase, putative, expressed
Fa.94213.1	-8.84035	LOC_Os04g56240.1	lipase, putative, expressed
Fa.93248.1	-47.768	LOC_Os04g56240.1	lipase, putative, expressed
Fa.75205.1	46.5517	LOC_Os04g57550.1	amine oxidase, flavin-containing, domain containing protein, expressed
Fa.109851.1	-35.9669	LOC_Os04g57610.1	auxin response factor, putative, expressed
Fa.43710.1	8.69206	LOC_Os04g58470.1	choline transporter-related, putative, expressed
Fa.394.1	23.4435	LOC_Os05g01030.1	phospholipid-transporting ATPase, putative, expressed
Fa.11011.1	5.36661	LOC_Os05g02670.1	kinesin motor domain containing protein, putative, expressed
Fa.56877.1	9.70393	LOC_Os05g02820.1	protein transport protein-related, putative, expressed
Fa.20635.1	7.05872	LOC_Os05g02820.1	protein transport protein-related, putative, expressed
Fa.51724.1	25.1585	LOC_Os05g04820.1	MYB family transcription factor, putative, expressed
Fa.51723.1	25.153	LOC_Os05g04820.1	MYB family transcription factor, putative, expressed
Fa.66386.1	39.9197	LOC_Os05g12680.1	retrotransposon protein, putative, unclassified, expressed
Fa.187903.1	30.0153	LOC_Os05g13830.1	TsetseEP precursor, putative, expressed
Fa.212369.5	23.8663	LOC_Os05g13830.1	TsetseEP precursor, putative, expressed
Fa.191535.4	23.8036	LOC_Os05g13830.1	TsetseEP precursor, putative, expressed
Fa.181651.1	23.6139	LOC_Os05g13830.1	TsetseEP precursor, putative, expressed
Fa.212369.4	21.4217	LOC_Os05g13830.1	TsetseEP precursor, putative, expressed
Fa.614.1	-22.3102	LOC_Os05g22940.1	acetyl-CoA carboxylase, putative, expressed
Fa.192095.1	25.3585	LOC_Os05g30530.1	40S ribosomal protein S4, putative, expressed
Fa.38711.1	-21.4026	LOC_Os05g33050.1	ABTB1 - Armadillo repeats with a Bric-a-Brac, Tramtrack, Broad Complex BTB domain, expressed
Fa.122297.1	-6.58315	LOC_Os05g33900.1	auxin-induced protein 5NG4, putative, expressed
Fa.88507.1	7.47247	LOC_Os05g34320.2	beta-hexosaminidase precursor, putative, expressed
Fa.34765.1	35.3879	LOC_Os05g44310.1	vesicle-fusing ATPase, putative, expressed
Fa.30495.1	-23.3033	LOC_Os05g44310.1	vesicle-fusing ATPase, putative, expressed
Fa.31090.1	46.7185	LOC_Os05g44360.1	oligosaccharyl transferase, putative, expressed
Fa.93299.1	-21.7748	LOC_Os05g45420.2	CAMK_KIN1/SNF1/Nim1_like_AMPKh.3 - CAMK includes calcium/calmodulin depedent protein kinases, expressed
Fa.61055.1	-21.9305	LOC_Os05g47550.1	ANTH/ENTH domain containing protein, putative, expressed
Fa.714.1	48.5443	LOC_Os05g48200.1	glutamate synthase, chloroplast precursor, putative, expressed
Fa.634.1	-29.6964	LOC_Os05g48200.1	glutamate synthase, chloroplast precursor, putative, expressed
Fa.52869.1	22.3842	LOC_Os05g48510.1	phenylalanyl-tRNA synthetase beta chain, putative, expressed
Fa.33252.3	-33.558	LOC_Os05g51630.1	early-responsive to dehydration protein-related, putative, expressed
Fa.39322.1	-7.86326	LOC_Os06g01390.1	acyl-coenzyme A oxidase 1.2, peroxisomal, putative, expressed
Fa.13237.1	-39.4396	LOC_Os06g01400.1	glycyl-tRNA synthetase 2, chloroplast/mitochondrial precursor, putative, expressed
Fa.5883.1	23.8669	LOC_Os06g02180.1	CSLD2 - cellulose synthase-like family D, expressed
Fa.26839.1	-26.3189	LOC_Os06g04070.1	pyridoxal-dependent decarboxylase protein, putative, expressed
Fa.61717.1	26.565	LOC_Os06g04270.1	transketolase, chloroplast precursor, putative, expressed
Fa.89387.1	24.0943	LOC_Os06g04510.1	enolase, putative, expressed
Fa.50316.1	-22.1841	LOC_Os06g06350.1	AMP-binding enzyme, putative, expressed
Fa.22111.1	-23.6672	LOC_Os06g07090.1	AP-1 complex subunit gamma-1, putative, expressed
Fa.106474.1	-40.6631	LOC_Os06g07630.1	26S protease regulatory subunit 6A, putative, expressed
Fa.4308.1	-23.7885	LOC_Os06g08480.1	CHD3-type chromatin-remodeling factor PICKLE, putative, expressed
Fa.5235.1	-24.4263	LOC_Os06g08480.1	CHD3-type chromatin-remodeling factor PICKLE, putative, expressed
Fa.32602.1	24.2799	LOC_Os06g09450.5	sucrose synthase, putative, expressed
Fa.7380.1	-31.2006	LOC_Os06g09660.1	auxin response factor, putative, expressed
Fa.14205.1	22.7641	LOC_Os06g10230.1	receptor-like protein kinase 5 precursor, putative, expressed
Fa.144733.1	24.0917	LOC_Os06g11660.1	phosphate-induced protein 1 conserved region domain containing protein, expressed
Fa.89980.1	-22.8726	LOC_Os06g13810.1	pyrophosphate--fructose 6-phosphate 1-phosphotransferase subunit beta, putative, expressed
Fa.18567.1	7.96289	LOC_Os06g13820.1	dynamin, putative, expressed
Fa.63615.1	22.3489	LOC_Os06g14510.3	glucose-6-phosphate isomerase, putative, expressed
Fa.2947.1	21.673	LOC_Os06g17840.1	expressed protein
Fa.40854.1	22.1801	LOC_Os06g24704.1	acyl-coenzyme A oxidase, putative, expressed
Fa.7971.1	-49.3809	LOC_Os06g29380.1	phospholipid-transporting ATPase, putative, expressed
Fa.4576.2	41.6653	LOC_Os06g30310.1	alpha-glucan water dikinase, chloroplast precursor, putative, expressed
Fa.4262.1	-30.4197	LOC_Os06g30310.1	alpha-glucan water dikinase, chloroplast precursor, putative, expressed
Fa.3809.1	21.8497	LOC_Os06g36090.1	ABC-2 type transporter, putative, expressed
Fa.3607.1	-33.534	LOC_Os06g36090.1	ABC-2 type transporter, putative, expressed
Fa.61970.1	21.3351	LOC_Os06g36700.1	T-complex protein, putative, expressed
Fa.5833.1	22.0588	LOC_Os06g36990.1	phospholipid-transporting ATPase 4, putative, expressed
Fa.133508.1	46.0206	LOC_Os06g39260.1	solute carrier family 35 member B1, putative, expressed
Fa.138675.1	-5.69203	LOC_Os06g40070.1	NADP-dependent oxidoreductase, putative, expressed
Fa.131280.2	7.61119	LOC_Os06g41360.1	phosphoribosyl transferase, putative, expressed
Fa.112607.1	5.90149	LOC_Os06g46350.1	PLA IIIA/PLP7, putative, expressed
Fa.20881.1	-24.642	LOC_Os06g46670.2	glutamate receptor, putative, expressed
Fa.153859.3	16.7081	LOC_Os06g46770.1	ubiquitin family protein, putative, expressed
Fa.134666.1	-19.8319	LOC_Os06g46770.1	ubiquitin family protein, putative, expressed
Fa.210939.1	-22.9044	LOC_Os06g46770.1	ubiquitin family protein, putative, expressed
Fa.194543.1	48.8236	LOC_Os06g46770.2	ubiquitin family protein, putative, expressed
Fa.128443.1	36.371	LOC_Os06g46770.2	ubiquitin family protein, putative, expressed
Fa.201050.1	6.47411	LOC_Os06g46770.2	ubiquitin family protein, putative, expressed
Fa.192983.1	-23.2473	LOC_Os06g46770.2	ubiquitin family protein, putative, expressed
Fa.90093.1	8.66041	LOC_Os06g46940.2	Os6bglu25 - beta-glucosidase homologue, similar to Os3bglu6, expressed
Fa.78552.1	22.7622	LOC_Os06g51150.1	catalase isozyme B, putative, expressed
Fa.48754.1	29.1335	LOC_Os07g04240.1	succinate dehydrogenase flavoprotein subunit,mitochondrial precursor, putative, expressed
Fa.48755.1	-23.5746	LOC_Os07g04240.1	succinate dehydrogenase flavoprotein subunit,mitochondrial precursor, putative, expressed
Fa.2217.1	25.9779	LOC_Os07g05470.1	AIR9 protein, putative, expressed
Fa.3396.1	25.5353	LOC_Os07g05470.1	AIR9 protein, putative, expressed
Fa.3094.1	5.20811	LOC_Os07g05470.1	AIR9 protein, putative, expressed
Fa.3767.1	5.18402	LOC_Os07g05470.1	AIR9 protein, putative, expressed
Fa.2448.1	5.15825	LOC_Os07g05470.1	AIR9 protein, putative, expressed
Fa.157866.1	-7.47812	LOC_Os07g06800.1	3-oxo-5-alpha-steroid 4-dehydrogenase, putative, expressed
Fa.11813.1	25.0086	LOC_Os07g10770.1	CESA8 - cellulose synthase, expressed
Fa.11814.1	24.5085	LOC_Os07g10770.1	CESA8 - cellulose synthase, expressed
Fa.5794.1	22.0732	LOC_Os07g18120.1	aldehyde oxidase, putative, expressed
Fa.899.2	21.684	LOC_Os07g23990.1	tetratricopeptide repeat domain containing protein, putative, expressed
Fa.50471.1	-48.443	LOC_Os07g28090.1	ABC transporter, ATP-binding protein, putative, expressed
Fa.104162.1	-7.75486	LOC_Os07g30960.1	monooxygenase, putative, expressed
Fa.24859.1	-35.8111	LOC_Os07g32530.1	potassium transporter, putative, expressed
Fa.117328.1	-31.6239	LOC_Os07g32570.2	OsAPRL1 adenosine 5\'-phosphosulfate reductase-like OsAPRL1, expressed
Fa.57580.1	-22.2261	LOC_Os07g32890.1	3\'-5\' exonuclease, putative, expressed
Fa.213717.1	25.2096	LOC_Os07g33898.1	60S ribosomal protein L44, putative, expressed
Fa.13590.3	48.3312	LOC_Os07g37560.1	myosin-Vb, putative, expressed
Fa.19731.1	-23.11	LOC_Os07g38270.1	insulin-degrading enzyme, putative, expressed
Fa.111995.1	21.8131	LOC_Os07g44190.1	h/ACA ribonucleoprotein complex subunit 4, putative, expressed
Fa.75642.1	-24.0428	LOC_Os07g45090.1	NADH-ubiquinone oxidoreductase 51 kDa subunit, mitochondrial precursor, putative, expressed
Fa.2858.1	-23.9795	LOC_Os07g46460.1	ferredoxin-dependent glutamate synthase, chloroplast precursor, putative, expressed
Fa.3098.1	-42.4418	LOC_Os07g46460.1	ferredoxin-dependent glutamate synthase, chloroplast precursor, putative, expressed
Fa.65686.1	8.19812	LOC_Os07g47180.1	transposon protein, putative, unclassified, expressed
Fa.30380.1	23.3553	LOC_Os07g47350.2	potassium transporter, putative, expressed
Fa.28084.1	-9.97912	LOC_Os07g47350.2	potassium transporter, putative, expressed
Fa.82250.1	5.83949	LOC_Os07g48460.1	stress responsive protein, putative, expressed
Fa.120443.1	-23.3298	LOC_Os07g48460.1	stress responsive protein, putative, expressed
Fa.25609.1	40.3706	LOC_Os07g49270.1	AMP deaminase, putative, expressed
Fa.35229.2	-22.2315	LOC_Os07g49520.1	2-oxoglutarate dehydrogenase E1 component, mitochondrial precursor, putative, expressed
Fa.192541.1	7.4455	LOC_Os08g02630.1	photosystem II core complex proteins psbY, chloroplast precursor, putative, expressed
Fa.50365.1	23.3354	LOC_Os08g02690.1	MA3 domain containing protein, expressed
Fa.114284.1	22.0184	LOC_Os08g09940.1	GTP-binding protein, putative, expressed
Fa.10040.1	22.0514	LOC_Os08g20660.1	sucrose-phosphate synthase, putative, expressed
Fa.70725.1	-28.4097	LOC_Os08g23730.1	class I glutamine amidotransferase, putative, expressed
Fa.11100.1	31.3009	LOC_Os08g29150.1	phospholipid-transporting ATPase, putative, expressed
Fa.8194.1	21.1283	LOC_Os08g29150.1	phospholipid-transporting ATPase, putative, expressed
Fa.53183.1	21.8181	LOC_Os08g31030.1	HOTHEAD precursor, putative, expressed
Fa.49682.1	8.79228	LOC_Os08g31030.1	HOTHEAD precursor, putative, expressed
Fa.48194.2	20.296	LOC_Os08g34060.2	DUF1336 domain containing protein, expressed
Fa.33837.1	-19.7628	LOC_Os08g36994.2	protein transport protein, putative, expressed
Fa.33331.1	-22.1915	LOC_Os08g36994.2	protein transport protein, putative, expressed
Fa.68767.1	-24.5129	LOC_Os08g37800.1	CAMK_KIN1/SNF1/Nim1_like_AMPKh.4 - CAMK includes calcium/calmodulin depedent protein kinases, expressed
Fa.16463.1	-48.0425	LOC_Os08g37950.1	copper-transporting ATPase PAA1, putative, expressed
Fa.30530.1	22.8529	LOC_Os08g39080.2	tetratricopeptide repeat domain containing protein, expressed
Fa.22268.1	23.1959	LOC_Os08g41270.1	endonuclease/exonuclease/phosphatase family domain containing protein, expressed
Fa.28267.1	-19.7137	LOC_Os08g41900.1	expressed protein
Fa.4783.1	23.2128	LOC_Os08g43120.1	Plant PDR ABC transporter associated domain containing protein, expressed
Fa.13424.1	24.3458	LOC_Os08g44860.5	aminopeptidase, putative, expressed
Fa.6822.1	-21.8783	LOC_Os09g02650.1	kinesin motor domain containing protein, putative, expressed
Fa.6326.1	21.6842	LOC_Os09g04110.1	coatomer alpha subunit, putative, expressed
Fa.16355.1	-8.64525	LOC_Os09g04440.1	DNA-binding protein, putative, expressed
Fa.16641.1	-20.723	LOC_Os09g04440.1	DNA-binding protein, putative, expressed
Fa.6.1	-25.2113	LOC_Os09g07300.1	BIG, putative, expressed
Fa.88.1	38.5175	LOC_Os09g07900.1	ubiquitin-protein ligase 1, putative, expressed
Fa.76.1	-23.6741	LOC_Os09g07900.1	ubiquitin-protein ligase 1, putative, expressed
Fa.82.1	-23.9481	LOC_Os09g07900.1	ubiquitin-protein ligase 1, putative, expressed
Fa.68582.1	21.9803	LOC_Os09g19930.1	HOTHEAD precursor, putative, expressed
Fa.3061.1	5.69679	LOC_Os09g24260.1	WD domain, G-beta repeat domain containing protein, expressed
Fa.92899.2	-47.695	LOC_Os09g25460.1	transferase family protein, putative, expressed
Fa.121198.1	-22.7399	LOC_Os09g25580.1	monogalactosyldiacylglycerol synthase, putative, expressed
Fa.119606.1	-28.2753	LOC_Os09g25580.1	monogalactosyldiacylglycerol synthase, putative, expressed
Fa.70404.1	-24.5259	LOC_Os09g26880.1	aldehyde dehydrogenase, putative, expressed
Fa.105269.1	23.1028	LOC_Os09g28390.1	cytochrome P450, putative, expressed
Fa.43209.1	-5.75574	LOC_Os09g30130.1	CSLE6 - cellulose synthase-like family E, expressed
Fa.158655.1	47.1198	LOC_Os09g30466.1	nuclear ribonuclease Z, putative, expressed
Fa.8625.1	36.8897	LOC_Os09g32650.1	leucyl-tRNA synthetase, cytoplasmic, putative, expressed
Fa.25949.1	8.30544	LOC_Os09g33600.1	ARF GTPase-activating domain-containing protein, putative, expressed
Fa.107853.1	8.30229	LOC_Os09g34920.1	glycosyl hydrolase family 29, putative, expressed
Fa.65690.2	-28.6927	LOC_Os09g37230.1	protein kinase family protein, putative, expressed
Fa.21226.1	22.6589	LOC_Os10g05069.1	lysosomal alpha-mannosidase precursor, putative, expressed
Fa.17142.1	8.1241	LOC_Os10g10244.1	alanyl-tRNA synthetase, putative, expressed
Fa.16454.1	-22.1573	LOC_Os10g10244.1	alanyl-tRNA synthetase, putative, expressed
Fa.12739.1	-40.9064	LOC_Os10g22950.1	calmodulin-binding transcription activator, putative, expressed
Fa.35016.1	48.6341	LOC_Os10g25090.1	STRUBBELIG-RECEPTOR FAMILY 6 precursor, putative, expressed
Fa.36151.1	7.01096	LOC_Os10g25090.1	STRUBBELIG-RECEPTOR FAMILY 6 precursor, putative, expressed
Fa.39973.1	5.34833	LOC_Os10g25090.1	STRUBBELIG-RECEPTOR FAMILY 6 precursor, putative, expressed
Fa.38696.1	5.26436	LOC_Os10g25090.1	STRUBBELIG-RECEPTOR FAMILY 6 precursor, putative, expressed
Fa.41308.1	-22.2163	LOC_Os10g30580.1	cell division control protein 48 homolog E, putative, expressed
Fa.31916.1	-23.3493	LOC_Os10g30580.1	cell division control protein 48 homolog E, putative, expressed
Fa.20913.2	35.1295	LOC_Os10g32540.1	SAP domain containing protein, expressed
Fa.6233.1	30.8434	LOC_Os10g33250.1	WAX2, putative, expressed
Fa.18291.1	8.11683	LOC_Os10g33250.1	WAX2, putative, expressed
Fa.63513.1	-22.875	LOC_Os10g33250.1	WAX2, putative, expressed
Fa.6770.1	49.7772	LOC_Os10g35560.1	expressed protein
Fa.80668.1	6.7565	LOC_Os10g35710.1	expressed protein
Fa.118795.1	22.4338	LOC_Os10g35960.1	NAD-dependent malic enzyme, mitochondrial precursor, putative, expressed
Fa.68905.1	24.5045	LOC_Os10g39620.2	ubiquitin family protein, putative, expressed
Fa.122371.2	22.8338	LOC_Os10g39930.1	cytochrome P450 97B2, putative, expressed
Fa.87615.2	25.584	LOC_Os10g41550.1	beta-amylase, putative, expressed
Fa.36.8	23.0351	LOC_Os10g41560.1	expressed protein
Fa.36.4	-21.6395	LOC_Os10g41560.1	expressed protein
Fa.44.2	-25.1258	LOC_Os10g41560.1	expressed protein
Fa.44.4	-40.6778	LOC_Os10g41560.1	expressed protein
Fa.38479.1	-23.3598	LOC_Os10g41960.1	eukaryotic translation initiation factor 3 subunit B, putative, expressed
Fa.1927.1	-22.2719	LOC_Os11g01380.1	clathrin heavy chain, putative, expressed
Fa.123262.1	-36.3437	LOC_Os11g11050.1	initiation factor 2 subunit family domain containing protein, expressed
Fa.29015.1	21.7362	LOC_Os11g18194.1	cycloartenol synthase, putative, expressed
Fa.15822.1	-39.4607	LOC_Os11g32260.1	lysosomal alpha-mannosidase precursor, putative, expressed
Fa.16203.1	-51.5738	LOC_Os11g32260.1	lysosomal alpha-mannosidase precursor, putative, expressed
Fa.87766.1	-21.3736	LOC_Os11g38170.2	notchless protein, putative, expressed
Fa.97085.2	-23.4804	LOC_Os11g47970.1	AAA-type ATPase family protein, putative, expressed
Fa.101322.1	-27.017	LOC_Os11g47970.1	AAA-type ATPase family protein, putative, expressed
Fa.13985.1	-27.4576	LOC_Os12g07300.1	N-acetyltransferase 10, putative, expressed
Fa.95984.1	40.9176	LOC_Os12g13390.1	aspartyl aminopeptidase, putative, expressed
Fa.51062.1	-7.65953	LOC_Os12g17900.1	armadillo/beta-catenin repeat family protein, putative, expressed
Fa.11219.1	49.1096	LOC_Os12g20150.1	phosphoglucan, water dikinase, chloroplast precursor, putative, expressed
Fa.17013.1	-39.8831	LOC_Os12g20150.1	phosphoglucan, water dikinase, chloroplast precursor, putative, expressed
Fa.150339.1	5.67093	LOC_Os12g23700.1	cyclin-dependent kinase G-2, putative, expressed
Fa.45022.1	-47.6454	LOC_Os12g25200.1	chloride transporter, chloride channel family, putative, expressed
Fa.6029.1	-26.1836	LOC_Os12g30540.1	ubiquitin carboxyl-terminal hydrolase, putative, expressed
Fa.17652.1	6.98865	LOC_Os12g35360.1	vesicle tethering family protein, putative, expressed
Fa.69139.1	26.4928	LOC_Os12g44310.2	carotenoid cleavage dioxygenase, putative, expressed

## Sheet: E+EL vs E-EL
Gene ID	Log2 FC	Rice hit ID	Description
Fa.69724.1	20.7279	LOC_Os01g01484.2	light-mediated development protein DET1, putative, expressed
Fa.24923.1	19.4602	LOC_Os01g03020.1	tRNA synthetase class I, putative, expressed
Fa.22509.1	18.7305	LOC_Os01g03020.1	tRNA synthetase class I, putative, expressed
Fa.72195.1	19.1062	LOC_Os01g09560.1	mitochondrial-processing peptidase subunit alpha, mitochondrial precursor, putative, expressed
Fa.74871.1	19.5052	LOC_Os01g17279.1	exonuclease, putative, expressed
Fa.50356.1	18.4519	LOC_Os01g19450.1	ATP-citrate synthase subunit 1, putative, expressed
Fa.59335.1	10.3332	LOC_Os01g19450.1	ATP-citrate synthase subunit 1, putative, expressed
Fa.2699.1	19.4565	LOC_Os01g22390.2	WD domain containing protein, putative, expressed
Fa.42976.1	21.273	LOC_Os01g43020.1	CTP synthase, putative, expressed
Fa.5596.1	19.7298	LOC_Os01g46510.1	peptidase S8 and S53, subtilisin, kexin, sedolisin, putative, expressed
Fa.75790.1	20.1562	LOC_Os01g49890.1	threonine synthase, chloroplast precursor, putative, expressed
Fa.2566.1	19.1276	LOC_Os01g60050.1	HEAT, putative, expressed
Fa.115855.1	20.6068	LOC_Os01g61410.1	NADH-ubiquinone oxidoreductase, mitochondrial precursor, putative, expressed
Fa.123745.1	18.7515	LOC_Os01g61590.1	CAMK_CAMK_like.1 - CAMK includes calcium/calmodulin depedent protein kinases, expressed
Fa.166680.1	22.502	LOC_Os01g66170.1	SNARE associated Golgi protein, putative, expressed
Fa.69581.1	7.42218	LOC_Os01g67540.1	AMP-binding domain containing protein, expressed
Fa.25359.1	19.9811	LOC_Os01g67880.1	vacuolar protein sorting-associated protein 53, putative, expressed
Fa.13474.1	20.5603	LOC_Os01g73410.1	FYVE zinc finger domain containing protein, expressed
Fa.85093.1	19.183	LOC_Os01g73680.1	aspartyl aminopeptidase, putative, expressed
Fa.54093.1	17.9663	LOC_Os02g02410.1	DnaK family protein, putative, expressed
Fa.165644.1	23.1906	LOC_Os02g02840.1	ras-related protein, putative, expressed
Fa.29693.1	22.1006	LOC_Os02g32030.1	elongation factor, putative, expressed
Fa.25117.1	18.3381	LOC_Os02g50550.1	dynamin, putative, expressed
Fa.15611.1	19.8405	LOC_Os02g53770.1	tRNA synthetase class I, putative, expressed
Fa.126664.1	22.2565	LOC_Os02g55420.1	aminotransferase, classes I and II, domain containing protein, expressed
Fa.93187.1	24.7942	LOC_Os03g08020.1	elongation factor Tu, putative, expressed
Fa.92004.1	18.8122	LOC_Os03g11410.1	mitochondrial-processing peptidase subunit, mitochondrial precursor, putative, expressed
Fa.21286.1	19.4657	LOC_Os03g12590.1	coatomer subunit gamma-1, putative, expressed
Fa.50352.1	25.8805	LOC_Os03g16920.1	DnaK family protein, putative, expressed
Fa.11038.1	19.9457	LOC_Os03g17310.1	calcium-transporting ATPase, endoplasmic reticulum-type, putative, expressed
Fa.72595.1	20.9072	LOC_Os03g19240.1	AMP-binding enzyme, putative, expressed
Fa.26542.1	19.1288	LOC_Os03g19690.1	expressed protein
Fa.175160.2	20.5066	LOC_Os03g20010.1	nifU, putative, expressed
Fa.4449.1	20.7967	LOC_Os03g20700.1	magnesium-chelatase, putative, expressed
Fa.5204.1	20.4487	LOC_Os03g21680.3	phospholipid-transporting ATPase, putative, expressed
Fa.49561.1	8.18446	LOC_Os03g25140.1	peptidyl-prolyl isomerase PASTICCINO1, putative, expressed
Fa.30758.1	19.2643	LOC_Os03g29350.1	von Willebrand factor type A domain containing protein, expressed
Fa.16623.1	18.7021	LOC_Os03g31750.1	pyruvate, phosphate dikinase, chloroplast precursor, putative, expressed
Fa.30576.1	20.245	LOC_Os03g38970.1	metal ion binding protein, putative, expressed
Fa.7247.1	19.7918	LOC_Os03g42050.1	exportin-7-A, putative, expressed
Fa.41581.1	21.1141	LOC_Os03g49380.1	lipoxygenase, putative, expressed
Fa.28233.1	18.911	LOC_Os03g49770.1	oxysterol-binding protein, putative, expressed
Fa.37586.1	18.6866	LOC_Os03g55100.1	cyclic nucleotide-gated ion channel 2, putative, expressed
Fa.127407.1	18.9183	LOC_Os03g56840.1	GTP-binding protein, putative, expressed
Fa.39176.2	20.1105	LOC_Os04g32560.1	ATP-dependent Clp protease ATP-binding subunit clpA homolog CD4B,chloroplast precursor, putative, expressed
Fa.39177.2	19.0466	LOC_Os04g32560.2	ATP-dependent Clp protease ATP-binding subunit clpA homolog CD4B,chloroplast precursor, putative, expressed
Fa.39175.2	10.3857	LOC_Os04g32560.2	ATP-dependent Clp protease ATP-binding subunit clpA homolog CD4B,chloroplast precursor, putative, expressed
Fa.106470.1	21.6921	LOC_Os04g38340.1	endoplasmic reticulum-Golgi intermediate compartment protein 3, putative, expressed
Fa.59577.1	19.8067	LOC_Os04g40040.1	copper methylamine oxidase precursor, putative, expressed
Fa.25140.1	20.7962	LOC_Os04g42140.1	eukaryotic initiation factor iso-4F subunit p82-34, putative, expressed
Fa.43239.1	18.916	LOC_Os04g45490.1	elongation factor, putative, expressed
Fa.10024.1	23.1308	LOC_Os04g51610.1	calcium-transporting ATPase, plasma membrane-type, putative, expressed
Fa.153296.1	21.0988	LOC_Os04g55710.1	transposon protein, putative, unclassified, expressed
Fa.94213.1	7.11655	LOC_Os04g56240.1	lipase, putative, expressed
Fa.75205.1	18.8179	LOC_Os04g57550.1	amine oxidase, flavin-containing, domain containing protein, expressed
Fa.122297.1	7.07594	LOC_Os05g33900.1	auxin-induced protein 5NG4, putative, expressed
Fa.608.1	20.0606	LOC_Os05g48200.1	glutamate synthase, chloroplast precursor, putative, expressed
Fa.679.1	18.5664	LOC_Os05g48200.1	glutamate synthase, chloroplast precursor, putative, expressed
Fa.13237.1	18.5368	LOC_Os06g01400.1	glycyl-tRNA synthetase 2, chloroplast/mitochondrial precursor, putative, expressed
Fa.23652.1	16.8376	LOC_Os06g13660.1	alanyl-tRNA synthetase, putative, expressed
Fa.15101.1	19.9189	LOC_Os06g16410.1	armadillo/beta-catenin repeat family protein, putative, expressed
Fa.7971.1	19.725	LOC_Os06g29380.1	phospholipid-transporting ATPase, putative, expressed
Fa.4002.1	19.6533	LOC_Os06g36090.1	ABC-2 type transporter, putative, expressed
Fa.73281.1	8.84967	LOC_Os06g36590.1	transporter, monovalent cation:proton antiporter-2 family, putative, expressed
Fa.133508.1	19.7784	LOC_Os06g39260.1	solute carrier family 35 member B1, putative, expressed
Fa.47127.1	8.19045	LOC_Os06g42030.1	potassium transporter, putative, expressed
Fa.37022.1	23.8463	LOC_Os06g45820.1	OsFtsH2 FtsH protease, homologue of AtFtsH2/8, expressed
Fa.189362.1	7.77557	LOC_Os06g46770.1	ubiquitin family protein, putative, expressed
Fa.194543.1	20.1962	LOC_Os06g46770.2	ubiquitin family protein, putative, expressed
Fa.178206.2	25.9884	LOC_Os06g51220.4	HMG1/2, putative, expressed
Fa.10525.1	17.2247	LOC_Os07g01540.1	Ser/Thr protein phosphatase family protein, putative, expressed
Fa.88381.2	19.333	LOC_Os07g01760.1	aminotransferase, classes I and II, domain containing protein, expressed
Fa.48420.1	18.9589	LOC_Os07g08970.1	uncharacterized protein ycf45, putative, expressed
Fa.50471.1	17.3217	LOC_Os07g28090.1	ABC transporter, ATP-binding protein, putative, expressed
Fa.41991.1	20.6663	LOC_Os07g31460.2	peptide-Nasparagine amidase, putative, expressed
Fa.208938.1	24.5723	LOC_Os07g37550.1	chlorophyll A-B binding protein, putative, expressed
Fa.13589.1	21.435	LOC_Os07g37560.1	myosin-Vb, putative, expressed
Fa.10515.1	20.0284	LOC_Os07g38760.1	HEAT repeat family protein, putative, expressed
Fa.78801.1	10.4864	LOC_Os07g39480.1	WRKY87, expressed
Fa.58403.2	19.0653	LOC_Os07g42626.1	STRUBBELIG-RECEPTOR FAMILY 6 precursor, putative, expressed
Fa.3097.1	18.579	LOC_Os07g46460.1	ferredoxin-dependent glutamate synthase, chloroplast precursor, putative, expressed
Fa.44585.1	8.33927	LOC_Os08g07760.1	BRASSINOSTEROID INSENSITIVE 1-associated receptor kinase 1 precursor, putative, expressed
Fa.138454.1	20.3723	LOC_Os08g13930.2	mannose-1-phosphate guanyltransferase, putative, expressed
Fa.16463.1	18.0367	LOC_Os08g37950.1	copper-transporting ATPase PAA1, putative, expressed
Fa.54660.2	17.627	LOC_Os08g45010.1	ABC transporter, ATP-binding protein, putative, expressed
Fa.47559.1	22.933	LOC_Os09g02700.1	polyadenylate-binding protein, putative, expressed
Fa.10435.1	26.7993	LOC_Os09g25490.1	CESA9 - cellulose synthase, expressed
Fa.31638.1	20.2796	LOC_Os09g29404.1	glycogen operon protein glgX, putative, expressed
Fa.158655.1	18.5166	LOC_Os09g30466.1	nuclear ribonuclease Z, putative, expressed
Fa.57859.2	9.34117	LOC_Os09g33530.1	expressed protein
Fa.72374.1	20.2955	LOC_Os09g37620.1	flavin-containing monooxygenase family protein, putative, expressed
Fa.6770.1	18.5433	LOC_Os10g35560.1	expressed protein
Fa.44.4	20.7857	LOC_Os10g41560.1	expressed protein
Fa.29.1	19.2379	LOC_Os10g41560.1	expressed protein
Fa.31.1	18.7046	LOC_Os10g41560.1	expressed protein
Fa.123277.1	20.082	LOC_Os11g11050.1	initiation factor 2 subunit family domain containing protein, expressed
Fa.151537.1	20.3061	LOC_Os11g30410.1	ThiF family domain containing protein, putative, expressed
Fa.16203.1	21.9806	LOC_Os11g32260.1	lysosomal alpha-mannosidase precursor, putative, expressed
Fa.86174.1	19.2504	LOC_Os12g30040.1	transmembrane amino acid transporter protein, putative, expressed
Fa.76455.1	8.27049	LOC_Os12g36670.1	F-box/LRR-repeat protein 3, putative, expressed
Fa.123.2	17.3686	LOC_Os12g40279.1	protein kinase domain containing protein, expressed
Fa.69139.1	21.9559	LOC_Os12g44310.2	carotenoid cleavage dioxygenase, putative, expressed
Fa.35916.1	-21.214	LOC_Os01g01830.1	OsPOP1 - Putative Prolyl Oligopeptidase homologue, expressed
Fa.112514.1	-22.3827	LOC_Os01g09010.1	transferase family protein, putative, expressed
Fa.73040.2	-20.1703	LOC_Os01g12870.1	eukaryotic translation initiation factor 3 subunit E-interacting protein, putative, expressed
Fa.2358.1	-20.7051	LOC_Os01g22390.2	WD domain containing protein, putative, expressed
Fa.8789.1	-21.782	LOC_Os01g38970.1	carbamoyl-phosphate synthase large chain, putative, expressed
Fa.28368.1	-26.1261	LOC_Os01g39310.1	SEY1, putative, expressed
Fa.17987.2	-22.4445	LOC_Os01g42850.2	ThiF family domain containing protein, putative, expressed
Fa.24250.1	-29.5866	LOC_Os01g43520.2	neutral ceramidase precursor, putative, expressed
Fa.28006.1	-26.4135	LOC_Os01g49680.1	DNA repair helicase XPB2, putative, expressed
Fa.41017.1	-21.1959	LOC_Os01g54560.1	trehalose synthase, putative, expressed
Fa.71002.1	-23.198	LOC_Os01g63190.1	laccase precursor protein, putative, expressed
Fa.42748.1	-21.1542	LOC_Os02g01070.1	FG-GAP repeat-containing protein, putative, expressed
Fa.80942.1	-25.8565	LOC_Os02g02400.1	catalase isozyme A, putative, expressed
Fa.107837.1	-22.3514	LOC_Os02g02560.1	UTP--glucose-1-phosphate uridylyltransferase, putative, expressed
Fa.50018.1	-21.0838	LOC_Os02g05700.1	OsFBO8 - F-box and other domain containing protein, expressed
Fa.105175.1	-21.0196	LOC_Os02g05744.1	endoglucanase, putative, expressed
Fa.735.1	-8.33474	LOC_Os02g06592.1	SNF2 family N-terminal domain containing protein, expressed
Fa.936.2	-19.9102	LOC_Os02g06592.1	SNF2 family N-terminal domain containing protein, expressed
Fa.935.2	-22.4119	LOC_Os02g06592.1	SNF2 family N-terminal domain containing protein, expressed
Fa.76736.1	-21.1936	LOC_Os02g07760.1	aldehyde dehydrogenase, putative, expressed
Fa.15712.1	-21.0742	LOC_Os02g11830.2	coatomer subunit beta, putative, expressed
Fa.4292.1	-8.61264	LOC_Os02g22090.1	pattern formation protein EMB30, putative, expressed
Fa.20.1	-16.8632	LOC_Os02g27110.1	expressed protein
Fa.26151.1	-23.1155	LOC_Os02g32030.1	elongation factor, putative, expressed
Fa.75130.1	-21.4377	LOC_Os02g32520.1	ERD1 protein, chloroplast precursor, putative, expressed
Fa.104400.1	-27.3406	LOC_Os02g40830.1	succinyl-CoA ligase beta-chain, mitochondrial precursor, putative, expressed
Fa.12246.1	-20.7151	LOC_Os02g44520.1	OsSub19 - Putative Subtilisin homologue, expressed
Fa.88800.1	-21.9636	LOC_Os02g45344.1	O-acyltransferase, putative, expressed
Fa.21738.1	-22.0255	LOC_Os02g47150.1	DNA topoisomerase 2, putative, expressed
Fa.31313.1	-6.91366	LOC_Os02g48740.1	fimbrin-like protein 2, putative, expressed
Fa.152687.1	-22.9362	LOC_Os02g49080.1	KH domain containing protein, putative, expressed
Fa.149073.1	-22.4393	LOC_Os02g52010.1	phosphate-induced protein 1 conserved region domain containing protein, expressed
Fa.105097.1	-22.8345	LOC_Os02g55420.1	aminotransferase, classes I and II, domain containing protein, expressed
Fa.9044.1	-25.4876	LOC_Os03g02150.1	adapitin protein, putative, expressed
Fa.93772.1	-8.39838	LOC_Os03g02380.1	major facilitator superfamily domain-containing protein 5, putative, expressed
Fa.35952.1	-5.9354	LOC_Os03g04390.1	pentatricopeptide, putative, expressed
Fa.76896.1	-23.3279	LOC_Os03g04650.1	cytochrome P450 protein, putative, expressed
Fa.7951.1	-21.6649	LOC_Os03g05020.1	PIR, putative, expressed
Fa.56410.1	-7.71472	LOC_Os03g08600.1	glycosyl transferase, putative, expressed
Fa.13476.1	-21.0639	LOC_Os03g10640.1	calcium-transporting ATPase, plasma membrane-type, putative, expressed
Fa.46478.1	-23.4921	LOC_Os03g17000.2	NAD dependent epimerase/dehydratase family domain containing protein, expressed
Fa.17125.1	-21.3364	LOC_Os03g18440.1	expressed protein
Fa.4784.1	-26.3738	LOC_Os03g20700.1	magnesium-chelatase, putative, expressed
Fa.164947.1	-22.5593	LOC_Os03g21040.2	stress responsive protein, putative, expressed
Fa.30468.1	-21.8422	LOC_Os03g21890.1	potassium transporter, putative, expressed
Fa.210647.1	-20.7918	LOC_Os03g21940.1	60S ribosomal protein L19-3, putative, expressed
Fa.4522.1	-21.7845	LOC_Os03g28140.1	1-phosphatidylinositol-4-phosphate 5-kinase/ zinc ion binding protein, putative, expressed
Fa.14669.1	-27.7062	LOC_Os03g31300.1	chaperone protein clpB 1, putative, expressed
Fa.102079.1	-21.7844	LOC_Os03g43440.1	CAMK_KIN1/SNF1/Nim1_like.17 - CAMK includes calcium/calmodulin depedent protein kinases, expressed
Fa.91229.1	-7.33734	LOC_Os03g49600.1	Os3bglu7 - beta-glucosidase, exo-beta-glucanse, expressed
Fa.40895.1	-20.7002	LOC_Os03g50540.1	2Fe-2S iron-sulfur cluster binding domain containing protein, expressed
Fa.10646.1	-22.8362	LOC_Os03g51030.2	phytochrome A, putative, expressed
Fa.38488.1	-25.1748	LOC_Os03g52630.1	endoglucanase, putative, expressed
Fa.118578.2	-20.7547	LOC_Os03g53110.1	CorA-like magnesium transporter protein, putative, expressed
Fa.47606.1	-24.3618	LOC_Os03g53800.4	periplasmic beta-glucosidase precursor, putative, expressed
Fa.113302.1	-21.5279	LOC_Os03g61670.1	calreticulin precursor, putative, expressed
Fa.16049.5	-21.2048	LOC_Os04g26841.1	importin-8, putative, expressed
Fa.17040.1	-17.3989	LOC_Os04g32560.1	ATP-dependent Clp protease ATP-binding subunit clpA homolog CD4B,chloroplast precursor, putative, expressed
Fa.167184.2	-19.4768	LOC_Os04g33060.1	NAD dependent epimerase/dehydratase family protein, putative, expressed
Fa.66895.1	-21.7446	LOC_Os04g38450.1	gamma-glutamyltranspeptidase 1 precursor, putative, expressed
Fa.25596.1	-20.9959	LOC_Os04g42140.1	eukaryotic initiation factor iso-4F subunit p82-34, putative, expressed
Fa.135006.1	-7.86648	LOC_Os04g43800.1	phenylalanine ammonia-lyase, putative, expressed
Fa.31038.1	-20.7093	LOC_Os04g43916.2	expressed protein
Fa.17808.2	-21.9586	LOC_Os04g47870.2	PINHEAD, putative, expressed
Fa.17829.2	-24.2736	LOC_Os04g47870.2	PINHEAD, putative, expressed
Fa.133606.1	-22.2046	LOC_Os04g52130.1	coproporphyrinogen III oxidase, chloroplast precursor, putative, expressed
Fa.37152.2	-9.03639	LOC_Os04g55960.1	NADPH reductase, putative, expressed
Fa.37153.2	-9.41846	LOC_Os04g55960.1	NADPH reductase, putative, expressed
Fa.93248.1	-28.6966	LOC_Os04g56240.1	lipase, putative, expressed
Fa.394.1	-22.3177	LOC_Os05g01030.1	phospholipid-transporting ATPase, putative, expressed
Fa.191012.4	-20.7815	LOC_Os05g13830.1	TsetseEP precursor, putative, expressed
Fa.216052.1	-21.1364	LOC_Os05g13830.1	TsetseEP precursor, putative, expressed
Fa.191535.4	-23.0826	LOC_Os05g13830.1	TsetseEP precursor, putative, expressed
Fa.212369.3	-24.3805	LOC_Os05g13830.1	TsetseEP precursor, putative, expressed
Fa.614.1	-22.372	LOC_Os05g22940.1	acetyl-CoA carboxylase, putative, expressed
Fa.741.1	-22.9036	LOC_Os05g22940.1	acetyl-CoA carboxylase, putative, expressed
Fa.102569.1	-16.2657	LOC_Os05g23860.1	rab GDP dissociation inhibitor alpha, putative, expressed
Fa.192095.1	-24.1186	LOC_Os05g30530.1	40S ribosomal protein S4, putative, expressed
Fa.129458.1	-22.7409	LOC_Os05g33380.1	fructose-bisphospate aldolase isozyme, putative, expressed
Fa.137464.1	-23.0505	LOC_Os05g36290.1	actin, putative, expressed
Fa.23922.1	-21.9207	LOC_Os05g38400.1	OsFtsH8 FtsH protease, homologue of AtFtsH3/10, expressed
Fa.53040.1	-28.9283	LOC_Os05g42350.1	ferredoxin--nitrite reductase, putative, expressed
Fa.39121.1	-21.7301	LOC_Os05g44100.1	trehalose synthase, putative, expressed
Fa.17745.1	-8.49229	LOC_Os05g44320.1	WD domain, G-beta repeat domain containing protein, expressed
Fa.31090.1	-26.8076	LOC_Os05g44360.1	oligosaccharyl transferase, putative, expressed
Fa.26181.1	-24.0109	LOC_Os05g45210.2	respiratory burst oxidase, putative, expressed
Fa.93299.1	-20.6286	LOC_Os05g45420.2	CAMK_KIN1/SNF1/Nim1_like_AMPKh.3 - CAMK includes calcium/calmodulin depedent protein kinases, expressed
Fa.90698.1	-23.7473	LOC_Os05g47560.1	serine/threonine-protein kinase SNT7, chloroplast precursor, putative, expressed
Fa.73045.1	-21.2139	LOC_Os05g48340.1	proteasome-related, putative, expressed
Fa.75419.1	-22.825	LOC_Os05g48340.1	proteasome-related, putative, expressed
Fa.105989.1	-23.8761	LOC_Os05g49760.1	dehydrogenase, putative, expressed
Fa.175350.1	-22.9795	LOC_Os05g49890.1	ras-related protein, putative, expressed
Fa.13238.1	-29.6957	LOC_Os06g01400.1	glycyl-tRNA synthetase 2, chloroplast/mitochondrial precursor, putative, expressed
Fa.89387.1	-23.5423	LOC_Os06g04510.1	enolase, putative, expressed
Fa.23931.1	-20.7822	LOC_Os06g08080.1	inorganic H+ pyrophosphatase, putative, expressed
Fa.5235.1	-22.4666	LOC_Os06g08480.1	CHD3-type chromatin-remodeling factor PICKLE, putative, expressed
Fa.32602.1	-24.7157	LOC_Os06g09450.5	sucrose synthase, putative, expressed
Fa.126471.1	-19.4885	LOC_Os06g11210.1	12-oxophytodienoate reductase, putative, expressed
Fa.144733.1	-23.2876	LOC_Os06g11660.1	phosphate-induced protein 1 conserved region domain containing protein, expressed
Fa.18663.1	-6.50394	LOC_Os06g13820.1	dynamin, putative, expressed
Fa.2036.1	-21.7894	LOC_Os06g19730.1	HEAT repeat family protein, putative, expressed
Fa.2035.1	-22.4863	LOC_Os06g19730.1	HEAT repeat family protein, putative, expressed
Fa.69625.1	-7.33565	LOC_Os06g31100.1	E1-BTB2 - Bric-a-Brac, Tramtrack, and Broad Complex domain with E1 subfamily conserved sequence, expressed
Fa.81751.1	-22.2175	LOC_Os06g37560.1	beta-galactosidase precursor, putative, expressed
Fa.131280.2	-7.18215	LOC_Os06g41360.1	phosphoribosyl transferase, putative, expressed
Fa.45644.1	-24.0378	LOC_Os06g45120.1	ATP synthase, putative, expressed
Fa.201944.1	-19.3722	LOC_Os06g46770.2	ubiquitin family protein, putative, expressed
Fa.1356.1	-28.0878	LOC_Os06g51270.1	1,3-beta-glucan synthase component domain containing protein, expressed
Fa.57168.1	-23.4635	LOC_Os07g04240.1	succinate dehydrogenase flavoprotein subunit,mitochondrial precursor, putative, expressed
Fa.78883.1	-6.55792	LOC_Os07g09060.1	aldehyde dehydrogenase, putative, expressed
Fa.214664.1	-21.6456	LOC_Os07g33898.1	60S ribosomal protein L44, putative, expressed
Fa.13590.3	-28.2587	LOC_Os07g37560.1	myosin-Vb, putative, expressed
Fa.14315.1	-24.6583	LOC_Os07g38360.2	expressed protein
Fa.7002.1	-23.4415	LOC_Os07g38760.1	HEAT repeat family protein, putative, expressed
Fa.30523.3	-20.6202	LOC_Os07g43030.1	calmodulin-binding transcription activator, putative, expressed
Fa.12010.1	-22.4284	LOC_Os07g43030.1	calmodulin-binding transcription activator, putative, expressed
Fa.77812.1	-20.6595	LOC_Os07g44970.1	XPA-binding protein 2, putative, expressed
Fa.57.1	-28.8016	LOC_Os07g45070.1	FAT domain-containing protein, putative, expressed
Fa.81071.1	-22.6268	LOC_Os07g45090.1	NADH-ubiquinone oxidoreductase 51 kDa subunit, mitochondrial precursor, putative, expressed
Fa.3100.1	-19.3776	LOC_Os07g46460.1	ferredoxin-dependent glutamate synthase, chloroplast precursor, putative, expressed
Fa.3104.1	-19.3846	LOC_Os07g46460.1	ferredoxin-dependent glutamate synthase, chloroplast precursor, putative, expressed
Fa.30143.1	-27.6502	LOC_Os07g49270.2	AMP deaminase, putative, expressed
Fa.460.1	-20.8893	LOC_Os08g08210.1	SET domain containing protein, expressed
Fa.116176.1	-7.94789	LOC_Os08g09940.1	GTP-binding protein, putative, expressed
Fa.115028.1	-8.94064	LOC_Os08g09940.1	GTP-binding protein, putative, expressed
Fa.11361.1	-23.1044	LOC_Os08g20660.1	sucrose-phosphate synthase, putative, expressed
Fa.53529.1	-7.47746	LOC_Os08g23360.1	signal recognition particle 68 kDa protein, putative, expressed
Fa.22268.1	-20.908	LOC_Os08g41270.1	endonuclease/exonuclease/phosphatase family domain containing protein, expressed
Fa.22269.1	-22.2536	LOC_Os08g41270.1	endonuclease/exonuclease/phosphatase family domain containing protein, expressed
Fa.5878.1	-23.1504	LOC_Os08g43120.1	Plant PDR ABC transporter associated domain containing protein, expressed
Fa.52078.1	-23.6284	LOC_Os09g02700.1	polyadenylate-binding protein, putative, expressed
Fa.6.1	-25.2686	LOC_Os09g07300.1	BIG, putative, expressed
Fa.21222.1	-5.36217	LOC_Os09g12290.1	bifunctional aspartokinase/homoserine dehydrogenase, chloroplast precursor, putative, expressed
Fa.16987.1	-25.0931	LOC_Os09g14670.1	phosphoenolpyruvate carboxylase, putative, expressed
Fa.62341.1	-21.6828	LOC_Os09g21210.1	beta-glucan-binding protein 4, putative, expressed
Fa.78500.1	-8.28429	LOC_Os09g26960.1	cytochrome P450, putative, expressed
Fa.181091.1	-21.5543	LOC_Os09g27930.1	ubiquitin fusion protein, putative, expressed
Fa.39757.1	-9.24523	LOC_Os09g30458.1	subtilisin-like protease, putative, expressed
Fa.58682.2	-23.8191	LOC_Os09g36770.1	NTMC2Type1.2 protein, putative, expressed
Fa.21247.1	-28.3609	LOC_Os09g37100.1	phospholipase D, putative, expressed
Fa.21226.1	-21.4261	LOC_Os10g05069.1	lysosomal alpha-mannosidase precursor, putative, expressed
Fa.16454.1	-21.2791	LOC_Os10g10244.1	alanyl-tRNA synthetase, putative, expressed
Fa.26910.1	-23.2875	LOC_Os10g10500.1	vacuolar ATP synthase 98 kDa subunit, putative, expressed
Fa.25351.1	-23.6733	LOC_Os10g10500.1	vacuolar ATP synthase 98 kDa subunit, putative, expressed
Fa.68471.1	-19.8862	LOC_Os10g10990.2	transcription initiation factor IIF, alpha subunit domain containing protein, expressed
Fa.471.1	-24.5617	LOC_Os10g21910.1	acetyl-CoA carboxylase, putative, expressed
Fa.26334.1	-22.9832	LOC_Os10g30580.1	cell division control protein 48 homolog E, putative, expressed
Fa.11688.1	-20.9142	LOC_Os10g35290.1	DNA-directed RNA polymerase I subunit RPA2, putative, expressed
Fa.118795.1	-21.3857	LOC_Os10g35960.1	NAD-dependent malic enzyme, mitochondrial precursor, putative, expressed
Fa.1792.1	-23.5631	LOC_Os11g01380.1	clathrin heavy chain, putative, expressed
Fa.18866.1	-21.1657	LOC_Os11g11990.1	NB-ARC domain containing protein, expressed
Fa.29015.1	-21.9891	LOC_Os11g18194.1	cycloartenol synthase, putative, expressed
Fa.152238.1	-7.13357	LOC_Os11g39990.1	patatin, putative, expressed
Fa.97085.2	-23.3636	LOC_Os11g47970.1	AAA-type ATPase family protein, putative, expressed
Fa.153344.2	-21.1911	LOC_Os12g04270.1	cytochrome c-type biogenesis protein dbsD-like, putative, expressed
Fa.67800.1	-6.71889	LOC_Os12g04520.1	FAD-binding and arabino-lactone oxidase domains containing protein, putative, expressed
Fa.32113.1	-21.5929	LOC_Os12g25200.1	chloride transporter, chloride channel family, putative, expressed
Fa.132.1	-22.7301	LOC_Os12g40279.1	protein kinase domain containing protein, expressed
