# Supplementary material for: Transcriptome of Endophyte-Positive and Endophyte-Free Tall Fescue Under Field Stresses
Source: Front Plant Sci. 2022 Jun 14;13:803400. doi: 10.3389/fpls.2022.803400 (PMC9237612; doi:10.3389/fpls.2022.803400)
Supplement: Supplementary Table 5 — List of significant GO terms (FDR ≤ 0.05) identified in six comparisons using rice orthologs. GO term name, ontology type, description of the GO term, gene number in input list, gene number in background/reference list, p-value, and FDR value of each GO term were provided. [file Table_5.xlsx]

## Sheet: E+MS vs. E-MS
Supplementary Table 5
GO term	Ontology	Description	Gene number in input list	Gene number in BG/Ref	p-value	FDR
GO:0070271	BP	protein complex biogenesis	14	94	3.3e-12	5.2e-10
GO:0006461	BP	protein complex assembly	14	94	3.3e-12	5.2e-10
GO:0034641	BP	cellular nitrogen compound metabolic process	23	435	1.9e-10	2e-08
GO:0065003	BP	macromolecular complex assembly	15	169	4.6e-10	3.6e-08
GO:0022607	BP	cellular component assembly	15	172	5.7e-10	3.6e-08
GO:0043933	BP	macromolecular complex subunit organization	15	190	2e-09	9.3e-08
GO:0033036	BP	macromolecule localization	21	411	2.2e-09	9.3e-08
GO:0044106	BP	cellular amine metabolic process	19	333	2.4e-09	9.3e-08
GO:0006520	BP	cellular amino acid metabolic process	18	303	3.5e-09	9.9e-08
GO:0043038	BP	amino acid activation	10	66	3.8e-09	9.9e-08
GO:0043039	BP	tRNA aminoacylation	10	66	3.8e-09	9.9e-08
GO:0006418	BP	tRNA aminoacylation for protein translation	10	66	3.8e-09	9.9e-08
GO:0044085	BP	cellular component biogenesis	16	239	5.4e-09	1.3e-07
GO:0009308	BP	amine metabolic process	19	380	1.8e-08	4.1e-07
GO:0019752	BP	carboxylic acid metabolic process	21	473	2.2e-08	4.3e-07
GO:0006082	BP	organic acid metabolic process	21	474	2.3e-08	4.3e-07
GO:0043436	BP	oxoacid metabolic process	21	473	2.2e-08	4.3e-07
GO:0042180	BP	cellular ketone metabolic process	21	480	2.9e-08	4.7e-07
GO:0006519	BP	cellular amino acid and derivative metabolic process	19	391	2.8e-08	4.7e-07
GO:0006886	BP	intracellular protein transport	14	202	3.3e-08	5.2e-07
GO:0070727	BP	cellular macromolecule localization	14	207	4.4e-08	6.2e-07
GO:0034613	BP	cellular protein localization	14	207	4.4e-08	6.2e-07
GO:0006399	BP	tRNA metabolic process	11	114	4.6e-08	6.2e-07
GO:0016192	BP	vesicle-mediated transport	13	186	9.5e-08	1.2e-06
GO:0008104	BP	protein localization	16	307	1.5e-07	1.8e-06
GO:0046907	BP	intracellular transport	14	233	1.8e-07	2.1e-06
GO:0034660	BP	ncRNA metabolic process	11	139	3e-07	3.4e-06
GO:0045184	BP	establishment of protein localization	15	294	4.7e-07	5.1e-06
GO:0015031	BP	protein transport	15	294	4.7e-07	5.1e-06
GO:0051179	BP	localization	39	1651	5.4e-07	5.7e-06
GO:0051649	BP	establishment of localization in cell	15	299	5.7e-07	5.8e-06
GO:0044281	BP	small molecule metabolic process	29	1034	7.1e-07	7e-06
GO:0051641	BP	cellular localization	15	309	8.5e-07	8.1e-06
GO:0006810	BP	transport	38	1638	1.2e-06	1.1e-05
GO:0051234	BP	establishment of localization	38	1638	1.2e-06	1.1e-05
GO:0005975	BP	carbohydrate metabolic process	24	833	4.4e-06	3.9e-05
GO:0044267	BP	cellular protein metabolic process	51	2877	3.1e-05	0.00027
GO:0044262	BP	cellular carbohydrate metabolic process	12	385	0.0006	0.005
GO:0000166	MF	nucleotide binding	86	3874	9.6e-14	1.2e-11
GO:0017076	MF	purine nucleotide binding	80	3456	1.2e-13	1.2e-11
GO:0016462	MF	pyrophosphatase activity	34	743	3e-13	1.2e-11
GO:0032555	MF	purine ribonucleotide binding	77	3292	2.6e-13	1.2e-11
GO:0032553	MF	ribonucleotide binding	77	3292	2.6e-13	1.2e-11
GO:0030554	MF	adenyl nucleotide binding	76	3247	3.9e-13	1.2e-11
GO:0001883	MF	purine nucleoside binding	76	3247	3.9e-13	1.2e-11
GO:0017111	MF	nucleoside-triphosphatase activity	34	726	1.6e-13	1.2e-11
GO:0004713	MF	protein tyrosine kinase activity	11	34	5e-13	1.2e-11
GO:0016818	MF	hydrolase activity, acting on acid anhydrides, in phosphorus-containing anhydrides	34	759	5.4e-13	1.2e-11
GO:0001882	MF	nucleoside binding	76	3257	4.6e-13	1.2e-11
GO:0016817	MF	hydrolase activity, acting on acid anhydrides	34	764	6.4e-13	1.4e-11
GO:0005524	MF	ATP binding	73	3085	8.3e-13	1.5e-11
GO:0032559	MF	adenyl ribonucleotide binding	73	3087	8.6e-13	1.5e-11
GO:0016887	MF	ATPase activity	23	355	4e-12	6.8e-11
GO:0008565	MF	protein transporter activity	12	78	8.6e-11	1.4e-09
GO:0005215	MF	transporter activity	32	941	2.3e-09	3.4e-08
GO:0022892	MF	substrate-specific transporter activity	25	593	2.6e-09	3.7e-08
GO:0004812	MF	aminoacyl-tRNA ligase activity	10	66	3.8e-09	4.4e-08
GO:0016875	MF	ligase activity, forming carbon-oxygen bonds	10	66	3.8e-09	4.4e-08
GO:0016874	MF	ligase activity	18	305	3.8e-09	4.4e-08
GO:0016876	MF	ligase activity, forming aminoacyl-tRNA and related compounds	10	66	3.8e-09	4.4e-08
GO:0042626	MF	ATPase activity, coupled to transmembrane movement of substances	13	142	4.8e-09	5e-08
GO:0043492	MF	ATPase activity, coupled to movement of substances	13	142	4.8e-09	5e-08
GO:0016820	MF	hydrolase activity, acting on acid anhydrides, catalyzing transmembrane movement of substances	13	147	7.1e-09	7.1e-08
GO:0015405	MF	P-P-bond-hydrolysis-driven transmembrane transporter activity	13	170	3.5e-08	3.2e-07
GO:0042623	MF	ATPase activity, coupled	16	275	3.5e-08	3.2e-07
GO:0015399	MF	primary active transmembrane transporter activity	13	170	3.5e-08	3.2e-07
GO:0022804	MF	active transmembrane transporter activity	17	333	7.8e-08	6.8e-07
GO:0022857	MF	transmembrane transporter activity	19	643	3.3e-05	0.00028
GO:0015075	MF	ion transmembrane transporter activity	12	389	0.00066	0.0054
GO:0030117	CC	membrane coat	12	59	4.7e-12	1.7e-10
GO:0048475	CC	coated membrane	12	59	4.7e-12	1.7e-10
GO:0044425	CC	membrane part	37	1007	1.3e-11	3.1e-10
GO:0016020	CC	membrane	54	2115	1.3e-10	2.4e-09
GO:0043234	CC	protein complex	28	706	1e-09	1.4e-08
GO:0005737	CC	cytoplasm	36	1263	1.9e-08	2.2e-07
GO:0044464	CC	cell part	97	5945	5.7e-08	5.1e-07
GO:0005623	CC	cell	97	5945	5.7e-08	5.1e-07
GO:0032991	CC	macromolecular complex	33	1207	2e-07	1.6e-06
GO:0016021	CC	integral to membrane	22	752	9e-06	6.5e-05
GO:0031224	CC	intrinsic to membrane	22	775	1.4e-05	9.3e-05
GO, gene ontology; BG, background; Ref, reference; FDR, false discovery rate

## Sheet: E+ML vs. E-ML
GO term	Ontology	Description	Gene number in input list	Gene number in BG/Ref	p-value	FDR
GO:0006520	BP	cellular amino acid metabolic process	19	303	2.8e-10	3.3e-08
GO:0044106	BP	cellular amine metabolic process	20	333	1.9e-10	3.3e-08
GO:0034641	BP	cellular nitrogen compound metabolic process	22	435	5.1e-10	3.9e-08
GO:0009308	BP	amine metabolic process	20	380	1.7e-09	9.8e-08
GO:0006519	BP	cellular amino acid and derivative metabolic process	20	391	2.7e-09	1.2e-07
GO:0019752	BP	carboxylic acid metabolic process	21	473	1.2e-08	3.4e-07
GO:0043436	BP	oxoacid metabolic process	21	473	1.2e-08	3.4e-07
GO:0006082	BP	organic acid metabolic process	21	474	1.2e-08	3.4e-07
GO:0042180	BP	cellular ketone metabolic process	21	480	1.5e-08	3.8e-07
GO:0005975	BP	carbohydrate metabolic process	27	833	5.3e-08	1.2e-06
GO:0044281	BP	small molecule metabolic process	30	1034	9.6e-08	2e-06
GO:0044262	BP	cellular carbohydrate metabolic process	16	385	1.6e-06	3e-05
GO:0008104	BP	protein localization	13	307	1.2e-05	0.00022
GO:0070727	BP	cellular macromolecule localization	10	207	4.4e-05	0.00068
GO:0034613	BP	cellular protein localization	10	207	4.4e-05	0.00068
GO:0033036	BP	macromolecule localization	14	411	5.9e-05	0.00084
GO:0051179	BP	localization	32	1651	0.00013	0.0017
GO:0045184	BP	establishment of protein localization	11	294	0.00017	0.002
GO:0015031	BP	protein transport	11	294	0.00017	0.002
GO:0006810	BP	transport	30	1638	0.00054	0.0059
GO:0051234	BP	establishment of localization	30	1638	0.00054	0.0059
GO:0016462	MF	pyrophosphatase activity	32	743	2.6e-12	3e-10
GO:0017111	MF	nucleoside-triphosphatase activity	32	726	1.5e-12	3e-10
GO:0016818	MF	hydrolase activity, acting on acid anhydrides, in phosphorus-containing anhydrides	32	759	4.5e-12	3e-10
GO:0016817	MF	hydrolase activity, acting on acid anhydrides	32	764	5.3e-12	3e-10
GO:0000166	MF	nucleotide binding	78	3874	3.7e-11	1.6e-09
GO:0017076	MF	purine nucleotide binding	72	3456	6.5e-11	2.4e-09
GO:0042626	MF	ATPase activity, coupled to transmembrane movement of substances	13	142	3e-09	6.8e-08
GO:0043492	MF	ATPase activity, coupled to movement of substances	13	142	3e-09	6.8e-08
GO:0032555	MF	purine ribonucleotide binding	66	3292	2.7e-09	6.8e-08
GO:0032553	MF	ribonucleotide binding	66	3292	2.7e-09	6.8e-08
GO:0016820	MF	hydrolase activity, acting on acid anhydrides, catalyzing transmembrane movement of substances	13	147	4.5e-09	7.3e-08
GO:0030554	MF	adenyl nucleotide binding	65	3247	4e-09	7.3e-08
GO:0001883	MF	purine nucleoside binding	65	3247	4e-09	7.3e-08
GO:0001882	MF	nucleoside binding	65	3257	4.5e-09	7.3e-08
GO:0015405	MF	P-P-bond-hydrolysis-driven transmembrane transporter activity	13	170	2.3e-08	3.2e-07
GO:0015399	MF	primary active transmembrane transporter activity	13	170	2.3e-08	3.2e-07
GO:0005524	MF	ATP binding	59	3085	1.3e-07	1.7e-06
GO:0032559	MF	adenyl ribonucleotide binding	59	3087	1.4e-07	1.7e-06
GO:0016887	MF	ATPase activity	16	355	5.6e-07	6.6e-06
GO:0042623	MF	ATPase activity, coupled	13	275	4e-06	4.5e-05
GO:0005215	MF	transporter activity	25	941	5.6e-06	6e-05
GO:0022804	MF	active transmembrane transporter activity	14	333	6.2e-06	6.4e-05
GO:0048037	MF	cofactor binding	18	543	7.3e-06	7.2e-05
GO:0050662	MF	coenzyme binding	14	382	2.7e-05	0.00026
GO:0016829	MF	lyase activity	12	309	6e-05	0.00054
GO:0022857	MF	transmembrane transporter activity	18	643	6.4e-05	0.00055
GO:0003824	MF	catalytic activity	149	12724	0.00018	0.0015
GO:0016874	MF	ligase activity	11	305	0.00023	0.0018
GO:0022892	MF	substrate-specific transporter activity	15	593	0.00073	0.0056
GO:0016758	MF	transferase activity, transferring hexosyl groups	13	489	0.0011	0.0079
GO:0044425	CC	membrane part	32	1007	4.3e-09	2.7e-07
GO:0016020	CC	membrane	45	2115	3.6e-07	1.1e-05
GO:0043234	CC	protein complex	20	706	2.1e-05	0.00028
GO:0005737	CC	cytoplasm	29	1263	1.5e-05	0.00028
GO:0044464	CC	cell part	85	5945	2.7e-05	0.00028
GO:0005623	CC	cell	85	5945	2.7e-05	0.00028
GO:0016021	CC	integral to membrane	20	752	5e-05	0.00045
GO:0031224	CC	intrinsic to membrane	20	775	7.4e-05	0.00058
GO:0032991	CC	macromolecular complex	25	1207	0.00028	0.002

## Sheet: E+NS vs. E-NS
GO term	Ontology	Description	Gene number in input list	Gene number in BG/Ref	p-value	FDR
GO:0034641	BP	cellular nitrogen compound metabolic process	22	435	3.1e-10	8.5e-08
GO:0044106	BP	cellular amine metabolic process	19	333	8.1e-10	1.1e-07
GO:0006520	BP	cellular amino acid metabolic process	18	303	1.3e-09	1.1e-07
GO:0009308	BP	amine metabolic process	19	380	6.3e-09	4.4e-07
GO:0006519	BP	cellular amino acid and derivative metabolic process	19	391	9.8e-09	5.4e-07
GO:0019752	BP	carboxylic acid metabolic process	20	473	3.6e-08	1.3e-06
GO:0006082	BP	organic acid metabolic process	20	474	3.8e-08	1.3e-06
GO:0043436	BP	oxoacid metabolic process	20	473	3.6e-08	1.3e-06
GO:0042180	BP	cellular ketone metabolic process	20	480	4.6e-08	1.4e-06
GO:0006399	BP	tRNA metabolic process	10	114	2.4e-07	6.5e-06
GO:0051179	BP	localization	38	1651	2.8e-07	6.9e-06
GO:0044281	BP	small molecule metabolic process	28	1034	6e-07	1.2e-05
GO:0006810	BP	transport	37	1638	6.3e-07	1.2e-05
GO:0051234	BP	establishment of localization	37	1638	6.3e-07	1.2e-05
GO:0034660	BP	ncRNA metabolic process	10	139	1.3e-06	2.4e-05
GO:0005975	BP	carbohydrate metabolic process	24	833	1.4e-06	2.5e-05
GO:0033036	BP	macromolecule localization	16	411	2.5e-06	4e-05
GO:0065003	BP	macromolecular complex assembly	10	169	6.7e-06	0.0001
GO:0022607	BP	cellular component assembly	10	172	7.8e-06	0.00011
GO:0008104	BP	protein localization	13	307	9.4e-06	0.00013
GO:0043933	BP	macromolecular complex subunit organization	10	190	1.8e-05	0.00023
GO:0006886	BP	intracellular protein transport	10	202	2.9e-05	0.00034
GO:0045184	BP	establishment of protein localization	12	294	3e-05	0.00034
GO:0015031	BP	protein transport	12	294	3e-05	0.00034
GO:0070727	BP	cellular macromolecule localization	10	207	3.6e-05	0.00038
GO:0034613	BP	cellular protein localization	10	207	3.6e-05	0.00038
GO:0006412	BP	translation	17	595	5.8e-05	0.00059
GO:0046907	BP	intracellular transport	10	233	9.2e-05	0.0009
GO:0044085	BP	cellular component biogenesis	10	239	0.00011	0.0011
GO:0051649	BP	establishment of localization in cell	11	299	0.00015	0.0014
GO:0051641	BP	cellular localization	11	309	0.0002	0.0018
GO:0044267	BP	cellular protein metabolic process	45	2877	0.00036	0.0031
GO:0044262	BP	cellular carbohydrate metabolic process	11	385	0.0012	0.0099
GO:0017076	MF	purine nucleotide binding	79	3456	7.2e-15	1.7e-12
GO:0000166	MF	nucleotide binding	83	3874	3.9e-14	4.5e-12
GO:0032555	MF	purine ribonucleotide binding	74	3292	1.8e-13	1e-11
GO:0032553	MF	ribonucleotide binding	74	3292	1.8e-13	1e-11
GO:0016462	MF	pyrophosphatase activity	33	743	2.4e-13	1.1e-11
GO:0016818	MF	hydrolase activity, acting on acid anhydrides, in phosphorus-containing anhydrides	33	759	4.3e-13	1.6e-11
GO:0016817	MF	hydrolase activity, acting on acid anhydrides	33	764	5.1e-13	1.7e-11
GO:0030554	MF	adenyl nucleotide binding	72	3247	8.7e-13	2e-11
GO:0001883	MF	purine nucleoside binding	72	3247	8.7e-13	2e-11
GO:0017111	MF	nucleoside-triphosphatase activity	32	726	7.1e-13	2e-11
GO:0001882	MF	nucleoside binding	72	3257	1e-12	2.1e-11
GO:0004713	MF	protein tyrosine kinase activity	10	34	6.8e-12	1.3e-10
GO:0005524	MF	ATP binding	67	3085	1.9e-11	3.2e-10
GO:0032559	MF	adenyl ribonucleotide binding	67	3087	2e-11	3.2e-10
GO:0016874	MF	ligase activity	20	305	2.8e-11	4.3e-10
GO:0015405	MF	P-P-bond-hydrolysis-driven transmembrane transporter activity	14	170	1.9e-09	2.6e-08
GO:0015399	MF	primary active transmembrane transporter activity	14	170	1.9e-09	2.6e-08
GO:0042626	MF	ATPase activity, coupled to transmembrane movement of substances	13	142	2.2e-09	2.7e-08
GO:0043492	MF	ATPase activity, coupled to movement of substances	13	142	2.2e-09	2.7e-08
GO:0016820	MF	hydrolase activity, acting on acid anhydrides, catalyzing transmembrane movement of substances	13	147	3.3e-09	3.8e-08
GO:0005215	MF	transporter activity	30	941	6.9e-09	7.6e-08
GO:0016887	MF	ATPase activity	18	355	1.3e-08	1.4e-07
GO:0042623	MF	ATPase activity, coupled	15	275	9e-08	9e-07
GO:0022804	MF	active transmembrane transporter activity	16	333	1.7e-07	1.7e-06
GO:0022892	MF	substrate-specific transporter activity	21	593	2.9e-07	2.6e-06
GO:0003824	MF	catalytic activity	154	12724	1e-06	9.2e-06
GO:0022857	MF	transmembrane transporter activity	20	643	3.8e-06	3.2e-05
GO:0048037	MF	cofactor binding	18	543	5.1e-06	4.2e-05
GO:0015075	MF	ion transmembrane transporter activity	12	389	0.00037	0.003
GO:0050662	MF	coenzyme binding	11	382	0.0011	0.0086
GO:0016020	CC	membrane	47	2115	2.3e-08	1.2e-06
GO:0044425	CC	membrane part	29	1007	1.1e-07	2.9e-06
GO:0044464	CC	cell part	87	5945	2.3e-06	3.1e-05
GO:0005623	CC	cell	87	5945	2.3e-06	3.1e-05
GO:0005737	CC	cytoplasm	29	1263	8.8e-06	9.6e-05
GO:0043234	CC	protein complex	20	706	1.4e-05	0.00013
GO:0032991	CC	macromolecular complex	26	1207	7.5e-05	0.00058
GO:0016021	CC	integral to membrane	18	752	0.0003	0.002
GO:0031224	CC	intrinsic to membrane	18	775	0.00043	0.0026

## Sheet: E+NL vs. E-NL
GO term	Ontology	Description	Gene number in input list	Gene number in BG/Ref	p-value	FDR
GO:0034641	BP	cellular nitrogen compound metabolic process	15	435	1.4e-06	0.00011
GO:0044106	BP	cellular amine metabolic process	13	333	1.9e-06	0.00011
GO:0051179	BP	localization	32	1651	6.9e-07	0.00011
GO:0006520	BP	cellular amino acid metabolic process	12	303	4.2e-06	0.00014
GO:0006810	BP	transport	30	1638	5e-06	0.00014
GO:0051234	BP	establishment of localization	30	1638	5e-06	0.00014
GO:0009308	BP	amine metabolic process	13	380	7.7e-06	0.00018
GO:0006519	BP	cellular amino acid and derivative metabolic process	13	391	1e-05	0.00021
GO:0019752	BP	carboxylic acid metabolic process	13	473	7e-05	0.001
GO:0033036	BP	macromolecule localization	12	411	7.7e-05	0.001
GO:0043436	BP	oxoacid metabolic process	13	473	7e-05	0.001
GO:0042180	BP	cellular ketone metabolic process	13	480	8.1e-05	0.001
GO:0006082	BP	organic acid metabolic process	13	474	7.1e-05	0.001
GO:0044281	BP	small molecule metabolic process	19	1034	0.0003	0.0034
GO:0006811	BP	ion transport	11	408	0.0003	0.0034
GO:0006812	BP	cation transport	10	348	0.00034	0.0036
GO:0016817	MF	hydrolase activity, acting on acid anhydrides	27	764	3.4e-11	1.7e-09
GO:0016462	MF	pyrophosphatase activity	27	743	1.8e-11	1.7e-09
GO:0017111	MF	nucleoside-triphosphatase activity	27	726	1.1e-11	1.7e-09
GO:0016818	MF	hydrolase activity, acting on acid anhydrides, in phosphorus-containing anhydrides	27	759	2.9e-11	1.7e-09
GO:0000166	MF	nucleotide binding	61	3874	3.5e-09	1.4e-07
GO:0016887	MF	ATPase activity	16	355	1.8e-08	4.6e-07
GO:0042626	MF	ATPase activity, coupled to transmembrane movement of substances	11	142	2e-08	4.6e-07
GO:0043492	MF	ATPase activity, coupled to movement of substances	11	142	2e-08	4.6e-07
GO:0017076	MF	purine nucleotide binding	55	3456	2.1e-08	4.6e-07
GO:0016820	MF	hydrolase activity, acting on acid anhydrides, catalyzing transmembrane movement of substances	11	147	2.7e-08	4.7e-07
GO:0032555	MF	purine ribonucleotide binding	53	3292	2.9e-08	4.7e-07
GO:0032553	MF	ribonucleotide binding	53	3292	2.9e-08	4.7e-07
GO:0001883	MF	purine nucleoside binding	52	3247	4.9e-08	6.6e-07
GO:0005215	MF	transporter activity	25	941	5e-08	6.6e-07
GO:0030554	MF	adenyl nucleotide binding	52	3247	4.9e-08	6.6e-07
GO:0001882	MF	nucleoside binding	52	3257	5.4e-08	6.7e-07
GO:0032559	MF	adenyl ribonucleotide binding	50	3087	6.9e-08	7.6e-07
GO:0005524	MF	ATP binding	50	3085	6.8e-08	7.6e-07
GO:0015399	MF	primary active transmembrane transporter activity	11	170	1.1e-07	1e-06
GO:0022857	MF	transmembrane transporter activity	20	643	1.1e-07	1e-06
GO:0015405	MF	P-P-bond-hydrolysis-driven transmembrane transporter activity	11	170	1.1e-07	1e-06
GO:0022892	MF	substrate-specific transporter activity	19	593	1.5e-07	1.3e-06
GO:0022804	MF	active transmembrane transporter activity	14	333	3.3e-07	2.8e-06
GO:0042623	MF	ATPase activity, coupled	12	275	1.6e-06	1.3e-05
GO:0016874	MF	ligase activity	12	305	4.5e-06	3.5e-05
GO:0015075	MF	ion transmembrane transporter activity	13	389	9.8e-06	7.4e-05
GO:0022891	MF	substrate-specific transmembrane transporter activity	14	517	4.3e-05	0.00031
GO:0048037	MF	cofactor binding	14	543	7.1e-05	0.0005
GO:0016020	CC	membrane	40	2115	3.9e-08	1.2e-06
GO:0044425	CC	membrane part	26	1007	4.6e-08	1.2e-06
GO:0016021	CC	integral to membrane	20	752	1.2e-06	2.2e-05
GO:0031224	CC	intrinsic to membrane	20	775	1.9e-06	2.5e-05
GO:0005737	CC	cytoplasm	24	1263	2.8e-05	0.00024
GO:0044464	CC	cell part	69	5945	3.1e-05	0.00024
GO:0005623	CC	cell	69	5945	3.1e-05	0.00024

## Sheet: E+ES vs. E-ES
GO term	Ontology	Description	Gene number in input list	Gene number in BG/Ref	p-value	FDR
GO:0005975	BP	carbohydrate metabolic process	38	833	6.3e-14	1.7e-11
GO:0019752	BP	carboxylic acid metabolic process	23	473	2.5e-09	1.4e-07
GO:0044281	BP	small molecule metabolic process	35	1034	1.8e-09	1.4e-07
GO:0006082	BP	organic acid metabolic process	23	474	2.6e-09	1.4e-07
GO:0043436	BP	oxoacid metabolic process	23	473	2.5e-09	1.4e-07
GO:0042180	BP	cellular ketone metabolic process	23	480	3.2e-09	1.5e-07
GO:0006520	BP	cellular amino acid metabolic process	18	303	8e-09	3.1e-07
GO:0044262	BP	cellular carbohydrate metabolic process	20	385	9.9e-09	3.4e-07
GO:0034641	BP	cellular nitrogen compound metabolic process	21	435	1.4e-08	4.3e-07
GO:0044106	BP	cellular amine metabolic process	18	333	3.1e-08	8.7e-07
GO:0016051	BP	carbohydrate biosynthetic process	11	121	1.4e-07	3.4e-06
GO:0009308	BP	amine metabolic process	18	380	2.1e-07	4.7e-06
GO:0006519	BP	cellular amino acid and derivative metabolic process	18	391	3.1e-07	6.5e-06
GO:0033036	BP	macromolecule localization	17	411	2.7e-06	5.3e-05
GO:0051179	BP	localization	38	1651	5.2e-06	9.5e-05
GO:0006810	BP	transport	37	1638	1.1e-05	0.00017
GO:0051234	BP	establishment of localization	37	1638	1.1e-05	0.00017
GO:0006886	BP	intracellular protein transport	11	202	1.5e-05	0.00023
GO:0070727	BP	cellular macromolecule localization	11	207	1.8e-05	0.00025
GO:0034613	BP	cellular protein localization	11	207	1.8e-05	0.00025
GO:0016192	BP	vesicle-mediated transport	10	186	4e-05	0.00053
GO:0046907	BP	intracellular transport	11	233	5.2e-05	0.00065
GO:0009056	BP	catabolic process	15	433	7.4e-05	0.00089
GO:0044248	BP	cellular catabolic process	13	337	8.1e-05	0.00092
GO:0008104	BP	protein localization	12	307	0.00013	0.0015
GO:0045184	BP	establishment of protein localization	11	294	0.00036	0.0037
GO:0015031	BP	protein transport	11	294	0.00036	0.0037
GO:0051649	BP	establishment of localization in cell	11	299	0.00042	0.0041
GO:0051641	BP	cellular localization	11	309	0.00054	0.0052
GO:0004713	MF	protein tyrosine kinase activity	12	34	3.3e-14	8.5e-12
GO:0017111	MF	nucleoside-triphosphatase activity	35	726	1.5e-13	1.9e-11
GO:0016462	MF	pyrophosphatase activity	35	743	2.8e-13	2.4e-11
GO:0016818	MF	hydrolase activity, acting on acid anhydrides, in phosphorus-containing anhydrides	35	759	5.1e-13	3.1e-11
GO:0016817	MF	hydrolase activity, acting on acid anhydrides	35	764	6.1e-13	3.1e-11
GO:0000166	MF	nucleotide binding	87	3874	9.8e-13	4.1e-11
GO:0017076	MF	purine nucleotide binding	80	3456	2.8e-12	1e-10
GO:0042626	MF	ATPase activity, coupled to transmembrane movement of substances	16	142	9.7e-12	2.7e-10
GO:0043492	MF	ATPase activity, coupled to movement of substances	16	142	9.7e-12	2.7e-10
GO:0016820	MF	hydrolase activity, acting on acid anhydrides, catalyzing transmembrane movement of substances	16	147	1.6e-11	3.9e-10
GO:0003824	MF	catalytic activity	185	12724	2.2e-11	4.2e-10
GO:0030554	MF	adenyl nucleotide binding	75	3247	2e-11	4.2e-10
GO:0001883	MF	purine nucleoside binding	75	3247	2e-11	4.2e-10
GO:0001882	MF	nucleoside binding	75	3257	2.3e-11	4.2e-10
GO:0015405	MF	P-P-bond-hydrolysis-driven transmembrane transporter activity	16	170	1.2e-10	1.8e-09
GO:0015399	MF	primary active transmembrane transporter activity	16	170	1.2e-10	1.8e-09
GO:0016887	MF	ATPase activity	21	355	4.6e-10	6.9e-09
GO:0032555	MF	purine ribonucleotide binding	72	3292	6.8e-10	9.1e-09
GO:0032553	MF	ribonucleotide binding	72	3292	6.8e-10	9.1e-09
GO:0005215	MF	transporter activity	33	941	2.3e-09	2.9e-08
GO:0005524	MF	ATP binding	67	3085	4.5e-09	5.3e-08
GO:0032559	MF	adenyl ribonucleotide binding	67	3087	4.6e-09	5.3e-08
GO:0042623	MF	ATPase activity, coupled	17	275	1.2e-08	1.3e-07
GO:0022892	MF	substrate-specific transporter activity	24	593	3.3e-08	3.4e-07
GO:0016491	MF	oxidoreductase activity	43	1672	5.8e-08	5.9e-07
GO:0022804	MF	active transmembrane transporter activity	17	333	1.7e-07	1.6e-06
GO:0016874	MF	ligase activity	16	305	2.7e-07	2.6e-06
GO:0022857	MF	transmembrane transporter activity	23	643	5.2e-07	4.7e-06
GO:0048037	MF	cofactor binding	20	543	1.9e-06	1.7e-05
GO:0050662	MF	coenzyme binding	16	382	4.5e-06	3.8e-05
GO:0016758	MF	transferase activity, transferring hexosyl groups	16	489	8.2e-05	0.00067
GO:0015075	MF	ion transmembrane transporter activity	14	389	8.8e-05	0.00069
GO:0004553	MF	hydrolase activity, hydrolyzing O-glycosyl compounds	14	424	0.00021	0.0016
GO:0022891	MF	substrate-specific transmembrane transporter activity	15	517	0.00047	0.0035
GO:0016757	MF	transferase activity, transferring glycosyl groups	16	595	0.00068	0.0048
GO:0016798	MF	hydrolase activity, acting on glycosyl bonds	14	480	0.00069	0.0048
GO:0005737	CC	cytoplasm	38	1263	7.5e-09	5.4e-07
GO:0016020	CC	membrane	49	2115	1.4e-07	4.8e-06
GO:0044464	CC	cell part	99	5945	2.6e-07	4.8e-06
GO:0005623	CC	cell	99	5945	2.6e-07	4.8e-06
GO:0043234	CC	protein complex	24	706	7e-07	1e-05
GO:0044425	CC	membrane part	29	1007	1.3e-06	1.5e-05
GO:0032991	CC	macromolecular complex	28	1207	8.9e-05	0.00091
GO:0016021	CC	integral to membrane	19	752	0.00046	0.0042
GO:0044444	CC	cytoplasmic part	22	966	0.00066	0.0047
GO:0031224	CC	intrinsic to membrane	19	775	0.00066	0.0047
GO:0005622	CC	intracellular	63	4116	0.001	0.0067

## Sheet: E+EL vs. E-EL
GO term	Ontology	Description	gene number in input list	Gene number in BG/Ref	p-value	FDR
GO:0070271	BP	protein complex biogenesis	10	94	5.6e-09	6.6e-07
GO:0006461	BP	protein complex assembly	10	94	5.6e-09	6.6e-07
GO:0033036	BP	macromolecule localization	16	411	1.4e-07	1.1e-05
GO:0008104	BP	protein localization	13	307	8.6e-07	4.4e-05
GO:0065003	BP	macromolecular complex assembly	10	169	9.6e-07	4.4e-05
GO:0022607	BP	cellular component assembly	10	172	1.1e-06	4.4e-05
GO:0043933	BP	macromolecular complex subunit organization	10	190	2.6e-06	8.9e-05
GO:0034641	BP	cellular nitrogen compound metabolic process	14	435	7.1e-06	0.00017
GO:0051179	BP	localization	30	1651	6.5e-06	0.00017
GO:0005975	BP	carbohydrate metabolic process	20	833	5.9e-06	0.00017
GO:0009308	BP	amine metabolic process	13	380	8.2e-06	0.00017
GO:0044262	BP	cellular carbohydrate metabolic process	13	385	9.3e-06	0.00018
GO:0044106	BP	cellular amine metabolic process	12	333	1.1e-05	0.0002
GO:0044281	BP	small molecule metabolic process	22	1034	1.3e-05	0.00021
GO:0045184	BP	establishment of protein localization	11	294	1.9e-05	0.00026
GO:0044085	BP	cellular component biogenesis	10	239	1.8e-05	0.00026
GO:0015031	BP	protein transport	11	294	1.9e-05	0.00026
GO:0006520	BP	cellular amino acid metabolic process	11	303	2.4e-05	0.00032
GO:0006810	BP	transport	28	1638	4.1e-05	0.00048
GO:0051234	BP	establishment of localization	28	1638	4.1e-05	0.00048
GO:0006519	BP	cellular amino acid and derivative metabolic process	12	391	5.1e-05	0.00057
GO:0019752	BP	carboxylic acid metabolic process	13	473	7.4e-05	0.00071
GO:0006811	BP	ion transport	12	408	7.6e-05	0.00071
GO:0043436	BP	oxoacid metabolic process	13	473	7.4e-05	0.00071
GO:0006082	BP	organic acid metabolic process	13	474	7.5e-05	0.00071
GO:0042180	BP	cellular ketone metabolic process	13	480	8.5e-05	0.00077
GO:0006812	BP	cation transport	10	348	0.00036	0.0031
GO:0016818	MF	hydrolase activity, acting on acid anhydrides, in phosphorus-containing anhydrides	30	759	1.8e-13	1.3e-11
GO:0016817	MF	hydrolase activity, acting on acid anhydrides	30	764	2.1e-13	1.3e-11
GO:0016462	MF	pyrophosphatase activity	30	743	1e-13	1.3e-11
GO:0017111	MF	nucleoside-triphosphatase activity	28	726	2.2e-12	1e-10
GO:0017076	MF	purine nucleotide binding	62	3456	1.5e-11	5.6e-10
GO:0000166	MF	nucleotide binding	66	3874	2.4e-11	7.2e-10
GO:0032555	MF	purine ribonucleotide binding	56	3292	1.7e-09	3.8e-08
GO:0032553	MF	ribonucleotide binding	56	3292	1.7e-09	3.8e-08
GO:0022892	MF	substrate-specific transporter activity	21	593	6.6e-09	1.3e-07
GO:0030554	MF	adenyl nucleotide binding	54	3247	8.2e-09	1.3e-07
GO:0001883	MF	purine nucleoside binding	54	3247	8.2e-09	1.3e-07
GO:0001882	MF	nucleoside binding	54	3257	9.1e-09	1.4e-07
GO:0016874	MF	ligase activity	14	305	1.3e-07	1.8e-06
GO:0005215	MF	transporter activity	24	941	2.2e-07	2.9e-06
GO:0005524	MF	ATP binding	48	3085	5.4e-07	6.3e-06
GO:0032559	MF	adenyl ribonucleotide binding	48	3087	5.5e-07	6.3e-06
GO:0015405	MF	P-P-bond-hydrolysis-driven transmembrane transporter activity	10	170	1e-06	1e-05
GO:0015399	MF	primary active transmembrane transporter activity	10	170	1e-06	1e-05
GO:0015075	MF	ion transmembrane transporter activity	14	389	2.1e-06	2e-05
GO:0016887	MF	ATPase activity	13	355	4e-06	3.6e-05
GO:0048037	MF	cofactor binding	16	543	4.6e-06	4e-05
GO:0003824	MF	catalytic activity	124	12724	9.3e-06	7.7e-05
GO:0022857	MF	transmembrane transporter activity	16	643	3.5e-05	0.00028
GO:0050662	MF	coenzyme binding	12	382	4.1e-05	0.00031
GO:0022891	MF	substrate-specific transmembrane transporter activity	14	517	4.5e-05	0.00033
GO:0022804	MF	active transmembrane transporter activity	11	333	5.6e-05	0.00038
GO:0042623	MF	ATPase activity, coupled	10	275	5.7e-05	0.00038
GO:0016491	MF	oxidoreductase activity	27	1672	0.00014	0.00093
GO:0016020	CC	membrane	38	2115	3.9e-07	2.1e-05
GO:0044464	CC	cell part	69	5945	3.8e-05	0.00068
GO:0005623	CC	cell	69	5945	3.8e-05	0.00068
GO:0044425	CC	membrane part	20	1007	8.2e-05	0.0011
GO:0005737	CC	cytoplasm	22	1263	0.00023	0.0025
GO:0043234	CC	protein complex	14	706	0.001	0.0091
