# Supplementary material for: Transcriptome of Endophyte-Positive and Endophyte-Free Tall Fescue Under Field Stresses
Source: Front Plant Sci. 2022 Jun 14;13:803400. doi: 10.3389/fpls.2022.803400 (PMC9237612; doi:10.3389/fpls.2022.803400)
Supplement: Supplementary Table 6 — List of the significant KEGG pathways (FDR corrected p-value <0.05). [file Table_6.xlsx]

## Sheet: E+MS vs. E-MS
Supplementary Table 6
#Term	Database	ID	Input number	Background number	P-Value	Corrected P-Value	Input	Hyperlink
Aminoacyl-tRNA biosynthesis	KEGG PATHWAY	dosa00970	10	60	4.73944e-10	4.02853e-08	Os10g0182000|Os02g0623500|Os06g0245800|Os09g0503400|Os07g0165000|Os01g0120300|Os05g0558900|Os01g0185200|Os01g0153400|Os02g0778200	http://www.genome.jp/kegg-bin/show_pathway?dosa00970/dosa:Os10t0182000-01%09red/dosa:Os09t0503400-01%09red/dosa:Os02t0623500-01%09red/dosa:Os06t0245800-01%09red/dosa:Os02t0778200-01%09red/dosa:Os01t0185200-01%09red/dosa:Os05t0558900-01%09red/dosa:Os01t0120300-00%09red/dosa:Os07t0165000-01%09red/dosa:Os01t0153400-01%09red
Metabolic pathways	KEGG PATHWAY	dosa01100	50	2318	3.55866e-09	1.51243e-07	Os05g0301500|Os05g0519900|Os01g0693800|Os03g0340500|Os01g0357100|Os08g0502700|Os06g0245700|Os01g0952600|Os06g0133800|Os09g0315700|Os01g0851700|Os08g0532200|Os02g0797500|Os07g0693500|Os01g0966000|Os01g0747500|Os01g0711400|Os08g0326600|Os12g0624000|Os01g0185200|Os03g0738400|Os03g0749300|Os08g0301500|Os07g0134800|Os07g0645400|Os04g0457500|Os09g0511600|Os01g0655800|Os11g0216900|Os09g0442600|Os03g0216…	http://www.genome.jp/kegg-bin/show_pathway?dosa01100/dosa:Os09t0315700-01%09red/dosa:Os03t0712700-01%09red/dosa:Os03t0340500-01%09red/dosa:Os06t0136600-01%09red/dosa:Os01t0851700-01%09red/dosa:Os08t0326600-01%09red/dosa:Os10t0546600-01%09red/dosa:Os01t0711400-01%09red/dosa:Os07t0509800-01%09red/dosa:Os03t0337900-01%09red/dosa:Os07t0134800-01%09red/dosa:Os09t0442600-01%09red/dosa:Os08t0502700-01%0…
Carbon metabolism	KEGG PATHWAY	dosa01200	13	273	1.38143e-06	3.91405e-05	Os09g0315700|Os07g0496200|Os06g0136600|Os08g0502700|Os03g0337900|Os03g0305100|Os07g0188800|Os06g0133800|Os03g0738400|Os01g0711400|Os03g0136900|Os07g0134800|Os10g0503500	http://www.genome.jp/kegg-bin/show_pathway?dosa01200/dosa:Os09t0315700-01%09red/dosa:Os01t0711400-01%09red/dosa:Os07t0188800-01%09red/dosa:Os03t0738400-01%09red/dosa:Os06t0136600-01%09red/dosa:Os06t0133800-01%09red/dosa:Os03t0337900-01%09red/dosa:Os07t0134800-01%09red/dosa:Os10t0503500-01%09red/dosa:Os07t0496200-01%09red/dosa:Os08t0502700-01%09red/dosa:Os03t0305100-01%09red/dosa:Os03t0136900-01%0…
Protein processing in endoplasmic reticulum	KEGG PATHWAY	dosa04141	10	210	2.29335e-05	0.000487338	Os10g0442600|Os03g0427900|Os08g0474700|Os05g0301500|Os05g0519900|Os03g0259300|Os03g0216600|Os03g0787300|Os03g0277300|Os02g0115900	http://www.genome.jp/kegg-bin/show_pathway?dosa04141/dosa:Os03t0277300-01%09red/dosa:Os02t0115900-01%09red/dosa:Os05t0519900-01%09red/dosa:Os05t0301500-01%09red/dosa:Os03t0259300-01%09red/dosa:Os10t0442600-01%09red/dosa:Os03t0787300-01%09red/dosa:Os03t0427900-01%09red/dosa:Os08t0474700-01%09red/dosa:Os03t0216600-01%09red
Glyoxylate and dicarboxylate metabolism	KEGG PATHWAY	dosa00630	6	76	7.72931e-05	0.00131398	Os01g0711400|Os07g0658400|Os08g0502700|Os03g0305100|Os03g0738400|Os03g0136900	http://www.genome.jp/kegg-bin/show_pathway?dosa00630/dosa:Os01t0711400-01%09red/dosa:Os03t0738400-01%09red/dosa:Os07t0658400-01%09red/dosa:Os08t0502700-01%09red/dosa:Os03t0305100-01%09red/dosa:Os03t0136900-01%09red
Biosynthesis of secondary metabolites	KEGG PATHWAY	dosa01110	24	1211	0.000192441	0.00272625	Os01g0693800|Os03g0749300|Os08g0502700|Os06g0133800|Os01g0851700|Os08g0532200|Os02g0797500|Os07g0693500|Os12g0624000|Os03g0738400|Os01g0711400|Os03g0712700|Os07g0134800|Os09g0511600|Os06g0136600|Os03g0305100|Os01g0172400|Os10g0546600|Os08g0237200|Os10g0471100|Os03g0337900|Os03g0136900|Os03g0810900|Os05g0494000	http://www.genome.jp/kegg-bin/show_pathway?dosa01110/dosa:Os03t0712700-01%09red/dosa:Os06t0136600-01%09red/dosa:Os01t0851700-01%09red/dosa:Os10t0546600-01%09red/dosa:Os01t0711400-01%09red/dosa:Os03t0337900-01%09red/dosa:Os07t0134800-01%09red/dosa:Os08t0502700-01%09red/dosa:Os10t0471100-01%09red/dosa:Os03t0749300-01%09red/dosa:Os01t0693800-01%09red/dosa:Os07t0693500-01%09red/dosa:Os05t0494000-01%0…
RNA degradation	KEGG PATHWAY	dosa03018	6	108	0.000468255	0.00568595	Os02g0102900|Os06g0136600|Os04g0504800|Os09g0115400|Os09g0491772|Os12g0279000	http://www.genome.jp/kegg-bin/show_pathway?dosa03018/dosa:Os12t0279000-01%09red/dosa:Os09t0491772-01%09red/dosa:Os09t0115400-01%09red/dosa:Os02t0102900-01%09red/dosa:Os04t0504800-01%09red/dosa:Os06t0136600-01%09red
N-Glycan biosynthesis	KEGG PATHWAY	dosa00510	4	40	0.000552046	0.00586549	Os03g0216600|Os05g0301500|Os05g0519900|Os06g0245700	http://www.genome.jp/kegg-bin/show_pathway?dosa00510/dosa:Os05t0519900-01%09red/dosa:Os05t0301500-01%09red/dosa:Os06t0245700-00%09red/dosa:Os03t0216600-01%09red
Other glycan degradation	KEGG PATHWAY	dosa00511	3	18	0.000743397	0.00702098	Os01g0952600|Os11g0525600|Os05g0415700	http://www.genome.jp/kegg-bin/show_pathway?dosa00511/dosa:Os01t0952600-01%09red/dosa:Os11t0525600-01%09red/dosa:Os05t0415700-01%09red
Pyruvate metabolism	KEGG PATHWAY	dosa00620	5	85	0.00109446	0.00930293	Os07g0496200|Os09g0315700|Os10g0503500|Os03g0337900|Os03g0305100	http://www.genome.jp/kegg-bin/show_pathway?dosa00620/dosa:Os03t0337900-01%09red/dosa:Os09t0315700-01%09red/dosa:Os03t0305100-01%09red/dosa:Os07t0496200-01%09red/dosa:Os10t0503500-01%09red
Cyanoamino acid metabolism	KEGG PATHWAY	dosa00460	4	56	0.00178099	0.0137622	Os03g0749300|Os04g0457500|Os09g0511600|Os03g0738400	http://www.genome.jp/kegg-bin/show_pathway?dosa00460/dosa:Os03t0738400-01%09red/dosa:Os04t0457500-01%09red/dosa:Os03t0749300-01%09red/dosa:Os09t0511600-01%09red
Endocytosis	KEGG PATHWAY	dosa04144	6	156	0.00285357	0.0195129	Os02g0738900|Os11g0104900|Os11g0104866|Os03g0246800|Os01g0172400|Os03g0277300	http://www.genome.jp/kegg-bin/show_pathway?dosa04144/dosa:Os01t0172400-01%09red/dosa:Os03t0246800-01%09red/dosa:Os02t0738900-01%09red/dosa:Os03t0277300-01%09red/dosa:Os11t0104866-00%09red/dosa:Os11t0104900-00%09red
Proteasome	KEGG PATHWAY	dosa03050	4	66	0.00313207	0.0195129	Os06g0301300|Os06g0173100|Os02g0600100|Os05g0371200	http://www.genome.jp/kegg-bin/show_pathway?dosa03050/dosa:Os06t0301300-00%09red/dosa:Os02t0600100-01%09red/dosa:Os05t0371200-01%09red/dosa:Os06t0173100-01%09red
mRNA surveillance pathway	KEGG PATHWAY	dosa03015	5	110	0.00321389	0.0195129	Os06g0574500|Os10g0470900|Os04g0504800|Os04g0659900|Os09g0115400	http://www.genome.jp/kegg-bin/show_pathway?dosa03015/dosa:Os04t0659900-01%09red/dosa:Os06t0574500-01%09red/dosa:Os10t0470900-01%09red/dosa:Os04t0504800-01%09red/dosa:Os09t0115400-01%09red
Starch and sucrose metabolism	KEGG PATHWAY	dosa00500	6	168	0.00405109	0.0223685	Os09g0511600|Os03g0749300|Os03g0340500|Os08g0301500|Os03g0712700|Os01g0851700	http://www.genome.jp/kegg-bin/show_pathway?dosa00500/dosa:Os03t0712700-01%09red/dosa:Os03t0340500-01%09red/dosa:Os03t0749300-01%09red/dosa:Os01t0851700-01%09red/dosa:Os08t0301500-01%09red/dosa:Os09t0511600-01%09red
Glycine, serine and threonine metabolism	KEGG PATHWAY	dosa00260	4	72	0.00421054	0.0223685	Os01g0693800|Os01g0711400|Os08g0502700|Os03g0738400	http://www.genome.jp/kegg-bin/show_pathway?dosa00260/dosa:Os08t0502700-01%09red/dosa:Os01t0693800-01%09red/dosa:Os03t0738400-01%09red/dosa:Os01t0711400-01%09red
Ubiquitin mediated proteolysis	KEGG PATHWAY	dosa04120	5	125	0.00540467	0.0270234	Os05g0463900|Os03g0427900|Os09g0252800|Os09g0252700|Os02g0771100	http://www.genome.jp/kegg-bin/show_pathway?dosa04120/dosa:Os03t0427900-01%09red/dosa:Os02t0771100-01%09red/dosa:Os09t0252700-01%09red/dosa:Os09t0252800-01%09red/dosa:Os05t0463900-01%09red
Biosynthesis of amino acids	KEGG PATHWAY	dosa01230	7	244	0.00623527	0.0279985	Os02g0797500|Os01g0693800|Os06g0136600|Os03g0136900|Os12g0624000|Os06g0133800|Os03g0738400	http://www.genome.jp/kegg-bin/show_pathway?dosa01230/dosa:Os03t0738400-01%09red/dosa:Os06t0136600-01%09red/dosa:Os06t0133800-01%09red/dosa:Os12t0624000-01%09red/dosa:Os02t0797500-01%09red/dosa:Os01t0693800-01%09red/dosa:Os03t0136900-01%09red
Carbon fixation in photosynthetic organisms	KEGG PATHWAY	dosa00710	4	81	0.00625849	0.0279985	Os07g0496200|Os09g0315700|Os06g0133800|Os10g0503500	http://www.genome.jp/kegg-bin/show_pathway?dosa00710/dosa:Os09t0315700-01%09red/dosa:Os10t0503500-01%09red/dosa:Os07t0496200-01%09red/dosa:Os06t0133800-01%09red
Circadian rhythm - plant	KEGG PATHWAY	dosa04712	3	42	0.00681529	0.028965	Os03g0719800|Os02g0771100|Os02g0150800	http://www.genome.jp/kegg-bin/show_pathway?dosa04712/dosa:Os02t0771100-01%09red/dosa:Os03t0719800-01%09red/dosa:Os02t0150800-01%09red
Spliceosome	KEGG PATHWAY	dosa03040	6	195	0.00805263	0.0304675	Os07g0141600|Os02g0107000|Os02g0146400|Os03g0339100|Os02g0106966|Os03g0277300	http://www.genome.jp/kegg-bin/show_pathway?dosa03040/dosa:Os03t0339100-01%09red/dosa:Os07t0141600-01%09red/dosa:Os03t0277300-01%09red/dosa:Os02t0146400-01%09red/dosa:Os02t0107000-01%09red/dosa:Os02t0106966-00%09red
Arachidonic acid metabolism	KEGG PATHWAY	dosa00590	2	14	0.00814453	0.0304675	Os04g0457500|Os03g0810900	http://www.genome.jp/kegg-bin/show_pathway?dosa00590/dosa:Os04t0457500-01%09red/dosa:Os03t0810900-01%09red
Peroxisome	KEGG PATHWAY	dosa04146	4	88	0.00824414	0.0304675	Os06g0158000|Os08g0500100|Os01g0655800|Os08g0502700	http://www.genome.jp/kegg-bin/show_pathway?dosa04146/dosa:Os01t0655800-01%09red/dosa:Os08t0500100-01%09red/dosa:Os06t0158000-01%09red/dosa:Os08t0502700-01%09red
Purine metabolism	KEGG PATHWAY	dosa00230	4	101	0.0129406	0.0458313	Os08g0326600|Os03g0712700|Os09g0442600|Os07g0693500	http://www.genome.jp/kegg-bin/show_pathway?dosa00230/dosa:Os09t0442600-01%09red/dosa:Os03t0712700-01%09red/dosa:Os08t0326600-01%09red/dosa:Os07t0693500-01%09red
Citrate cycle (TCA cycle)	KEGG PATHWAY	dosa00020	3	57	0.0149612	0.050868	Os07g0134800|Os03g0337900|Os03g0136900	http://www.genome.jp/kegg-bin/show_pathway?dosa00020/dosa:Os03t0337900-01%09red/dosa:Os07t0134800-01%09red/dosa:Os03t0136900-01%09red
Ether lipid metabolism	KEGG PATHWAY	dosa00565	2	27	0.0256131	0.0837353	Os01g0172400|Os03g0810900	http://www.genome.jp/kegg-bin/show_pathway?dosa00565/dosa:Os01t0172400-01%09red/dosa:Os03t0810900-01%09red
ABC transporters	KEGG PATHWAY	dosa02010	2	34	0.0382214	0.120327	Os01g0695700|Os08g0564300	http://www.genome.jp/kegg-bin/show_pathway?dosa02010/dosa:Os01t0695700-00%09red/dosa:Os08t0564300-01%09red
Nitrogen metabolism	KEGG PATHWAY	dosa00910	2	36	0.0421783	0.128041	Os01g0357100|Os07g0658400	http://www.genome.jp/kegg-bin/show_pathway?dosa00910/dosa:Os01t0357100-01%09red/dosa:Os07t0658400-01%09red
Autophagy - other	KEGG PATHWAY	dosa04136	2	37	0.0442118	0.129586	Os12g0110000|Os06g0574500	http://www.genome.jp/kegg-bin/show_pathway?dosa04136/dosa:Os06t0574500-01%09red/dosa:Os12t0110000-00%09red
Amino sugar and nucleotide sugar metabolism	KEGG PATHWAY	dosa00520	4	157	0.0505871	0.14333	Os03g0712700|Os05g0415700|Os03g0599800|Os08g0237200	http://www.genome.jp/kegg-bin/show_pathway?dosa00520/dosa:Os03t0599800-01%09red/dosa:Os03t0712700-01%09red/dosa:Os08t0237200-01%09red/dosa:Os05t0415700-01%09red
Glycosphingolipid biosynthesis - ganglio series	KEGG PATHWAY	dosa00604	1	6	0.0585819	0.160628	Os05g0415700	http://www.genome.jp/kegg-bin/show_pathway?dosa00604/dosa:Os05t0415700-01%09red
Fatty acid biosynthesis	KEGG PATHWAY	dosa00061	2	46	0.0640306	0.170081	Os06g0158000|Os01g0655800	http://www.genome.jp/kegg-bin/show_pathway?dosa00061/dosa:Os01t0655800-01%09red/dosa:Os06t0158000-01%09red
Alanine, aspartate and glutamate metabolism	KEGG PATHWAY	dosa00250	2	51	0.0760971	0.196008	Os02g0797500|Os08g0502700	http://www.genome.jp/kegg-bin/show_pathway?dosa00250/dosa:Os08t0502700-01%09red/dosa:Os02t0797500-01%09red
Fatty acid degradation	KEGG PATHWAY	dosa00071	2	52	0.0785909	0.196477	Os06g0158000|Os01g0655800	http://www.genome.jp/kegg-bin/show_pathway?dosa00071/dosa:Os01t0655800-01%09red/dosa:Os06t0158000-01%09red
Cysteine and methionine metabolism	KEGG PATHWAY	dosa00270	3	119	0.0881389	0.204509	Os02g0797500|Os12g0624000|Os11g0216900	http://www.genome.jp/kegg-bin/show_pathway?dosa00270/dosa:Os12t0624000-01%09red/dosa:Os02t0797500-01%09red/dosa:Os11t0216900-01%09red
Galactose metabolism	KEGG PATHWAY	dosa00052	2	56	0.0888133	0.204509	Os01g0952600|Os03g0712700	http://www.genome.jp/kegg-bin/show_pathway?dosa00052/dosa:Os03t0712700-01%09red/dosa:Os01t0952600-01%09red
Glycosphingolipid biosynthesis - globo and isoglobo series	KEGG PATHWAY	dosa00603	1	10	0.0905081	0.204509	Os05g0415700	http://www.genome.jp/kegg-bin/show_pathway?dosa00603/dosa:Os05t0415700-01%09red
Pentose phosphate pathway	KEGG PATHWAY	dosa00030	2	57	0.0914278	0.204509	Os03g0712700|Os06g0133800	http://www.genome.jp/kegg-bin/show_pathway?dosa00030/dosa:Os03t0712700-01%09red/dosa:Os06t0133800-01%09red
2-Oxocarboxylic acid metabolism	KEGG PATHWAY	dosa01210	2	58	0.0940645	0.205012	Os02g0797500|Os03g0136900	http://www.genome.jp/kegg-bin/show_pathway?dosa01210/dosa:Os02t0797500-01%09red/dosa:Os03t0136900-01%09red
Glycosaminoglycan degradation	KEGG PATHWAY	dosa00531	1	13	0.113742	0.241703	Os05g0415700	http://www.genome.jp/kegg-bin/show_pathway?dosa00531/dosa:Os05t0415700-01%09red
Vitamin B6 metabolism	KEGG PATHWAY	dosa00750	1	14	0.121355	0.25159	Os01g0693800	http://www.genome.jp/kegg-bin/show_pathway?dosa00750/dosa:Os01t0693800-01%09red
Glycolysis / Gluconeogenesis	KEGG PATHWAY	dosa00010	3	145	0.135146	0.27351	Os03g0712700|Os06g0136600|Os03g0305100	http://www.genome.jp/kegg-bin/show_pathway?dosa00010/dosa:Os03t0712700-01%09red/dosa:Os03t0305100-01%09red/dosa:Os06t0136600-01%09red
Fatty acid metabolism	KEGG PATHWAY	dosa01212	2	78	0.150668	0.285522	Os06g0158000|Os01g0655800	http://www.genome.jp/kegg-bin/show_pathway?dosa01212/dosa:Os01t0655800-01%09red/dosa:Os06t0158000-01%09red
Linoleic acid metabolism	KEGG PATHWAY	dosa00591	1	18	0.151159	0.285522	Os03g0810900	http://www.genome.jp/kegg-bin/show_pathway?dosa00591/dosa:Os03t0810900-01%09red
One carbon pool by folate	KEGG PATHWAY	dosa00670	1	18	0.151159	0.285522	Os03g0738400	http://www.genome.jp/kegg-bin/show_pathway?dosa00670/dosa:Os03t0738400-01%09red
Glycerolipid metabolism	KEGG PATHWAY	dosa00561	2	81	0.159659	0.287405	Os09g0423600|Os03g0810900	http://www.genome.jp/kegg-bin/show_pathway?dosa00561/dosa:Os03t0810900-01%09red/dosa:Os09t0423600-01%09red
Taurine and hypotaurine metabolism	KEGG PATHWAY	dosa00430	1	20	0.165681	0.287405	Os04g0457500	http://www.genome.jp/kegg-bin/show_pathway?dosa00430/dosa:Os04t0457500-01%09red
Stilbenoid, diarylheptanoid and gingerol biosynthesis	KEGG PATHWAY	dosa00945	1	20	0.165681	0.287405	Os05g0494000	http://www.genome.jp/kegg-bin/show_pathway?dosa00945/dosa:Os05t0494000-01%09red
Selenocompound metabolism	KEGG PATHWAY	dosa00450	1	20	0.165681	0.287405	Os12g0624000	http://www.genome.jp/kegg-bin/show_pathway?dosa00450/dosa:Os12t0624000-01%09red
MAPK signaling pathway - plant	KEGG PATHWAY	dosa04016	3	167	0.180192	0.295851	Os02g0172600|Os03g0285800|Os05g0528000	http://www.genome.jp/kegg-bin/show_pathway?dosa04016/dosa:Os02t0172600-00%09red/dosa:Os03t0285800-01%09red/dosa:Os05t0528000-01%09red
RNA transport	KEGG PATHWAY	dosa03013	3	167	0.180192	0.295851	Os04g0504800|Os02g0142500|Os09g0115400	http://www.genome.jp/kegg-bin/show_pathway?dosa03013/dosa:Os02t0142500-00%09red/dosa:Os04t0504800-01%09red/dosa:Os09t0115400-01%09red
Ribosome biogenesis in eukaryotes	KEGG PATHWAY	dosa03008	2	88	0.180991	0.295851	Os03g0333100|Os04g0548300	http://www.genome.jp/kegg-bin/show_pathway?dosa03008/dosa:Os04t0548300-01%09red/dosa:Os03t0333100-01%09red
Isoquinoline alkaloid biosynthesis	KEGG PATHWAY	dosa00950	1	26	0.207777	0.333228	Os02g0797500	http://www.genome.jp/kegg-bin/show_pathway?dosa00950/dosa:Os02t0797500-01%09red
Sphingolipid metabolism	KEGG PATHWAY	dosa00600	1	27	0.214585	0.337772	Os01g0952600	http://www.genome.jp/kegg-bin/show_pathway?dosa00600/dosa:Os01t0952600-01%09red
Cutin, suberine and wax biosynthesis	KEGG PATHWAY	dosa00073	1	29	0.228025	0.346109	Os10g0471100	http://www.genome.jp/kegg-bin/show_pathway?dosa00073/dosa:Os10t0471100-01%09red
Tropane, piperidine and pyridine alkaloid biosynthesis	KEGG PATHWAY	dosa00960	1	29	0.228025	0.346109	Os02g0797500	http://www.genome.jp/kegg-bin/show_pathway?dosa00960/dosa:Os02t0797500-01%09red
Plant-pathogen interaction	KEGG PATHWAY	dosa04626	3	192	0.235398	0.351033	Os02g0513000|Os01g0624500|Os05g0528000	http://www.genome.jp/kegg-bin/show_pathway?dosa04626/dosa:Os05t0528000-01%09red/dosa:Os02t0513000-01%09red/dosa:Os01t0624500-01%09red
Propanoate metabolism	KEGG PATHWAY	dosa00640	1	31	0.241236	0.353535	Os07g0188800	http://www.genome.jp/kegg-bin/show_pathway?dosa00640/dosa:Os07t0188800-01%09red
Glycerophospholipid metabolism	KEGG PATHWAY	dosa00564	2	109	0.246873	0.355665	Os01g0172400|Os03g0810900	http://www.genome.jp/kegg-bin/show_pathway?dosa00564/dosa:Os01t0172400-01%09red/dosa:Os03t0810900-01%09red
Carotenoid biosynthesis	KEGG PATHWAY	dosa00906	1	33	0.254221	0.357277	Os10g0546600	http://www.genome.jp/kegg-bin/show_pathway?dosa00906/dosa:Os10t0546600-01%09red
Glutathione metabolism	KEGG PATHWAY	dosa00480	2	112	0.256399	0.357277	Os04g0457500|Os01g0966000	http://www.genome.jp/kegg-bin/show_pathway?dosa00480/dosa:Os01t0966000-01%09red/dosa:Os04t0457500-01%09red
Arginine biosynthesis	KEGG PATHWAY	dosa00220	1	35	0.266985	0.366028	Os02g0797500	http://www.genome.jp/kegg-bin/show_pathway?dosa00220/dosa:Os02t0797500-01%09red
Oxidative phosphorylation	KEGG PATHWAY	dosa00190	2	118	0.275461	0.371654	Os07g0645400|Os07g0134800	http://www.genome.jp/kegg-bin/show_pathway?dosa00190/dosa:Os07t0645400-01%09red/dosa:Os07t0134800-01%09red
Sulfur metabolism	KEGG PATHWAY	dosa00920	1	40	0.297951	0.385653	Os07g0509800	http://www.genome.jp/kegg-bin/show_pathway?dosa00920/dosa:Os07t0509800-01%09red
Flavonoid biosynthesis	KEGG PATHWAY	dosa00941	1	41	0.303985	0.385653	Os05g0494000	http://www.genome.jp/kegg-bin/show_pathway?dosa00941/dosa:Os05t0494000-01%09red
Steroid biosynthesis	KEGG PATHWAY	dosa00100	1	41	0.303985	0.385653	Os03g0810900	http://www.genome.jp/kegg-bin/show_pathway?dosa00100/dosa:Os03t0810900-01%09red
Mismatch repair	KEGG PATHWAY	dosa03430	1	41	0.303985	0.385653	Os04g0680700	http://www.genome.jp/kegg-bin/show_pathway?dosa03430/dosa:Os04t0680700-01%09red
Porphyrin and chlorophyll metabolism	KEGG PATHWAY	dosa00860	1	44	0.321781	0.395631	Os08g0532200	http://www.genome.jp/kegg-bin/show_pathway?dosa00860/dosa:Os08t0532200-01%09red
Lysine degradation	KEGG PATHWAY	dosa00310	1	44	0.321781	0.395631	Os08g0180100	http://www.genome.jp/kegg-bin/show_pathway?dosa00310/dosa:Os08t0180100-01%09red
Phenylpropanoid biosynthesis	KEGG PATHWAY	dosa00940	3	231	0.325814	0.395631	Os03g0749300|Os09g0511600|Os05g0494000	http://www.genome.jp/kegg-bin/show_pathway?dosa00940/dosa:Os03t0749300-01%09red/dosa:Os09t0511600-01%09red/dosa:Os05t0494000-01%09red
Tyrosine metabolism	KEGG PATHWAY	dosa00350	1	46	0.333393	0.397164	Os02g0797500	http://www.genome.jp/kegg-bin/show_pathway?dosa00350/dosa:Os02t0797500-01%09red
Phenylalanine metabolism	KEGG PATHWAY	dosa00360	1	47	0.339124	0.397164	Os02g0797500	http://www.genome.jp/kegg-bin/show_pathway?dosa00360/dosa:Os02t0797500-01%09red
Valine, leucine and isoleucine degradation	KEGG PATHWAY	dosa00280	1	48	0.344806	0.397164	Os07g0188800	http://www.genome.jp/kegg-bin/show_pathway?dosa00280/dosa:Os07t0188800-01%09red
beta-Alanine metabolism	KEGG PATHWAY	dosa00410	1	49	0.350439	0.397164	Os07g0188800	http://www.genome.jp/kegg-bin/show_pathway?dosa00410/dosa:Os07t0188800-01%09red
Phenylalanine, tyrosine and tryptophan biosynthesis	KEGG PATHWAY	dosa00400	1	49	0.350439	0.397164	Os02g0797500	http://www.genome.jp/kegg-bin/show_pathway?dosa00400/dosa:Os02t0797500-01%09red
alpha-Linolenic acid metabolism	KEGG PATHWAY	dosa00592	1	53	0.372493	0.416605	Os03g0810900	http://www.genome.jp/kegg-bin/show_pathway?dosa00592/dosa:Os03t0810900-01%09red
Ascorbate and aldarate metabolism	KEGG PATHWAY	dosa00053	1	57	0.393802	0.429143	Os02g0707100	http://www.genome.jp/kegg-bin/show_pathway?dosa00053/dosa:Os02t0707100-01%09red
Protein export	KEGG PATHWAY	dosa03060	1	57	0.393802	0.429143	Os02g0115900	http://www.genome.jp/kegg-bin/show_pathway?dosa03060/dosa:Os02t0115900-01%09red
Pyrimidine metabolism	KEGG PATHWAY	dosa00240	1	60	0.409308	0.440395	Os01g0747500	http://www.genome.jp/kegg-bin/show_pathway?dosa00240/dosa:Os01t0747500-01%09red
Arginine and proline metabolism	KEGG PATHWAY	dosa00330	1	64	0.42937	0.456205	Os02g0797500	http://www.genome.jp/kegg-bin/show_pathway?dosa00330/dosa:Os02t0797500-01%09red
Inositol phosphate metabolism	KEGG PATHWAY	dosa00562	1	67	0.443969	0.46517	Os07g0188800	http://www.genome.jp/kegg-bin/show_pathway?dosa00562/dosa:Os07t0188800-01%09red
Fructose and mannose metabolism	KEGG PATHWAY	dosa00051	1	68	0.448752	0.46517	Os08g0237200	http://www.genome.jp/kegg-bin/show_pathway?dosa00051/dosa:Os08t0237200-01%09red
Phosphatidylinositol signaling system	KEGG PATHWAY	dosa04070	1	77	0.489997	0.501804	Os03g0689100	http://www.genome.jp/kegg-bin/show_pathway?dosa04070/dosa:Os03t0689100-01%09red
Ribosome	KEGG PATHWAY	dosa03010	3	316	0.517444	0.523604	Os01g0328400|Os09g0452700|Os07g0523300	http://www.genome.jp/kegg-bin/show_pathway?dosa03010/dosa:Os07t0523300-01%09red/dosa:Os01t0328400-01%09red/dosa:Os09t0452700-00%09red
Plant hormone signal transduction	KEGG PATHWAY	dosa04075	1	249	0.88506	0.88506	Os05g0449500	http://www.genome.jp/kegg-bin/show_pathway?dosa04075/dosa:Os05t0449500-01%09red

## Sheet: E+ML vs. E-ML
#Term	Database	ID	Input number	Background number	P-Value	Corrected P-Value	Input	Hyperlink
Metabolic pathways	KEGG PATHWAY	dosa01100	59	2318	2.01666e-14	1.81499e-12	Os05g0555600|Os01g0693800|Os03g0340500|Os06g0133900|Os03g0290500|Os03g0720300|Os01g0952600|Os06g0662000|Os02g0621700|Os02g0101500|Os05g0517200|Os09g0531900|Os02g0797500|Os07g0693500|Os07g0695800|Os03g0278200|Os09g0441400|Os02g0627100|Os09g0315700|Os08g0326600|Os03g0815200|Os01g0300200|Os12g0566300|Os08g0301500|Os07g0134800|Os02g0650900|Os04g0610800|Os07g0645400|Os04g0457500|Os03g0316200|Os01g0655…	http://www.genome.jp/kegg-bin/show_pathway?dosa01100/dosa:Os09t0315700-01%09red/dosa:Os03t0340500-01%09red/dosa:Os02t0690800-01%09red/dosa:Os01t0911200-01%09red/dosa:Os05t0105000-01%09red/dosa:Os07t0693500-01%09red/dosa:Os08t0326600-01%09red/dosa:Os06t0662000-01%09red/dosa:Os09t0531900-01%09red/dosa:Os07t0509800-01%09red/dosa:Os07t0134800-01%09red/dosa:Os02t0650900-01%09red/dosa:Os05t0503300-02%0…
ABC transporters	KEGG PATHWAY	dosa02010	7	34	4.20783e-08	1.89352e-06	Os01g0723800|Os05g0196100|Os03g0142800|Os02g0693700|Os03g0280000|Os01g0534700|Os01g0356400	http://www.genome.jp/kegg-bin/show_pathway?dosa02010/dosa:Os01t0534700-00%09red/dosa:Os03t0280000-01%09red/dosa:Os01t0356400-01%09red/dosa:Os03t0142800-01%09red/dosa:Os02t0693700-01%09red/dosa:Os01t0723800-01%09red/dosa:Os05t0196100-01%09red
Aminoacyl-tRNA biosynthesis	KEGG PATHWAY	dosa00970	8	60	9.20939e-08	2.76282e-06	Os10g0182000|Os02g0778200|Os06g0245800|Os05g0163000|Os01g0120300|Os05g0558900|Os12g0443700|Os01g0153400	http://www.genome.jp/kegg-bin/show_pathway?dosa00970/dosa:Os10t0182000-01%09red/dosa:Os02t0778200-01%09red/dosa:Os06t0245800-01%09red/dosa:Os05t0558900-01%09red/dosa:Os01t0120300-00%09red/dosa:Os05t0163000-01%09red/dosa:Os01t0153400-01%09red/dosa:Os12t0443700-01%09red
Biosynthesis of secondary metabolites	KEGG PATHWAY	dosa01110	29	1211	5.28272e-07	1.18861e-05	Os05g0555600|Os01g0693800|Os06g0133900|Os03g0720300|Os04g0320100|Os02g0101500|Os02g0797500|Os07g0693500|Os07g0695800|Os09g0441400|Os02g0627100|Os01g0300200|Os12g0566300|Os07g0134800|Os04g0610800|Os01g0529800|Os06g0136600|Os02g0676000|Os03g0305100|Os05g0402700|Os02g0621700|Os09g0543100|Os10g0471100|Os02g0690800|Os03g0136900|Os05g0573700|Os09g0440300|Os07g0529000|Os05g0494000	http://www.genome.jp/kegg-bin/show_pathway?dosa01110/dosa:Os02t0690800-01%09red/dosa:Os06t0136600-01%09red/dosa:Os02t0676000-01%09red/dosa:Os07t0134800-01%09red/dosa:Os09t0440300-01%09red/dosa:Os07t0695800-01%09red/dosa:Os12t0566300-01%09red/dosa:Os02t0621700-01%09red/dosa:Os01t0693800-01%09red/dosa:Os07t0693500-01%09red/dosa:Os05t0494000-01%09red/dosa:Os05t0573700-01%09red/dosa:Os04t0320100-01%0…
Carbon metabolism	KEGG PATHWAY	dosa01200	13	273	8.59361e-07	1.54685e-05	Os09g0315700|Os05g0402700|Os07g0695800|Os05g0186300|Os06g0136600|Os03g0305100|Os03g0815200|Os02g0101500|Os02g0621700|Os07g0529000|Os03g0136900|Os07g0134800|Os02g0650900	http://www.genome.jp/kegg-bin/show_pathway?dosa01200/dosa:Os09t0315700-01%09red/dosa:Os07t0695800-01%09red/dosa:Os05t0402700-01%09red/dosa:Os06t0136600-01%09red/dosa:Os02t0621700-01%09red/dosa:Os03t0815200-01%09red/dosa:Os05t0186300-01%09red/dosa:Os07t0134800-01%09red/dosa:Os02t0650900-01%09red/dosa:Os03t0305100-01%09red/dosa:Os07t0529000-01%09red/dosa:Os02t0101500-01%09red/dosa:Os03t0136900-01%0…
Protein processing in endoplasmic reticulum	KEGG PATHWAY	dosa04141	11	210	2.52148e-06	3.78221e-05	Os10g0442600|Os03g0427900|Os02g0115900|Os11g0433500|Os03g0259300|Os03g0216600|Os03g0832200|Os04g0402100|Os03g0787300|Os01g0911200|Os01g0921200	http://www.genome.jp/kegg-bin/show_pathway?dosa04141/dosa:Os11t0433500-01%09red/dosa:Os01t0911200-01%09red/dosa:Os04t0402100-01%09red/dosa:Os02t0115900-01%09red/dosa:Os03t0832200-01%09red/dosa:Os01t0921200-01%09red/dosa:Os03t0259300-01%09red/dosa:Os10t0442600-01%09red/dosa:Os03t0787300-01%09red/dosa:Os03t0427900-01%09red/dosa:Os03t0216600-01%09red
Citrate cycle (TCA cycle)	KEGG PATHWAY	dosa00020	6	57	1.35168e-05	0.000173788	Os07g0695800|Os03g0136900|Os01g0300200|Os12g0566300|Os02g0621700|Os07g0134800	http://www.genome.jp/kegg-bin/show_pathway?dosa00020/dosa:Os01t0300200-01%09red/dosa:Os07t0695800-01%09red/dosa:Os12t0566300-01%09red/dosa:Os02t0621700-01%09red/dosa:Os07t0134800-01%09red/dosa:Os03t0136900-01%09red
Biosynthesis of amino acids	KEGG PATHWAY	dosa01230	9	244	0.000270347	0.00304141	Os02g0797500|Os05g0402700|Os06g0136600|Os05g0555600|Os01g0693800|Os02g0690800|Os06g0133900|Os03g0136900|Os05g0573700	http://www.genome.jp/kegg-bin/show_pathway?dosa01230/dosa:Os05t0402700-01%09red/dosa:Os02t0690800-01%09red/dosa:Os06t0136600-01%09red/dosa:Os06t0133900-01%09red/dosa:Os02t0797500-01%09red/dosa:Os01t0693800-01%09red/dosa:Os05t0555600-01%09red/dosa:Os05t0573700-01%09red/dosa:Os03t0136900-01%09red
Glyoxylate and dicarboxylate metabolism	KEGG PATHWAY	dosa00630	5	76	0.000560597	0.00560597	Os02g0101500|Os07g0529000|Os07g0658400|Os03g0305100|Os03g0136900	http://www.genome.jp/kegg-bin/show_pathway?dosa00630/dosa:Os03t0305100-01%09red/dosa:Os03t0136900-01%09red/dosa:Os07t0529000-01%09red/dosa:Os02t0101500-01%09red/dosa:Os07t0658400-01%09red
Alanine, aspartate and glutamate metabolism	KEGG PATHWAY	dosa00250	4	51	0.00110114	0.00991024	Os03g0720300|Os02g0797500|Os05g0555600|Os02g0650900	http://www.genome.jp/kegg-bin/show_pathway?dosa00250/dosa:Os05t0555600-01%09red/dosa:Os02t0650900-01%09red/dosa:Os02t0797500-01%09red/dosa:Os03t0720300-01%09red
2-Oxocarboxylic acid metabolism	KEGG PATHWAY	dosa01210	4	58	0.00172188	0.0140881	Os05g0573700|Os02g0797500|Os02g0690800|Os03g0136900	http://www.genome.jp/kegg-bin/show_pathway?dosa01210/dosa:Os02t0690800-01%09red/dosa:Os02t0797500-01%09red/dosa:Os05t0573700-01%09red/dosa:Os03t0136900-01%09red
RNA degradation	KEGG PATHWAY	dosa03018	5	108	0.00248243	0.0186182	Os01g0872700|Os06g0136600|Os04g0504800|Os02g0102900|Os09g0115400	http://www.genome.jp/kegg-bin/show_pathway?dosa03018/dosa:Os01t0872700-01%09red/dosa:Os06t0136600-01%09red/dosa:Os02t0102900-01%09red/dosa:Os04t0504800-01%09red/dosa:Os09t0115400-01%09red
Arginine biosynthesis	KEGG PATHWAY	dosa00220	3	35	0.00375937	0.0260236	Os02g0797500|Os02g0690800|Os02g0650900	http://www.genome.jp/kegg-bin/show_pathway?dosa00220/dosa:Os02t0650900-01%09red/dosa:Os02t0690800-01%09red/dosa:Os02t0797500-01%09red
Nitrogen metabolism	KEGG PATHWAY	dosa00910	3	36	0.00404812	0.0260236	Os05g0555600|Os07g0658400|Os02g0650900	http://www.genome.jp/kegg-bin/show_pathway?dosa00910/dosa:Os05t0555600-01%09red/dosa:Os02t0650900-01%09red/dosa:Os07t0658400-01%09red
N-Glycan biosynthesis	KEGG PATHWAY	dosa00510	3	40	0.00533605	0.0320163	Os03g0216600|Os01g0911200|Os01g0921200	http://www.genome.jp/kegg-bin/show_pathway?dosa00510/dosa:Os01t0921200-01%09red/dosa:Os01t0911200-01%09red/dosa:Os03t0216600-01%09red
Pyruvate metabolism	KEGG PATHWAY	dosa00620	4	85	0.00634173	0.0335739	Os09g0440300|Os09g0315700|Os05g0186300|Os03g0305100	http://www.genome.jp/kegg-bin/show_pathway?dosa00620/dosa:Os09t0315700-01%09red/dosa:Os09t0440300-01%09red/dosa:Os03t0305100-01%09red/dosa:Os05t0186300-01%09red
Phagosome	KEGG PATHWAY	dosa04145	4	85	0.00634173	0.0335739	Os04g0402100|Os02g0120800|Os06g0662000|Os03g0832200	http://www.genome.jp/kegg-bin/show_pathway?dosa04145/dosa:Os03t0832200-01%09red/dosa:Os02t0120800-01%09red/dosa:Os04t0402100-01%09red/dosa:Os06t0662000-01%09red
Taurine and hypotaurine metabolism	KEGG PATHWAY	dosa00430	2	20	0.0139825	0.0665537	Os03g0720300|Os04g0457500	http://www.genome.jp/kegg-bin/show_pathway?dosa00430/dosa:Os04t0457500-01%09red/dosa:Os03t0720300-01%09red
Starch and sucrose metabolism	KEGG PATHWAY	dosa00500	5	168	0.0145119	0.0665537	Os05g0517200|Os08g0301500|Os06g0194900|Os03g0736300|Os03g0340500	http://www.genome.jp/kegg-bin/show_pathway?dosa00500/dosa:Os06t0194900-01%09red/dosa:Os03t0340500-01%09red/dosa:Os03t0736300-01%09red/dosa:Os08t0301500-01%09red/dosa:Os05t0517200-01%09red
mRNA surveillance pathway	KEGG PATHWAY	dosa03015	4	110	0.0147897	0.0665537	Os04g0504800|Os05g0373900|Os04g0659900|Os09g0115400	http://www.genome.jp/kegg-bin/show_pathway?dosa03015/dosa:Os04t0659900-01%09red/dosa:Os05t0373900-01%09red/dosa:Os04t0504800-01%09red/dosa:Os09t0115400-01%09red
Arginine and proline metabolism	KEGG PATHWAY	dosa00330	3	64	0.0179354	0.076866	Os02g0797500|Os06g0131300|Os09g0440300	http://www.genome.jp/kegg-bin/show_pathway?dosa00330/dosa:Os09t0440300-01%09red/dosa:Os06t0131300-00%09red/dosa:Os02t0797500-01%09red
Ether lipid metabolism	KEGG PATHWAY	dosa00565	2	27	0.0236672	0.0943209	Os09g0543100|Os02g0676000	http://www.genome.jp/kegg-bin/show_pathway?dosa00565/dosa:Os02t0676000-01%09red/dosa:Os09t0543100-01%09red
Glycine, serine and threonine metabolism	KEGG PATHWAY	dosa00260	3	72	0.0241042	0.0943209	Os02g0101500|Os09g0440300|Os01g0693800	http://www.genome.jp/kegg-bin/show_pathway?dosa00260/dosa:Os09t0440300-01%09red/dosa:Os02t0101500-01%09red/dosa:Os01t0693800-01%09red
Spliceosome	KEGG PATHWAY	dosa03040	5	195	0.0253289	0.0949834	Os02g0146400|Os07g0644300|Os03g0717600|Os08g0127700|Os04g0348300	http://www.genome.jp/kegg-bin/show_pathway?dosa03040/dosa:Os04t0348300-01%09red/dosa:Os08t0127700-01%09red/dosa:Os07t0644300-02%09red/dosa:Os02t0146400-01%09red/dosa:Os03t0717600-01%09red
Cutin, suberine and wax biosynthesis	KEGG PATHWAY	dosa00073	2	29	0.0268174	0.0965425	Os08g0401500|Os10g0471100	http://www.genome.jp/kegg-bin/show_pathway?dosa00073/dosa:Os10t0471100-01%09red/dosa:Os08t0401500-01%09red
Glycerolipid metabolism	KEGG PATHWAY	dosa00561	3	81	0.0322438	0.107479	Os09g0440300|Os09g0423600|Os02g0676000	http://www.genome.jp/kegg-bin/show_pathway?dosa00561/dosa:Os02t0676000-01%09red/dosa:Os09t0440300-01%09red/dosa:Os09t0423600-01%09red
Carbon fixation in photosynthetic organisms	KEGG PATHWAY	dosa00710	3	81	0.0322438	0.107479	Os09g0315700|Os05g0402700|Os05g0186300	http://www.genome.jp/kegg-bin/show_pathway?dosa00710/dosa:Os09t0315700-01%09red/dosa:Os05t0402700-01%09red/dosa:Os05t0186300-01%09red
Glycolysis / Gluconeogenesis	KEGG PATHWAY	dosa00010	4	145	0.0350756	0.112743	Os09g0440300|Os05g0402700|Os06g0136600|Os03g0305100	http://www.genome.jp/kegg-bin/show_pathway?dosa00010/dosa:Os09t0440300-01%09red/dosa:Os05t0402700-01%09red/dosa:Os03t0305100-01%09red/dosa:Os06t0136600-01%09red
Ribosome biogenesis in eukaryotes	KEGG PATHWAY	dosa03008	3	88	0.0394429	0.122409	Os01g0872700|Os12g0170700|Os05g0574500	http://www.genome.jp/kegg-bin/show_pathway?dosa03008/dosa:Os12t0170700-01%09red/dosa:Os01t0872700-01%09red/dosa:Os05t0574500-01%09red
Endocytosis	KEGG PATHWAY	dosa04144	4	156	0.043667	0.131001	Os11g0104900|Os10g0495300|Os11g0104866|Os09g0543100	http://www.genome.jp/kegg-bin/show_pathway?dosa04144/dosa:Os11t0104900-00%09red/dosa:Os09t0543100-01%09red/dosa:Os10t0495300-01%09red/dosa:Os11t0104866-00%09red
Sulfur metabolism	KEGG PATHWAY	dosa00920	2	40	0.046824	0.135941	Os07g0509800|Os05g0503300	http://www.genome.jp/kegg-bin/show_pathway?dosa00920/dosa:Os05t0503300-02%09red/dosa:Os07t0509800-01%09red
RNA transport	KEGG PATHWAY	dosa03013	4	167	0.0533361	0.145462	Os05g0574500|Os04g0504800|Os04g0499300|Os09g0115400	http://www.genome.jp/kegg-bin/show_pathway?dosa03013/dosa:Os04t0499300-01%09red/dosa:Os05t0574500-01%09red/dosa:Os04t0504800-01%09red/dosa:Os09t0115400-01%09red
MAPK signaling pathway - plant	KEGG PATHWAY	dosa04016	4	167	0.0533361	0.145462	Os01g0360200|Os03g0794800|Os02g0820900|Os05g0528000	http://www.genome.jp/kegg-bin/show_pathway?dosa04016/dosa:Os02t0820900-01%09red/dosa:Os03t0794800-01%09red/dosa:Os05t0528000-01%09red/dosa:Os01t0360200-01%09red
Porphyrin and chlorophyll metabolism	KEGG PATHWAY	dosa00860	2	44	0.0551041	0.145864	Os04g0610800|Os04g0320100	http://www.genome.jp/kegg-bin/show_pathway?dosa00860/dosa:Os04t0320100-01%09red/dosa:Os04t0610800-01%09red
Phenylalanine metabolism	KEGG PATHWAY	dosa00360	2	47	0.0616242	0.156575	Os02g0797500|Os02g0627100	http://www.genome.jp/kegg-bin/show_pathway?dosa00360/dosa:Os02t0797500-01%09red/dosa:Os02t0627100-01%09red
Sesquiterpenoid and triterpenoid biosynthesis	KEGG PATHWAY	dosa00909	1	7	0.0639648	0.156575	Os11g0285000	http://www.genome.jp/kegg-bin/show_pathway?dosa00909/dosa:Os11t0285000-01%09red
Phenylalanine, tyrosine and tryptophan biosynthesis	KEGG PATHWAY	dosa00400	2	49	0.0661093	0.156575	Os02g0797500|Os06g0133900	http://www.genome.jp/kegg-bin/show_pathway?dosa00400/dosa:Os06t0133900-01%09red/dosa:Os02t0797500-01%09red
beta-Alanine metabolism	KEGG PATHWAY	dosa00410	2	49	0.0661093	0.156575	Os03g0720300|Os09g0440300	http://www.genome.jp/kegg-bin/show_pathway?dosa00410/dosa:Os09t0440300-01%09red/dosa:Os03t0720300-01%09red
Fatty acid degradation	KEGG PATHWAY	dosa00071	2	52	0.0730328	0.168537	Os09g0440300|Os01g0655800	http://www.genome.jp/kegg-bin/show_pathway?dosa00071/dosa:Os01t0655800-01%09red/dosa:Os09t0440300-01%09red
Oxidative phosphorylation	KEGG PATHWAY	dosa00190	3	118	0.0784163	0.176437	Os07g0645400|Os06g0662000|Os07g0134800	http://www.genome.jp/kegg-bin/show_pathway?dosa00190/dosa:Os07t0645400-01%09red/dosa:Os07t0134800-01%09red/dosa:Os06t0662000-01%09red
Galactose metabolism	KEGG PATHWAY	dosa00052	2	56	0.0826055	0.178024	Os01g0952600|Os03g0316200	http://www.genome.jp/kegg-bin/show_pathway?dosa00052/dosa:Os03t0316200-01%09red/dosa:Os01t0952600-01%09red
Protein export	KEGG PATHWAY	dosa03060	2	57	0.0850559	0.178024	Os01g0151200|Os02g0115900	http://www.genome.jp/kegg-bin/show_pathway?dosa03060/dosa:Os01t0151200-01%09red/dosa:Os02t0115900-01%09red
Ascorbate and aldarate metabolism	KEGG PATHWAY	dosa00053	2	57	0.0850559	0.178024	Os09g0440300|Os02g0707100	http://www.genome.jp/kegg-bin/show_pathway?dosa00053/dosa:Os09t0440300-01%09red/dosa:Os02t0707100-01%09red
Brassinosteroid biosynthesis	KEGG PATHWAY	dosa00905	1	13	0.109247	0.218495	Os09g0441400	http://www.genome.jp/kegg-bin/show_pathway?dosa00905/dosa:Os09t0441400-01%09red
AGE-RAGE signaling pathway in diabetic complications	KEGG PATHWAY	dosa04933	1	13	0.109247	0.218495	Os02g0120800	http://www.genome.jp/kegg-bin/show_pathway?dosa04933/dosa:Os02t0120800-01%09red
Arachidonic acid metabolism	KEGG PATHWAY	dosa00590	1	14	0.116579	0.223237	Os04g0457500	http://www.genome.jp/kegg-bin/show_pathway?dosa00590/dosa:Os04t0457500-01%09red
Vitamin B6 metabolism	KEGG PATHWAY	dosa00750	1	14	0.116579	0.223237	Os01g0693800	http://www.genome.jp/kegg-bin/show_pathway?dosa00750/dosa:Os01t0693800-01%09red
Linoleic acid metabolism	KEGG PATHWAY	dosa00591	1	18	0.14531	0.25708	Os03g0700700	http://www.genome.jp/kegg-bin/show_pathway?dosa00591/dosa:Os03t0700700-01%09red
One carbon pool by folate	KEGG PATHWAY	dosa00670	1	18	0.14531	0.25708	Os03g0815200	http://www.genome.jp/kegg-bin/show_pathway?dosa00670/dosa:Os03t0815200-01%09red
Other glycan degradation	KEGG PATHWAY	dosa00511	1	18	0.14531	0.25708	Os01g0952600	http://www.genome.jp/kegg-bin/show_pathway?dosa00511/dosa:Os01t0952600-01%09red
Amino sugar and nucleotide sugar metabolism	KEGG PATHWAY	dosa00520	3	157	0.145679	0.25708	Os09g0531900|Os03g0599800|Os03g0278200	http://www.genome.jp/kegg-bin/show_pathway?dosa00520/dosa:Os03t0599800-01%09red/dosa:Os09t0531900-01%09red/dosa:Os03t0278200-01%09red
Valine, leucine and isoleucine biosynthesis	KEGG PATHWAY	dosa00290	1	20	0.159325	0.265541	Os05g0573700	http://www.genome.jp/kegg-bin/show_pathway?dosa00290/dosa:Os05t0573700-01%09red
Stilbenoid, diarylheptanoid and gingerol biosynthesis	KEGG PATHWAY	dosa00945	1	20	0.159325	0.265541	Os05g0494000	http://www.genome.jp/kegg-bin/show_pathway?dosa00945/dosa:Os05t0494000-01%09red
Selenocompound metabolism	KEGG PATHWAY	dosa00450	1	20	0.159325	0.265541	Os05g0105000	http://www.genome.jp/kegg-bin/show_pathway?dosa00450/dosa:Os05t0105000-01%09red
Histidine metabolism	KEGG PATHWAY	dosa00340	1	21	0.166246	0.272039	Os09g0440300	http://www.genome.jp/kegg-bin/show_pathway?dosa00340/dosa:Os09t0440300-01%09red
Peroxisome	KEGG PATHWAY	dosa04146	2	88	0.169502	0.272414	Os08g0500100|Os01g0655800	http://www.genome.jp/kegg-bin/show_pathway?dosa04146/dosa:Os01t0655800-01%09red/dosa:Os08t0500100-01%09red
Isoquinoline alkaloid biosynthesis	KEGG PATHWAY	dosa00950	1	26	0.200009	0.312075	Os02g0797500	http://www.genome.jp/kegg-bin/show_pathway?dosa00950/dosa:Os02t0797500-01%09red
Sphingolipid metabolism	KEGG PATHWAY	dosa00600	1	27	0.206596	0.312075	Os01g0952600	http://www.genome.jp/kegg-bin/show_pathway?dosa00600/dosa:Os01t0952600-01%09red
Butanoate metabolism	KEGG PATHWAY	dosa00650	1	27	0.206596	0.312075	Os03g0720300	http://www.genome.jp/kegg-bin/show_pathway?dosa00650/dosa:Os03t0720300-01%09red
Purine metabolism	KEGG PATHWAY	dosa00230	2	101	0.20805	0.312075	Os08g0326600|Os07g0693500	http://www.genome.jp/kegg-bin/show_pathway?dosa00230/dosa:Os08t0326600-01%09red/dosa:Os07t0693500-01%09red
Plant-pathogen interaction	KEGG PATHWAY	dosa04626	3	192	0.21708	0.318787	Os02g0513000|Os01g0360200|Os05g0528000	http://www.genome.jp/kegg-bin/show_pathway?dosa04626/dosa:Os05t0528000-01%09red/dosa:Os02t0513000-01%09red/dosa:Os01t0360200-01%09red
Tropane, piperidine and pyridine alkaloid biosynthesis	KEGG PATHWAY	dosa00960	1	29	0.219608	0.318787	Os02g0797500	http://www.genome.jp/kegg-bin/show_pathway?dosa00960/dosa:Os02t0797500-01%09red
Glycerophospholipid metabolism	KEGG PATHWAY	dosa00564	2	109	0.2322	0.321796	Os09g0543100|Os02g0676000	http://www.genome.jp/kegg-bin/show_pathway?dosa00564/dosa:Os02t0676000-01%09red/dosa:Os09t0543100-01%09red
Pantothenate and CoA biosynthesis	KEGG PATHWAY	dosa00770	1	31	0.232408	0.321796	Os05g0573700	http://www.genome.jp/kegg-bin/show_pathway?dosa00770/dosa:Os05t0573700-01%09red
Propanoate metabolism	KEGG PATHWAY	dosa00640	1	31	0.232408	0.321796	Os02g0621700	http://www.genome.jp/kegg-bin/show_pathway?dosa00640/dosa:Os02t0621700-01%09red
Cysteine and methionine metabolism	KEGG PATHWAY	dosa00270	2	119	0.262598	0.358088	Os02g0797500|Os11g0216900	http://www.genome.jp/kegg-bin/show_pathway?dosa00270/dosa:Os02t0797500-01%09red/dosa:Os11t0216900-01%09red
Fatty acid elongation	KEGG PATHWAY	dosa00062	1	38	0.275583	0.370186	Os01g0529800	http://www.genome.jp/kegg-bin/show_pathway?dosa00062/dosa:Os01t0529800-01%09red
RNA polymerase	KEGG PATHWAY	dosa03020	1	40	0.287468	0.380472	Os05g0151000	http://www.genome.jp/kegg-bin/show_pathway?dosa03020/dosa:Os05t0151000-00%09red
Flavonoid biosynthesis	KEGG PATHWAY	dosa00941	1	41	0.293337	0.382614	Os05g0494000	http://www.genome.jp/kegg-bin/show_pathway?dosa00941/dosa:Os05t0494000-01%09red
Circadian rhythm - plant	KEGG PATHWAY	dosa04712	1	42	0.299158	0.384039	Os01g0182600	http://www.genome.jp/kegg-bin/show_pathway?dosa04712/dosa:Os01t0182600-01%09red
Phenylpropanoid biosynthesis	KEGG PATHWAY	dosa00940	3	231	0.302964	0.384039	Os01g0591300|Os02g0627100|Os05g0494000	http://www.genome.jp/kegg-bin/show_pathway?dosa00940/dosa:Os02t0627100-01%09red/dosa:Os01t0591300-01%09red/dosa:Os05t0494000-01%09red
Lysine degradation	KEGG PATHWAY	dosa00310	1	44	0.310658	0.386363	Os09g0440300	http://www.genome.jp/kegg-bin/show_pathway?dosa00310/dosa:Os09t0440300-01%09red
Basal transcription factors	KEGG PATHWAY	dosa03022	1	45	0.316337	0.386363	Os06g0645800	http://www.genome.jp/kegg-bin/show_pathway?dosa03022/dosa:Os06t0645800-01%09red
Fatty acid biosynthesis	KEGG PATHWAY	dosa00061	1	46	0.321969	0.386363	Os01g0655800	http://www.genome.jp/kegg-bin/show_pathway?dosa00061/dosa:Os01t0655800-01%09red
Tyrosine metabolism	KEGG PATHWAY	dosa00350	1	46	0.321969	0.386363	Os02g0797500	http://www.genome.jp/kegg-bin/show_pathway?dosa00350/dosa:Os02t0797500-01%09red
Ubiquinone and other terpenoid-quinone biosynthesis	KEGG PATHWAY	dosa00130	1	47	0.327555	0.387894	Os07g0576000	http://www.genome.jp/kegg-bin/show_pathway?dosa00130/dosa:Os07t0576000-01%09red
Valine, leucine and isoleucine degradation	KEGG PATHWAY	dosa00280	1	48	0.333095	0.389332	Os09g0440300	http://www.genome.jp/kegg-bin/show_pathway?dosa00280/dosa:Os09t0440300-01%09red
Cyanoamino acid metabolism	KEGG PATHWAY	dosa00460	1	56	0.37581	0.433627	Os04g0457500	http://www.genome.jp/kegg-bin/show_pathway?dosa00460/dosa:Os04t0457500-01%09red
Pentose phosphate pathway	KEGG PATHWAY	dosa00030	1	57	0.380954	0.433998	Os05g0402700	http://www.genome.jp/kegg-bin/show_pathway?dosa00030/dosa:Os05t0402700-01%09red
Tryptophan metabolism	KEGG PATHWAY	dosa00380	1	60	0.396134	0.440149	Os09g0440300	http://www.genome.jp/kegg-bin/show_pathway?dosa00380/dosa:Os09t0440300-01%09red
Pyrimidine metabolism	KEGG PATHWAY	dosa00240	1	60	0.396134	0.440149	Os01g0951200	http://www.genome.jp/kegg-bin/show_pathway?dosa00240/dosa:Os01t0951200-01%09red
Proteasome	KEGG PATHWAY	dosa03050	1	66	0.425389	0.465883	Os06g0301300	http://www.genome.jp/kegg-bin/show_pathway?dosa03050/dosa:Os06t0301300-00%09red
Inositol phosphate metabolism	KEGG PATHWAY	dosa00562	1	67	0.430126	0.465883	Os03g0290500	http://www.genome.jp/kegg-bin/show_pathway?dosa00562/dosa:Os03t0290500-01%09red
Fructose and mannose metabolism	KEGG PATHWAY	dosa00051	1	68	0.434824	0.465883	Os05g0402700	http://www.genome.jp/kegg-bin/show_pathway?dosa00051/dosa:Os05t0402700-01%09red
Phosphatidylinositol signaling system	KEGG PATHWAY	dosa04070	1	77	0.475404	0.502043	Os03g0290500	http://www.genome.jp/kegg-bin/show_pathway?dosa04070/dosa:Os03t0290500-01%09red
Fatty acid metabolism	KEGG PATHWAY	dosa01212	1	78	0.47973	0.502043	Os01g0655800	http://www.genome.jp/kegg-bin/show_pathway?dosa01212/dosa:Os01t0655800-01%09red
Ribosome	KEGG PATHWAY	dosa03010	3	316	0.489089	0.505954	Os01g0328400|Os09g0452700|Os07g0523300	http://www.genome.jp/kegg-bin/show_pathway?dosa03010/dosa:Os07t0523300-01%09red/dosa:Os01t0328400-01%09red/dosa:Os09t0452700-00%09red
Glutathione metabolism	KEGG PATHWAY	dosa00480	1	112	0.60744	0.621245	Os04g0457500	http://www.genome.jp/kegg-bin/show_pathway?dosa00480/dosa:Os04t0457500-01%09red
Ubiquitin mediated proteolysis	KEGG PATHWAY	dosa04120	1	125	0.647544	0.65482	Os03g0427900	http://www.genome.jp/kegg-bin/show_pathway?dosa04120/dosa:Os03t0427900-01%09red
Plant hormone signal transduction	KEGG PATHWAY	dosa04075	1	249	0.874155	0.874155	Os02g0820900	http://www.genome.jp/kegg-bin/show_pathway?dosa04075/dosa:Os02t0820900-01%09red

## Sheet: E+NS vs. E-NS
#Term	Database	ID	Input number	Background number	P-Value	Corrected P-Value	Input	Hyperlink
Metabolic pathways	KEGG PATHWAY	dosa01100	65	2318	1.86193e-19	1.50817e-17	Os05g0517200|Os05g0405000|Os08g0562700|Os05g0519900|Os05g0555600|Os03g0749300|Os02g0184400|Os03g0720300|Os06g0662000|Os10g0363300|Os01g0952600|Os09g0422000|Os01g0851700|Os10g0184300|Os08g0532200|Os02g0797500|Os05g0402700|Os02g0621700|Os03g0278200|Os02g0575200|Os01g0570700|Os08g0237200|Os02g0627100|Os08g0326600|Os12g0624000|Os04g0650700|Os08g0301500|Os01g0711400|Os03g0712700|Os07g0134800|Os03g0713…	http://www.genome.jp/kegg-bin/show_pathway?dosa01100/dosa:Os06t0662000-01%09red/dosa:Os03t0712700-01%09red/dosa:Os07t0543100-00%09red/dosa:Os06t0136600-01%09red/dosa:Os07t0662900-01%09red/dosa:Os09t0422000-01%09red/dosa:Os08t0326600-01%09red/dosa:Os10t0546600-01%09red/dosa:Os01t0711400-01%09red/dosa:Os07t0509800-01%09red/dosa:Os04t0618200-01%09red/dosa:Os01t0371200-01%09red/dosa:Os07t0134800-01%0…
Aminoacyl-tRNA biosynthesis	KEGG PATHWAY	dosa00970	9	60	3.1765e-09	1.28648e-07	Os10g0182000|Os02g0778200|Os09g0503400|Os06g0103600|Os04g0398300|Os01g0120300|Os12g0443700|Os01g0153400|Os04g0643200	http://www.genome.jp/kegg-bin/show_pathway?dosa00970/dosa:Os10t0182000-01%09red/dosa:Os09t0503400-01%09red/dosa:Os02t0778200-01%09red/dosa:Os06t0103600-01%09red/dosa:Os01t0120300-00%09red/dosa:Os04t0643200-00%09red/dosa:Os04t0398300-01%09red/dosa:Os01t0153400-01%09red/dosa:Os12t0443700-01%09red
Biosynthesis of secondary metabolites	KEGG PATHWAY	dosa01110	30	1211	3.83907e-08	1.03655e-06	Os05g0555600|Os03g0749300|Os03g0720300|Os02g0621700|Os09g0422000|Os01g0851700|Os03g0305000|Os08g0532200|Os02g0797500|Os05g0402700|Os02g0627100|Os12g0624000|Os04g0650700|Os01g0711400|Os03g0712700|Os07g0134800|Os04g0610800|Os04g0106300|Os06g0136600|Os02g0676000|Os01g0172400|Os10g0363300|Os10g0546600|Os08g0237200|Os07g0662900|Os02g0559400|Os10g0471100|Os03g0136900|Os07g0675000|Os07g0529000	http://www.genome.jp/kegg-bin/show_pathway?dosa01110/dosa:Os03t0712700-01%09red/dosa:Os06t0136600-01%09red/dosa:Os07t0662900-01%09red/dosa:Os09t0422000-01%09red/dosa:Os10t0546600-01%09red/dosa:Os01t0711400-01%09red/dosa:Os04t0106300-01%09red/dosa:Os07t0134800-01%09red/dosa:Os04t0650700-01%09red/dosa:Os10t0471100-01%09red/dosa:Os03t0749300-01%09red/dosa:Os02t0621700-01%09red/dosa:Os01t0851700-01%0…
Starch and sucrose metabolism	KEGG PATHWAY	dosa00500	10	168	1.36766e-06	2.76952e-05	Os05g0517200|Os07g0662900|Os03g0749300|Os02g0184400|Os08g0301500|Os01g0851700|Os03g0712700|Os03g0736300|Os02g0117700|Os07g0543100	http://www.genome.jp/kegg-bin/show_pathway?dosa00500/dosa:Os03t0712700-01%09red/dosa:Os07t0543100-00%09red/dosa:Os05t0517200-01%09red/dosa:Os03t0749300-01%09red/dosa:Os07t0662900-01%09red/dosa:Os02t0117700-01%09red/dosa:Os08t0301500-01%09red/dosa:Os01t0851700-01%09red/dosa:Os03t0736300-01%09red/dosa:Os02t0184400-01%09red
Carbon metabolism	KEGG PATHWAY	dosa01200	11	273	1.45626e-05	0.000235915	Os05g0405000|Os05g0402700|Os01g0711400|Os06g0136600|Os03g0136900|Os04g0234600|Os03g0305000|Os02g0621700|Os07g0529000|Os07g0134800|Os10g0503500	http://www.genome.jp/kegg-bin/show_pathway?dosa01200/dosa:Os01t0711400-01%09red/dosa:Os10t0503500-01%09red/dosa:Os06t0136600-01%09red/dosa:Os03t0305000-01%09red/dosa:Os02t0621700-01%09red/dosa:Os04t0234600-01%09red/dosa:Os07t0134800-01%09red/dosa:Os05t0402700-01%09red/dosa:Os07t0529000-01%09red/dosa:Os05t0405000-01%09red/dosa:Os03t0136900-01%09red
Alanine, aspartate and glutamate metabolism	KEGG PATHWAY	dosa00250	5	51	7.25137e-05	0.000896848	Os03g0720300|Os02g0797500|Os01g0570700|Os04g0650700|Os05g0555600	http://www.genome.jp/kegg-bin/show_pathway?dosa00250/dosa:Os05t0555600-01%09red/dosa:Os04t0650700-01%09red/dosa:Os02t0797500-01%09red/dosa:Os03t0720300-01%09red/dosa:Os01t0570700-01%09red
Ubiquitin mediated proteolysis	KEGG PATHWAY	dosa04120	7	125	7.75054e-05	0.000896848	Os01g0369000|Os01g0104600|Os02g0101700|Os02g0771100|Os11g0497000|Os09g0252800|Os09g0252700	http://www.genome.jp/kegg-bin/show_pathway?dosa04120/dosa:Os09t0252700-01%09red/dosa:Os09t0252800-01%09red/dosa:Os11t0497000-01%09red/dosa:Os02t0101700-01%09red/dosa:Os02t0771100-01%09red/dosa:Os01t0104600-01%09red/dosa:Os01t0369000-01%09red
ABC transporters	KEGG PATHWAY	dosa02010	4	34	0.000207005	0.00209592	Os03g0142800|Os03g0280000|Os01g0356400|Os01g0695700	http://www.genome.jp/kegg-bin/show_pathway?dosa02010/dosa:Os01t0695700-00%09red/dosa:Os03t0142800-01%09red/dosa:Os03t0280000-01%09red/dosa:Os01t0356400-01%09red
RNA degradation	KEGG PATHWAY	dosa03018	6	108	0.000263417	0.00237075	Os02g0102900|Os01g0872700|Os05g0540300|Os01g0118100|Os06g0136600|Os09g0491772	http://www.genome.jp/kegg-bin/show_pathway?dosa03018/dosa:Os05t0540300-01%09red/dosa:Os06t0136600-01%09red/dosa:Os09t0491772-01%09red/dosa:Os01t0118100-01%09red/dosa:Os02t0102900-01%09red/dosa:Os01t0872700-01%09red
Oxidative phosphorylation	KEGG PATHWAY	dosa00190	6	118	0.000413746	0.00306283	Os07g0645400|Os04g0656100|Os10g0184300|Os06g0662000|Os07g0134800|Os03g0713400	http://www.genome.jp/kegg-bin/show_pathway?dosa00190/dosa:Os03t0713400-01%09red/dosa:Os10t0184300-01%09red/dosa:Os07t0134800-01%09red/dosa:Os06t0662000-01%09red/dosa:Os07t0645400-01%09red/dosa:Os04t0656100-01%09red
Glyoxylate and dicarboxylate metabolism	KEGG PATHWAY	dosa00630	5	76	0.000415941	0.00306283	Os01g0711400|Os07g0529000|Os07g0658400|Os03g0305000|Os03g0136900	http://www.genome.jp/kegg-bin/show_pathway?dosa00630/dosa:Os03t0305000-01%09red/dosa:Os01t0711400-01%09red/dosa:Os03t0136900-01%09red/dosa:Os07t0529000-01%09red/dosa:Os07t0658400-01%09red
Fatty acid metabolism	KEGG PATHWAY	dosa01212	5	78	0.000465495	0.00314209	Os05g0317200|Os06g0158000|Os01g0655800|Os07g0675000|Os10g0363300	http://www.genome.jp/kegg-bin/show_pathway?dosa01212/dosa:Os01t0655800-01%09red/dosa:Os05t0317200-01%09red/dosa:Os06t0158000-01%09red/dosa:Os07t0675000-01%09red/dosa:Os10t0363300-01%09red
Fatty acid biosynthesis	KEGG PATHWAY	dosa00061	4	46	0.000600724	0.00374297	Os05g0317200|Os06g0158000|Os01g0655800|Os10g0363300	http://www.genome.jp/kegg-bin/show_pathway?dosa00061/dosa:Os01t0655800-01%09red/dosa:Os05t0317200-01%09red/dosa:Os06t0158000-01%09red/dosa:Os10t0363300-01%09red
Fatty acid degradation	KEGG PATHWAY	dosa00071	4	52	0.000924055	0.00534632	Os05g0317200|Os06g0158000|Os01g0655800|Os07g0675000	http://www.genome.jp/kegg-bin/show_pathway?dosa00071/dosa:Os01t0655800-01%09red/dosa:Os05t0317200-01%09red/dosa:Os06t0158000-01%09red/dosa:Os07t0675000-01%09red
Endocytosis	KEGG PATHWAY	dosa04144	6	156	0.0016626	0.00897805	Os11g0104900|Os06g0687800|Os11g0104866|Os03g0112101|Os03g0246800|Os01g0172400	http://www.genome.jp/kegg-bin/show_pathway?dosa04144/dosa:Os01t0172400-01%09red/dosa:Os03t0246800-01%09red/dosa:Os11t0104866-00%09red/dosa:Os03t0112101-00%09red/dosa:Os11t0104900-00%09red/dosa:Os06t0687800-01%09red
Arginine and proline metabolism	KEGG PATHWAY	dosa00330	4	64	0.00190637	0.00965098	Os02g0797500|Os04g0671200|Os04g0106300|Os06g0131300	http://www.genome.jp/kegg-bin/show_pathway?dosa00330/dosa:Os04t0106300-01%09red/dosa:Os06t0131300-00%09red/dosa:Os02t0797500-01%09red/dosa:Os04t0671200-01%09red
Biosynthesis of amino acids	KEGG PATHWAY	dosa01230	7	244	0.00348161	0.0165888	Os02g0797500|Os05g0402700|Os04g0106300|Os05g0555600|Os06g0136600|Os03g0136900|Os12g0624000	http://www.genome.jp/kegg-bin/show_pathway?dosa01230/dosa:Os05t0402700-01%09red/dosa:Os06t0136600-01%09red/dosa:Os12t0624000-01%09red/dosa:Os02t0797500-01%09red/dosa:Os04t0106300-01%09red/dosa:Os05t0555600-01%09red/dosa:Os03t0136900-01%09red
Carbon fixation in photosynthetic organisms	KEGG PATHWAY	dosa00710	4	81	0.00428118	0.0192653	Os05g0405000|Os05g0402700|Os04g0234600|Os10g0503500	http://www.genome.jp/kegg-bin/show_pathway?dosa00710/dosa:Os04t0234600-01%09red/dosa:Os10t0503500-01%09red/dosa:Os05t0402700-01%09red/dosa:Os05t0405000-01%09red
Pyruvate metabolism	KEGG PATHWAY	dosa00620	4	85	0.00504074	0.0204699	Os05g0405000|Os10g0363300|Os03g0305000|Os10g0503500	http://www.genome.jp/kegg-bin/show_pathway?dosa00620/dosa:Os03t0305000-01%09red/dosa:Os10t0503500-01%09red/dosa:Os05t0405000-01%09red/dosa:Os10t0363300-01%09red
Circadian rhythm - plant	KEGG PATHWAY	dosa04712	3	42	0.00505429	0.0204699	Os01g0182600|Os03g0719800|Os02g0771100	http://www.genome.jp/kegg-bin/show_pathway?dosa04712/dosa:Os02t0771100-01%09red/dosa:Os01t0182600-01%09red/dosa:Os03t0719800-01%09red
Amino sugar and nucleotide sugar metabolism	KEGG PATHWAY	dosa00520	5	157	0.00858518	0.0331143	Os03g0712700|Os04g0618200|Os02g0117700|Os08g0237200|Os03g0278200	http://www.genome.jp/kegg-bin/show_pathway?dosa00520/dosa:Os04t0618200-01%09red/dosa:Os02t0117700-01%09red/dosa:Os03t0278200-01%09red/dosa:Os08t0237200-01%09red/dosa:Os03t0712700-01%09red
Cyanoamino acid metabolism	KEGG PATHWAY	dosa00460	3	56	0.0107019	0.0376894	Os03g0749300|Os04g0457500|Os04g0650700	http://www.genome.jp/kegg-bin/show_pathway?dosa00460/dosa:Os04t0650700-01%09red/dosa:Os04t0457500-01%09red/dosa:Os03t0749300-01%09red
Galactose metabolism	KEGG PATHWAY	dosa00052	3	56	0.0107019	0.0376894	Os01g0952600|Os03g0712700|Os02g0117700	http://www.genome.jp/kegg-bin/show_pathway?dosa00052/dosa:Os02t0117700-01%09red/dosa:Os01t0952600-01%09red/dosa:Os03t0712700-01%09red
Citrate cycle (TCA cycle)	KEGG PATHWAY	dosa00020	3	57	0.0112022	0.0378073	Os02g0621700|Os07g0134800|Os03g0136900	http://www.genome.jp/kegg-bin/show_pathway?dosa00020/dosa:Os02t0621700-01%09red/dosa:Os07t0134800-01%09red/dosa:Os03t0136900-01%09red
Taurine and hypotaurine metabolism	KEGG PATHWAY	dosa00430	2	20	0.0123404	0.0384452	Os03g0720300|Os04g0457500	http://www.genome.jp/kegg-bin/show_pathway?dosa00430/dosa:Os04t0457500-01%09red/dosa:Os03t0720300-01%09red
Selenocompound metabolism	KEGG PATHWAY	dosa00450	2	20	0.0123404	0.0384452	Os12g0624000|Os05g0105000	http://www.genome.jp/kegg-bin/show_pathway?dosa00450/dosa:Os12t0624000-01%09red/dosa:Os05t0105000-01%09red
Ether lipid metabolism	KEGG PATHWAY	dosa00565	2	27	0.0209377	0.062813	Os01g0172400|Os02g0676000	http://www.genome.jp/kegg-bin/show_pathway?dosa00565/dosa:Os02t0676000-01%09red/dosa:Os01t0172400-01%09red
Cutin, suberine and wax biosynthesis	KEGG PATHWAY	dosa00073	2	29	0.0237406	0.0686782	Os08g0401500|Os10g0471100	http://www.genome.jp/kegg-bin/show_pathway?dosa00073/dosa:Os10t0471100-01%09red/dosa:Os08t0401500-01%09red
Propanoate metabolism	KEGG PATHWAY	dosa00640	2	31	0.0266879	0.0745422	Os10g0363300|Os02g0621700	http://www.genome.jp/kegg-bin/show_pathway?dosa00640/dosa:Os02t0621700-01%09red/dosa:Os10t0363300-01%09red
Glycolysis / Gluconeogenesis	KEGG PATHWAY	dosa00010	4	145	0.0285472	0.0770774	Os03g0712700|Os05g0402700|Os06g0136600|Os03g0305000	http://www.genome.jp/kegg-bin/show_pathway?dosa00010/dosa:Os03t0305000-01%09red/dosa:Os03t0712700-01%09red/dosa:Os05t0402700-01%09red/dosa:Os06t0136600-01%09red
Phagosome	KEGG PATHWAY	dosa04145	3	85	0.0307282	0.0797069	Os02g0120800|Os06g0662000|Os10g0184300	http://www.genome.jp/kegg-bin/show_pathway?dosa04145/dosa:Os10t0184300-01%09red/dosa:Os02t0120800-01%09red/dosa:Os06t0662000-01%09red
Arginine biosynthesis	KEGG PATHWAY	dosa00220	2	35	0.0329957	0.0797069	Os02g0797500|Os04g0106300	http://www.genome.jp/kegg-bin/show_pathway?dosa00220/dosa:Os04t0106300-01%09red/dosa:Os02t0797500-01%09red
Ribosome biogenesis in eukaryotes	KEGG PATHWAY	dosa03008	3	88	0.0334572	0.0797069	Os01g0872700|Os12g0170700|Os07g0639800	http://www.genome.jp/kegg-bin/show_pathway?dosa03008/dosa:Os07t0639800-01%09red/dosa:Os12t0170700-01%09red/dosa:Os01t0872700-01%09red
Peroxisome	KEGG PATHWAY	dosa04146	3	88	0.0334572	0.0797069	Os05g0317200|Os06g0158000|Os01g0655800	http://www.genome.jp/kegg-bin/show_pathway?dosa04146/dosa:Os01t0655800-01%09red/dosa:Os05t0317200-01%09red/dosa:Os06t0158000-01%09red
Nitrogen metabolism	KEGG PATHWAY	dosa00910	2	36	0.0346551	0.0802019	Os05g0555600|Os07g0658400	http://www.genome.jp/kegg-bin/show_pathway?dosa00910/dosa:Os05t0555600-01%09red/dosa:Os07t0658400-01%09red
Sulfur metabolism	KEGG PATHWAY	dosa00920	2	40	0.041605	0.0936113	Os07g0509800|Os05g0503300	http://www.genome.jp/kegg-bin/show_pathway?dosa00920/dosa:Os05t0503300-02%09red/dosa:Os07t0509800-01%09red
Porphyrin and chlorophyll metabolism	KEGG PATHWAY	dosa00860	2	44	0.0490271	0.10733	Os04g0610800|Os08g0532200	http://www.genome.jp/kegg-bin/show_pathway?dosa00860/dosa:Os08t0532200-01%09red/dosa:Os04t0610800-01%09red
Phenylalanine metabolism	KEGG PATHWAY	dosa00360	2	47	0.0548825	0.116986	Os02g0797500|Os02g0627100	http://www.genome.jp/kegg-bin/show_pathway?dosa00360/dosa:Os02t0797500-01%09red/dosa:Os02t0627100-01%09red
beta-Alanine metabolism	KEGG PATHWAY	dosa00410	2	49	0.0589157	0.120638	Os03g0720300|Os04g0671200	http://www.genome.jp/kegg-bin/show_pathway?dosa00410/dosa:Os03t0720300-01%09red/dosa:Os04t0671200-01%09red
Glutathione metabolism	KEGG PATHWAY	dosa00480	3	112	0.0595743	0.120638	Os01g0371200|Os04g0457500|Os08g0562700	http://www.genome.jp/kegg-bin/show_pathway?dosa00480/dosa:Os01t0371200-01%09red/dosa:Os04t0457500-01%09red/dosa:Os08t0562700-01%09red
Plant-pathogen interaction	KEGG PATHWAY	dosa04626	4	192	0.0656505	0.129217	Os02g0513000|Os01g0360200|Os02g0685900|Os03g0758300	http://www.genome.jp/kegg-bin/show_pathway?dosa04626/dosa:Os02t0685900-00%09red/dosa:Os01t0360200-01%09red/dosa:Os02t0513000-01%09red/dosa:Os03t0758300-01%09red
Cysteine and methionine metabolism	KEGG PATHWAY	dosa00270	3	119	0.068559	0.129217	Os02g0797500|Os12g0624000|Os11g0216900	http://www.genome.jp/kegg-bin/show_pathway?dosa00270/dosa:Os12t0624000-01%09red/dosa:Os02t0797500-01%09red/dosa:Os11t0216900-01%09red
Spliceosome	KEGG PATHWAY	dosa03040	4	195	0.0685965	0.129217	Os03g0339100|Os07g0644300|Os02g0759800|Os03g0387000	http://www.genome.jp/kegg-bin/show_pathway?dosa03040/dosa:Os03t0339100-01%09red/dosa:Os02t0759800-01%09red/dosa:Os03t0387000-01%09red/dosa:Os07t0644300-02%09red
Pentose phosphate pathway	KEGG PATHWAY	dosa00030	2	57	0.0759985	0.139906	Os03g0712700|Os05g0402700	http://www.genome.jp/kegg-bin/show_pathway?dosa00030/dosa:Os03t0712700-01%09red/dosa:Os05t0402700-01%09red
2-Oxocarboxylic acid metabolism	KEGG PATHWAY	dosa01210	2	58	0.0782329	0.140819	Os02g0797500|Os03g0136900	http://www.genome.jp/kegg-bin/show_pathway?dosa01210/dosa:Os02t0797500-01%09red/dosa:Os03t0136900-01%09red
Pyrimidine metabolism	KEGG PATHWAY	dosa00240	2	60	0.0827626	0.145734	Os01g0951200|Os01g0570700	http://www.genome.jp/kegg-bin/show_pathway?dosa00240/dosa:Os01t0951200-01%09red/dosa:Os01t0570700-01%09red
Fructose and mannose metabolism	KEGG PATHWAY	dosa00051	2	68	0.10163	0.173195	Os08g0237200|Os05g0402700	http://www.genome.jp/kegg-bin/show_pathway?dosa00051/dosa:Os05t0402700-01%09red/dosa:Os08t0237200-01%09red
AGE-RAGE signaling pathway in diabetic complications	KEGG PATHWAY	dosa04933	1	13	0.102634	0.173195	Os02g0120800	http://www.genome.jp/kegg-bin/show_pathway?dosa04933/dosa:Os02t0120800-01%09red
Arachidonic acid metabolism	KEGG PATHWAY	dosa00590	1	14	0.10955	0.181092	Os04g0457500	http://www.genome.jp/kegg-bin/show_pathway?dosa00590/dosa:Os04t0457500-01%09red
Glycerolipid metabolism	KEGG PATHWAY	dosa00561	2	81	0.134427	0.21709	Os09g0423600|Os02g0676000	http://www.genome.jp/kegg-bin/show_pathway?dosa00561/dosa:Os02t0676000-01%09red/dosa:Os09t0423600-01%09red
Other glycan degradation	KEGG PATHWAY	dosa00511	1	18	0.136686	0.21709	Os01g0952600	http://www.genome.jp/kegg-bin/show_pathway?dosa00511/dosa:Os01t0952600-01%09red
Stilbenoid, diarylheptanoid and gingerol biosynthesis	KEGG PATHWAY	dosa00945	1	20	0.149944	0.233566	Os09g0422000	http://www.genome.jp/kegg-bin/show_pathway?dosa00945/dosa:Os09t0422000-01%09red
Folate biosynthesis	KEGG PATHWAY	dosa00790	1	24	0.175854	0.268757	Os06g0670000	http://www.genome.jp/kegg-bin/show_pathway?dosa00790/dosa:Os06t0670000-01%09red
Purine metabolism	KEGG PATHWAY	dosa00230	2	101	0.188472	0.276776	Os08g0326600|Os03g0712700	http://www.genome.jp/kegg-bin/show_pathway?dosa00230/dosa:Os03t0712700-01%09red/dosa:Os08t0326600-01%09red
Isoquinoline alkaloid biosynthesis	KEGG PATHWAY	dosa00950	1	26	0.188512	0.276776	Os02g0797500	http://www.genome.jp/kegg-bin/show_pathway?dosa00950/dosa:Os02t0797500-01%09red
Butanoate metabolism	KEGG PATHWAY	dosa00650	1	27	0.194768	0.276776	Os03g0720300	http://www.genome.jp/kegg-bin/show_pathway?dosa00650/dosa:Os03t0720300-01%09red
Sphingolipid metabolism	KEGG PATHWAY	dosa00600	1	27	0.194768	0.276776	Os01g0952600	http://www.genome.jp/kegg-bin/show_pathway?dosa00600/dosa:Os01t0952600-01%09red
Tropane, piperidine and pyridine alkaloid biosynthesis	KEGG PATHWAY	dosa00960	1	29	0.207137	0.289277	Os02g0797500	http://www.genome.jp/kegg-bin/show_pathway?dosa00960/dosa:Os02t0797500-01%09red
Glycerophospholipid metabolism	KEGG PATHWAY	dosa00564	2	109	0.210854	0.289477	Os01g0172400|Os02g0676000	http://www.genome.jp/kegg-bin/show_pathway?dosa00564/dosa:Os02t0676000-01%09red/dosa:Os01t0172400-01%09red
Pantothenate and CoA biosynthesis	KEGG PATHWAY	dosa00770	1	31	0.219316	0.296077	Os02g0575200	http://www.genome.jp/kegg-bin/show_pathway?dosa00770/dosa:Os02t0575200-01%09red
Protein processing in endoplasmic reticulum	KEGG PATHWAY	dosa04141	3	210	0.226618	0.300919	Os05g0519900|Os01g0369000|Os03g0259300	http://www.genome.jp/kegg-bin/show_pathway?dosa04141/dosa:Os05t0519900-01%09red/dosa:Os01t0369000-01%09red/dosa:Os03t0259300-01%09red
Carotenoid biosynthesis	KEGG PATHWAY	dosa00906	1	33	0.231309	0.300933	Os10g0546600	http://www.genome.jp/kegg-bin/show_pathway?dosa00906/dosa:Os10t0546600-01%09red
Ribosome	KEGG PATHWAY	dosa03010	4	316	0.234059	0.300933	Os12g0167900|Os07g0523300|Os09g0452700|Os03g0337800	http://www.genome.jp/kegg-bin/show_pathway?dosa03010/dosa:Os07t0523300-01%09red/dosa:Os03t0337800-01%09red/dosa:Os09t0452700-00%09red/dosa:Os12t0167900-01%09red
Phenylpropanoid biosynthesis	KEGG PATHWAY	dosa00940	3	231	0.269715	0.338776	Os03g0749300|Os09g0422000|Os02g0627100	http://www.genome.jp/kegg-bin/show_pathway?dosa00940/dosa:Os09t0422000-01%09red/dosa:Os03t0749300-01%09red/dosa:Os02t0627100-01%09red
N-Glycan biosynthesis	KEGG PATHWAY	dosa00510	1	40	0.271857	0.338776	Os05g0519900	http://www.genome.jp/kegg-bin/show_pathway?dosa00510/dosa:Os05t0519900-01%09red
Flavonoid biosynthesis	KEGG PATHWAY	dosa00941	1	41	0.277473	0.340535	Os09g0422000	http://www.genome.jp/kegg-bin/show_pathway?dosa00941/dosa:Os09t0422000-01%09red
Lysine degradation	KEGG PATHWAY	dosa00310	1	44	0.294063	0.35551	Os08g0180100	http://www.genome.jp/kegg-bin/show_pathway?dosa00310/dosa:Os08t0180100-01%09red
Basal transcription factors	KEGG PATHWAY	dosa03022	1	45	0.299509	0.356768	Os01g0691600	http://www.genome.jp/kegg-bin/show_pathway?dosa03022/dosa:Os01t0691600-01%09red
Tyrosine metabolism	KEGG PATHWAY	dosa00350	1	46	0.304912	0.35794	Os02g0797500	http://www.genome.jp/kegg-bin/show_pathway?dosa00350/dosa:Os02t0797500-01%09red
Valine, leucine and isoleucine degradation	KEGG PATHWAY	dosa00280	1	48	0.315595	0.365188	Os07g0675000	http://www.genome.jp/kegg-bin/show_pathway?dosa00280/dosa:Os07t0675000-01%09red
Phenylalanine, tyrosine and tryptophan biosynthesis	KEGG PATHWAY	dosa00400	1	49	0.320874	0.366068	Os02g0797500	http://www.genome.jp/kegg-bin/show_pathway?dosa00400/dosa:Os02t0797500-01%09red
alpha-Linolenic acid metabolism	KEGG PATHWAY	dosa00592	1	53	0.341591	0.38429	Os02g0559400	http://www.genome.jp/kegg-bin/show_pathway?dosa00592/dosa:Os02t0559400-01%09red
RNA transport	KEGG PATHWAY	dosa03013	2	167	0.374528	0.415572	Os10g0569200|Os04g0499300	http://www.genome.jp/kegg-bin/show_pathway?dosa03013/dosa:Os04t0499300-01%09red/dosa:Os10t0569200-01%09red
Proteasome	KEGG PATHWAY	dosa03050	1	66	0.404667	0.442947	Os02g0784700	http://www.genome.jp/kegg-bin/show_pathway?dosa03050/dosa:Os02t0784700-00%09red
Nucleotide excision repair	KEGG PATHWAY	dosa03420	1	69	0.418346	0.451814	Os01g0691600	http://www.genome.jp/kegg-bin/show_pathway?dosa03420/dosa:Os01t0691600-01%09red
Glycine, serine and threonine metabolism	KEGG PATHWAY	dosa00260	1	72	0.431712	0.460114	Os01g0711400	http://www.genome.jp/kegg-bin/show_pathway?dosa00260/dosa:Os01t0711400-01%09red
Phosphatidylinositol signaling system	KEGG PATHWAY	dosa04070	1	77	0.453312	0.476861	Os03g0689100	http://www.genome.jp/kegg-bin/show_pathway?dosa04070/dosa:Os03t0689100-01%09red
Pentose and glucuronate interconversions	KEGG PATHWAY	dosa00040	1	80	0.465877	0.483795	Os02g0117700	http://www.genome.jp/kegg-bin/show_pathway?dosa00040/dosa:Os02t0117700-01%09red
mRNA surveillance pathway	KEGG PATHWAY	dosa03015	1	110	0.576736	0.591337	Os03g0852900	http://www.genome.jp/kegg-bin/show_pathway?dosa03015/dosa:Os03t0852900-01%09red
MAPK signaling pathway - plant	KEGG PATHWAY	dosa04016	1	167	0.728094	0.737195	Os01g0360200	http://www.genome.jp/kegg-bin/show_pathway?dosa04016/dosa:Os01t0360200-01%09red
Plant hormone signal transduction	KEGG PATHWAY	dosa04075	1	249	0.856321	0.856321	Os03g0132800	http://www.genome.jp/kegg-bin/show_pathway?dosa04075/dosa:Os03t0132800-01%09red

## Sheet: E+NL vs. E-NL
#Term	Database	ID	Input number	Background number	P-Value	Corrected P-Value	Input	Hyperlink
Metabolic pathways	KEGG PATHWAY	dosa01100	53	2318	1.47049e-14	1.04405e-12	Os05g0517200|Os10g0512400|Os05g0301500|Os01g0693800|Os02g0184400|Os02g0115700|Os06g0133900|Os06g0662000|Os02g0101500|Os01g0851700|Os10g0184300|Os02g0797500|Os05g0196800|Os03g0208900|Os04g0650800|Os01g0966000|Os03g0278200|Os02g0783700|Os06g0486800|Os11g0148500|Os07g0108300|Os04g0678700|Os07g0134800|Os03g0713400|Os04g0643200|Os01g0300200|Os07g0645400|Os04g0457500|Os11g0216900|Os01g0529800|Os02g0676…	http://www.genome.jp/kegg-bin/show_pathway?dosa01100/dosa:Os09t0315700-01%09red/dosa:Os03t0712700-01%09red/dosa:Os02t0690800-01%09red/dosa:Os08t0237200-01%09red/dosa:Os01t0851700-01%09red/dosa:Os02t0676000-01%09red/dosa:Os10t0546600-01%09red/dosa:Os05t0301500-01%09red/dosa:Os03t0337900-01%09red/dosa:Os07t0134800-01%09red/dosa:Os05t0503300-02%09red/dosa:Os03t0429800-01%09red/dosa:Os06t0662000-01%0…
Aminoacyl-tRNA biosynthesis	KEGG PATHWAY	dosa00970	8	60	2.23748e-08	7.94306e-07	Os02g0778200|Os09g0503400|Os08g0538000|Os04g0398300|Os05g0163000|Os12g0443700|Os01g0153400|Os04g0643200	http://www.genome.jp/kegg-bin/show_pathway?dosa00970/dosa:Os09t0503400-01%09red/dosa:Os08t0538000-01%09red/dosa:Os02t0778200-01%09red/dosa:Os05t0163000-01%09red/dosa:Os04t0643200-00%09red/dosa:Os04t0398300-01%09red/dosa:Os01t0153400-01%09red/dosa:Os12t0443700-01%09red
Biosynthesis of secondary metabolites	KEGG PATHWAY	dosa01110	28	1211	3.68452e-08	8.72003e-07	Os10g0512400|Os01g0693800|Os03g0179900|Os02g0115700|Os06g0133900|Os02g0101500|Os01g0851700|Os02g0797500|Os03g0208900|Os11g0148500|Os02g0783700|Os01g0300200|Os07g0108300|Os03g0712700|Os07g0134800|Os01g0529800|Os02g0676000|Os08g0502700|Os07g0693500|Os02g0603800|Os04g0678700|Os01g0172400|Os10g0546600|Os08g0237200|Os02g0690800|Os03g0337900|Os03g0136900|Os03g0429800	http://www.genome.jp/kegg-bin/show_pathway?dosa01110/dosa:Os03t0712700-01%09red/dosa:Os02t0690800-01%09red/dosa:Os01t0851700-01%09red/dosa:Os02t0676000-01%09red/dosa:Os10t0546600-01%09red/dosa:Os03t0337900-01%09red/dosa:Os07t0134800-01%09red/dosa:Os03t0429800-01%09red/dosa:Os08t0502700-01%09red/dosa:Os11t0148500-02%09red/dosa:Os07t0108300-01%09red/dosa:Os03t0208900-01%09red/dosa:Os10t0512400-01%0…
Carbon metabolism	KEGG PATHWAY	dosa01200	12	273	7.42607e-07	1.31813e-05	Os09g0315700|Os04g0650800|Os11g0148500|Os02g0115700|Os08g0502700|Os03g0337900|Os03g0136900|Os07g0108300|Os08g0447000|Os06g0486800|Os02g0101500|Os07g0134800	http://www.genome.jp/kegg-bin/show_pathway?dosa01200/dosa:Os09t0315700-01%09red/dosa:Os06t0486800-01%09red/dosa:Os02t0101500-01%09red/dosa:Os08t0447000-01%09red/dosa:Os04t0650800-01%09red/dosa:Os03t0337900-01%09red/dosa:Os07t0134800-01%09red/dosa:Os02t0115700-01%09red/dosa:Os08t0502700-01%09red/dosa:Os11t0148500-02%09red/dosa:Os07t0108300-01%09red/dosa:Os03t0136900-01%09red
Glyoxylate and dicarboxylate metabolism	KEGG PATHWAY	dosa00630	7	76	1.72841e-06	2.45434e-05	Os07g0658400|Os02g0115700|Os08g0502700|Os03g0136900|Os07g0108300|Os06g0486800|Os02g0101500	http://www.genome.jp/kegg-bin/show_pathway?dosa00630/dosa:Os07t0658400-01%09red/dosa:Os02t0101500-01%09red/dosa:Os06t0486800-01%09red/dosa:Os02t0115700-01%09red/dosa:Os08t0502700-01%09red/dosa:Os07t0108300-01%09red/dosa:Os03t0136900-01%09red
Protein processing in endoplasmic reticulum	KEGG PATHWAY	dosa04141	10	210	3.19834e-06	3.78471e-05	Os10g0442600|Os01g0369000|Os03g0427900|Os02g0664200|Os05g0301500|Os11g0433500|Os03g0832200|Os04g0402100|Os03g0787300|Os03g0277300	http://www.genome.jp/kegg-bin/show_pathway?dosa04141/dosa:Os11t0433500-01%09red/dosa:Os04t0402100-01%09red/dosa:Os03t0832200-01%09red/dosa:Os03t0277300-01%09red/dosa:Os05t0301500-01%09red/dosa:Os10t0442600-01%09red/dosa:Os03t0787300-01%09red/dosa:Os02t0664200-01%09red/dosa:Os03t0427900-01%09red/dosa:Os01t0369000-01%09red
Glycine, serine and threonine metabolism	KEGG PATHWAY	dosa00260	6	72	1.64986e-05	0.000167343	Os04g0650800|Os01g0693800|Os08g0502700|Os07g0108300|Os08g0447000|Os02g0101500	http://www.genome.jp/kegg-bin/show_pathway?dosa00260/dosa:Os02t0101500-01%09red/dosa:Os08t0447000-01%09red/dosa:Os01t0693800-01%09red/dosa:Os04t0650800-01%09red/dosa:Os08t0502700-01%09red/dosa:Os07t0108300-01%09red
Biosynthesis of amino acids	KEGG PATHWAY	dosa01230	9	244	6.81861e-05	0.000605152	Os02g0797500|Os04g0650800|Os11g0148500|Os01g0693800|Os02g0690800|Os06g0133900|Os03g0136900|Os08g0447000|Os07g0108300	http://www.genome.jp/kegg-bin/show_pathway?dosa01230/dosa:Os02t0690800-01%09red/dosa:Os06t0133900-01%09red/dosa:Os08t0447000-01%09red/dosa:Os02t0797500-01%09red/dosa:Os01t0693800-01%09red/dosa:Os04t0650800-01%09red/dosa:Os11t0148500-02%09red/dosa:Os07t0108300-01%09red/dosa:Os03t0136900-01%09red
ABC transporters	KEGG PATHWAY	dosa02010	4	34	0.000131887	0.00104044	Os07g0464600|Os03g0142800|Os01g0695700|Os01g0534700	http://www.genome.jp/kegg-bin/show_pathway?dosa02010/dosa:Os01t0695700-00%09red/dosa:Os03t0142800-01%09red/dosa:Os07t0464600-01%09red/dosa:Os01t0534700-00%09red
Oxidative phosphorylation	KEGG PATHWAY	dosa00190	6	118	0.000220803	0.0015677	Os07g0645400|Os04g0656100|Os10g0184300|Os06g0662000|Os07g0134800|Os03g0713400	http://www.genome.jp/kegg-bin/show_pathway?dosa00190/dosa:Os03t0713400-01%09red/dosa:Os10t0184300-01%09red/dosa:Os07t0134800-01%09red/dosa:Os06t0662000-01%09red/dosa:Os07t0645400-01%09red/dosa:Os04t0656100-01%09red
Ubiquitin mediated proteolysis	KEGG PATHWAY	dosa04120	6	125	0.000296999	0.00191699	Os03g0427900|Os01g0369000|Os01g0104600|Os11g0497000|Os09g0252800|Os09g0252700	http://www.genome.jp/kegg-bin/show_pathway?dosa04120/dosa:Os09t0252700-01%09red/dosa:Os09t0252800-01%09red/dosa:Os11t0497000-01%09red/dosa:Os03t0427900-01%09red/dosa:Os01t0104600-01%09red/dosa:Os01t0369000-01%09red
Peroxisome	KEGG PATHWAY	dosa04146	5	88	0.000460114	0.00272234	Os08g0502700|Os03g0429800|Os02g0115700|Os08g0500100|Os06g0158000	http://www.genome.jp/kegg-bin/show_pathway?dosa04146/dosa:Os08t0500100-01%09red/dosa:Os06t0158000-01%09red/dosa:Os08t0502700-01%09red/dosa:Os03t0429800-01%09red/dosa:Os02t0115700-01%09red
Citrate cycle (TCA cycle)	KEGG PATHWAY	dosa00020	4	57	0.000824393	0.00444539	Os07g0134800|Os01g0300200|Os03g0337900|Os03g0136900	http://www.genome.jp/kegg-bin/show_pathway?dosa00020/dosa:Os03t0337900-01%09red/dosa:Os01t0300200-01%09red/dosa:Os07t0134800-01%09red/dosa:Os03t0136900-01%09red
2-Oxocarboxylic acid metabolism	KEGG PATHWAY	dosa01210	4	58	0.000876555	0.00444539	Os07g0108300|Os02g0797500|Os02g0690800|Os03g0136900	http://www.genome.jp/kegg-bin/show_pathway?dosa01210/dosa:Os02t0690800-01%09red/dosa:Os02t0797500-01%09red/dosa:Os07t0108300-01%09red/dosa:Os03t0136900-01%09red
Amino sugar and nucleotide sugar metabolism	KEGG PATHWAY	dosa00520	6	157	0.000941112	0.0044546	Os08g0237200|Os03g0208900|Os03g0278200|Os02g0141300|Os03g0712700|Os02g0117700	http://www.genome.jp/kegg-bin/show_pathway?dosa00520/dosa:Os03t0712700-01%09red/dosa:Os03t0208900-01%09red/dosa:Os02t0117700-01%09red/dosa:Os08t0237200-01%09red/dosa:Os02t0141300-01%09red/dosa:Os03t0278200-01%09red
Starch and sucrose metabolism	KEGG PATHWAY	dosa00500	6	168	0.00131655	0.00584217	Os05g0517200|Os01g0749400|Os02g0184400|Os03g0712700|Os01g0851700|Os02g0117700	http://www.genome.jp/kegg-bin/show_pathway?dosa00500/dosa:Os03t0712700-01%09red/dosa:Os05t0517200-01%09red/dosa:Os01t0749400-02%09red/dosa:Os01t0851700-01%09red/dosa:Os02t0117700-01%09red/dosa:Os02t0184400-01%09red
Arginine biosynthesis	KEGG PATHWAY	dosa00220	3	35	0.00224173	0.00936252	Os07g0108300|Os02g0797500|Os02g0690800	http://www.genome.jp/kegg-bin/show_pathway?dosa00220/dosa:Os02t0690800-01%09red/dosa:Os02t0797500-01%09red/dosa:Os07t0108300-01%09red
Phagosome	KEGG PATHWAY	dosa04145	4	85	0.00332305	0.0131076	Os04g0402100|Os06g0662000|Os10g0184300|Os03g0832200	http://www.genome.jp/kegg-bin/show_pathway?dosa04145/dosa:Os10t0184300-01%09red/dosa:Os03t0832200-01%09red/dosa:Os04t0402100-01%09red/dosa:Os06t0662000-01%09red
Endocytosis	KEGG PATHWAY	dosa04144	5	156	0.00515537	0.0192648	Os03g0112101|Os01g0172400|Os03g0277300|Os11g0104900|Os11g0104866	http://www.genome.jp/kegg-bin/show_pathway?dosa04144/dosa:Os11t0104900-00%09red/dosa:Os01t0172400-01%09red/dosa:Os03t0277300-01%09red/dosa:Os11t0104866-00%09red/dosa:Os03t0112101-00%09red
Purine metabolism	KEGG PATHWAY	dosa00230	4	101	0.00597732	0.0205663	Os03g0712700|Os07g0693500|Os03g0429800|Os11g0148500	http://www.genome.jp/kegg-bin/show_pathway?dosa00230/dosa:Os03t0712700-01%09red/dosa:Os07t0693500-01%09red/dosa:Os11t0148500-02%09red/dosa:Os03t0429800-01%09red
Alanine, aspartate and glutamate metabolism	KEGG PATHWAY	dosa00250	3	51	0.00608298	0.0205663	Os07g0108300|Os02g0797500|Os08g0502700	http://www.genome.jp/kegg-bin/show_pathway?dosa00250/dosa:Os08t0502700-01%09red/dosa:Os02t0797500-01%09red/dosa:Os07t0108300-01%09red
mRNA surveillance pathway	KEGG PATHWAY	dosa03015	4	110	0.0079567	0.0256784	Os09g0249700|Os05g0373900|Os04g0659900|Os09g0115400	http://www.genome.jp/kegg-bin/show_pathway?dosa03015/dosa:Os04t0659900-01%09red/dosa:Os05t0373900-01%09red/dosa:Os09t0249700-01%09red/dosa:Os09t0115400-01%09red
Cysteine and methionine metabolism	KEGG PATHWAY	dosa00270	4	119	0.010324	0.0318696	Os02g0797500|Os08g0447000|Os04g0650800|Os11g0216900	http://www.genome.jp/kegg-bin/show_pathway?dosa00270/dosa:Os04t0650800-01%09red/dosa:Os08t0447000-01%09red/dosa:Os02t0797500-01%09red/dosa:Os11t0216900-01%09red
Ether lipid metabolism	KEGG PATHWAY	dosa00565	2	27	0.0167885	0.0496659	Os01g0172400|Os02g0676000	http://www.genome.jp/kegg-bin/show_pathway?dosa00565/dosa:Os02t0676000-01%09red/dosa:Os01t0172400-01%09red
Glycerolipid metabolism	KEGG PATHWAY	dosa00561	3	81	0.0201274	0.0571618	Os05g0196800|Os09g0423600|Os02g0676000	http://www.genome.jp/kegg-bin/show_pathway?dosa00561/dosa:Os02t0676000-01%09red/dosa:Os05t0196800-00%09red/dosa:Os09t0423600-01%09red
Pyruvate metabolism	KEGG PATHWAY	dosa00620	3	85	0.0227261	0.0620598	Os09g0315700|Os03g0337900|Os11g0148500	http://www.genome.jp/kegg-bin/show_pathway?dosa00620/dosa:Os03t0337900-01%09red/dosa:Os09t0315700-01%09red/dosa:Os11t0148500-02%09red
MAPK signaling pathway - plant	KEGG PATHWAY	dosa04016	4	167	0.0304231	0.0800015	Os02g0172600|Os02g0115700|Os01g0360200|Os03g0285800	http://www.genome.jp/kegg-bin/show_pathway?dosa04016/dosa:Os02t0172600-00%09red/dosa:Os03t0285800-01%09red/dosa:Os01t0360200-01%09red/dosa:Os02t0115700-01%09red
RNA degradation	KEGG PATHWAY	dosa03018	3	108	0.0410216	0.104019	Os01g0872700|Os03g0652100|Os09g0115400	http://www.genome.jp/kegg-bin/show_pathway?dosa03018/dosa:Os03t0652100-01%09red/dosa:Os01t0872700-01%09red/dosa:Os09t0115400-01%09red
Plant-pathogen interaction	KEGG PATHWAY	dosa04626	4	192	0.0463397	0.113156	Os02g0513000|Os01g0360200|Os02g0685900|Os03g0758300	http://www.genome.jp/kegg-bin/show_pathway?dosa04626/dosa:Os02t0685900-00%09red/dosa:Os01t0360200-01%09red/dosa:Os02t0513000-01%09red/dosa:Os03t0758300-01%09red
Phenylalanine, tyrosine and tryptophan biosynthesis	KEGG PATHWAY	dosa00400	2	49	0.0478125	0.113156	Os02g0797500|Os06g0133900	http://www.genome.jp/kegg-bin/show_pathway?dosa00400/dosa:Os06t0133900-01%09red/dosa:Os02t0797500-01%09red
Galactose metabolism	KEGG PATHWAY	dosa00052	2	56	0.0601051	0.13766	Os03g0712700|Os02g0117700	http://www.genome.jp/kegg-bin/show_pathway?dosa00052/dosa:Os02t0117700-01%09red/dosa:Os03t0712700-01%09red
Arginine and proline metabolism	KEGG PATHWAY	dosa00330	2	64	0.0753057	0.167084	Os02g0797500|Os04g0671200	http://www.genome.jp/kegg-bin/show_pathway?dosa00330/dosa:Os02t0797500-01%09red/dosa:Os04t0671200-01%09red
Fructose and mannose metabolism	KEGG PATHWAY	dosa00051	2	68	0.0833156	0.179255	Os08g0237200|Os03g0208900	http://www.genome.jp/kegg-bin/show_pathway?dosa00051/dosa:Os08t0237200-01%09red/dosa:Os03t0208900-01%09red
Arachidonic acid metabolism	KEGG PATHWAY	dosa00590	1	14	0.0979519	0.198702	Os04g0457500	http://www.genome.jp/kegg-bin/show_pathway?dosa00590/dosa:Os04t0457500-01%09red
Vitamin B6 metabolism	KEGG PATHWAY	dosa00750	1	14	0.0979519	0.198702	Os01g0693800	http://www.genome.jp/kegg-bin/show_pathway?dosa00750/dosa:Os01t0693800-01%09red
Carbon fixation in photosynthetic organisms	KEGG PATHWAY	dosa00710	2	81	0.11095	0.214512	Os07g0108300|Os09g0315700	http://www.genome.jp/kegg-bin/show_pathway?dosa00710/dosa:Os09t0315700-01%09red/dosa:Os07t0108300-01%09red
RNA transport	KEGG PATHWAY	dosa03013	3	167	0.111788	0.214512	Os10g0569200|Os04g0499300|Os09g0115400	http://www.genome.jp/kegg-bin/show_pathway?dosa03013/dosa:Os04t0499300-01%09red/dosa:Os10t0569200-01%09red/dosa:Os09t0115400-01%09red
Linoleic acid metabolism	KEGG PATHWAY	dosa00591	1	18	0.122418	0.222863	Os03g0179900	http://www.genome.jp/kegg-bin/show_pathway?dosa00591/dosa:Os03t0179900-01%09red
Other glycan degradation	KEGG PATHWAY	dosa00511	1	18	0.122418	0.222863	Os11g0525600	http://www.genome.jp/kegg-bin/show_pathway?dosa00511/dosa:Os11t0525600-01%09red
Ribosome biogenesis in eukaryotes	KEGG PATHWAY	dosa03008	2	88	0.126687	0.22487	Os01g0872700|Os03g0350100	http://www.genome.jp/kegg-bin/show_pathway?dosa03008/dosa:Os03t0350100-01%09red/dosa:Os01t0872700-01%09red
Taurine and hypotaurine metabolism	KEGG PATHWAY	dosa00430	1	20	0.134402	0.232745	Os04g0457500	http://www.genome.jp/kegg-bin/show_pathway?dosa00430/dosa:Os04t0457500-01%09red
Spliceosome	KEGG PATHWAY	dosa03040	3	195	0.154976	0.261984	Os02g0146400|Os03g0339100|Os03g0277300	http://www.genome.jp/kegg-bin/show_pathway?dosa03040/dosa:Os03t0339100-01%09red/dosa:Os03t0277300-01%09red/dosa:Os02t0146400-01%09red
Isoquinoline alkaloid biosynthesis	KEGG PATHWAY	dosa00950	1	26	0.169385	0.279682	Os02g0797500	http://www.genome.jp/kegg-bin/show_pathway?dosa00950/dosa:Os02t0797500-01%09red
Glycerophospholipid metabolism	KEGG PATHWAY	dosa00564	2	109	0.176505	0.284815	Os01g0172400|Os02g0676000	http://www.genome.jp/kegg-bin/show_pathway?dosa00564/dosa:Os02t0676000-01%09red/dosa:Os01t0172400-01%09red
Glutathione metabolism	KEGG PATHWAY	dosa00480	2	112	0.18386	0.287619	Os04g0457500|Os01g0966000	http://www.genome.jp/kegg-bin/show_pathway?dosa00480/dosa:Os01t0966000-01%09red/dosa:Os04t0457500-01%09red
Tropane, piperidine and pyridine alkaloid biosynthesis	KEGG PATHWAY	dosa00960	1	29	0.186344	0.287619	Os02g0797500	http://www.genome.jp/kegg-bin/show_pathway?dosa00960/dosa:Os02t0797500-01%09red
Carotenoid biosynthesis	KEGG PATHWAY	dosa00906	1	33	0.208422	0.31485	Os10g0546600	http://www.genome.jp/kegg-bin/show_pathway?dosa00906/dosa:Os10t0546600-01%09red
Nitrogen metabolism	KEGG PATHWAY	dosa00910	1	36	0.224588	0.332203	Os07g0658400	http://www.genome.jp/kegg-bin/show_pathway?dosa00910/dosa:Os07t0658400-01%09red
Fatty acid elongation	KEGG PATHWAY	dosa00062	1	38	0.235182	0.340774	Os01g0529800	http://www.genome.jp/kegg-bin/show_pathway?dosa00062/dosa:Os01t0529800-01%09red
Sulfur metabolism	KEGG PATHWAY	dosa00920	1	40	0.245632	0.341958	Os05g0503300	http://www.genome.jp/kegg-bin/show_pathway?dosa00920/dosa:Os05t0503300-02%09red
N-Glycan biosynthesis	KEGG PATHWAY	dosa00510	1	40	0.245632	0.341958	Os05g0301500	http://www.genome.jp/kegg-bin/show_pathway?dosa00510/dosa:Os05t0301500-01%09red
Porphyrin and chlorophyll metabolism	KEGG PATHWAY	dosa00860	1	44	0.266107	0.343959	Os04g0678700	http://www.genome.jp/kegg-bin/show_pathway?dosa00860/dosa:Os04t0678700-01%09red
Lysine degradation	KEGG PATHWAY	dosa00310	1	44	0.266107	0.343959	Os02g0783700	http://www.genome.jp/kegg-bin/show_pathway?dosa00310/dosa:Os02t0783700-01%09red
Glycolysis / Gluconeogenesis	KEGG PATHWAY	dosa00010	2	145	0.266674	0.343959	Os03g0712700|Os11g0148500	http://www.genome.jp/kegg-bin/show_pathway?dosa00010/dosa:Os03t0712700-01%09red/dosa:Os11t0148500-02%09red
Basal transcription factors	KEGG PATHWAY	dosa03022	1	45	0.271139	0.343959	Os01g0691600	http://www.genome.jp/kegg-bin/show_pathway?dosa03022/dosa:Os01t0691600-01%09red
Fatty acid biosynthesis	KEGG PATHWAY	dosa00061	1	46	0.276136	0.343959	Os06g0158000	http://www.genome.jp/kegg-bin/show_pathway?dosa00061/dosa:Os06t0158000-01%09red
Tyrosine metabolism	KEGG PATHWAY	dosa00350	1	46	0.276136	0.343959	Os02g0797500	http://www.genome.jp/kegg-bin/show_pathway?dosa00350/dosa:Os02t0797500-01%09red
Phenylalanine metabolism	KEGG PATHWAY	dosa00360	1	47	0.281099	0.344104	Os02g0797500	http://www.genome.jp/kegg-bin/show_pathway?dosa00360/dosa:Os02t0797500-01%09red
beta-Alanine metabolism	KEGG PATHWAY	dosa00410	1	49	0.290924	0.350095	Os04g0671200	http://www.genome.jp/kegg-bin/show_pathway?dosa00410/dosa:Os04t0671200-01%09red
Fatty acid degradation	KEGG PATHWAY	dosa00071	1	52	0.305412	0.3552	Os06g0158000	http://www.genome.jp/kegg-bin/show_pathway?dosa00071/dosa:Os06t0158000-01%09red
Terpenoid backbone biosynthesis	KEGG PATHWAY	dosa00900	1	53	0.310175	0.3552	Os02g0603800	http://www.genome.jp/kegg-bin/show_pathway?dosa00900/dosa:Os02t0603800-01%09red
alpha-Linolenic acid metabolism	KEGG PATHWAY	dosa00592	1	53	0.310175	0.3552	Os03g0179900	http://www.genome.jp/kegg-bin/show_pathway?dosa00592/dosa:Os03t0179900-01%09red
Cyanoamino acid metabolism	KEGG PATHWAY	dosa00460	1	56	0.32427	0.364879	Os04g0457500	http://www.genome.jp/kegg-bin/show_pathway?dosa00460/dosa:Os04t0457500-01%09red
Pentose phosphate pathway	KEGG PATHWAY	dosa00030	1	57	0.328905	0.364879	Os03g0712700	http://www.genome.jp/kegg-bin/show_pathway?dosa00030/dosa:Os03t0712700-01%09red
Tryptophan metabolism	KEGG PATHWAY	dosa00380	1	60	0.342619	0.374246	Os02g0115700	http://www.genome.jp/kegg-bin/show_pathway?dosa00380/dosa:Os02t0115700-01%09red
Proteasome	KEGG PATHWAY	dosa03050	1	66	0.369216	0.397187	Os06g0301300	http://www.genome.jp/kegg-bin/show_pathway?dosa03050/dosa:Os06t0301300-00%09red
Nucleotide excision repair	KEGG PATHWAY	dosa03420	1	69	0.38211	0.404922	Os01g0691600	http://www.genome.jp/kegg-bin/show_pathway?dosa03420/dosa:Os01t0691600-01%09red
Fatty acid metabolism	KEGG PATHWAY	dosa01212	1	78	0.419237	0.437733	Os06g0158000	http://www.genome.jp/kegg-bin/show_pathway?dosa01212/dosa:Os06t0158000-01%09red
Pentose and glucuronate interconversions	KEGG PATHWAY	dosa00040	1	80	0.427181	0.439563	Os02g0117700	http://www.genome.jp/kegg-bin/show_pathway?dosa00040/dosa:Os02t0117700-01%09red
Phenylpropanoid biosynthesis	KEGG PATHWAY	dosa00940	1	231	0.797956	0.809356	Os10g0512400	http://www.genome.jp/kegg-bin/show_pathway?dosa00940/dosa:Os10t0512400-01%09red
Plant hormone signal transduction	KEGG PATHWAY	dosa04075	1	249	0.821611	0.821611	Os03g0132800	http://www.genome.jp/kegg-bin/show_pathway?dosa04075/dosa:Os03t0132800-01%09red

## Sheet: E+ES vs. E-ES
#Term	Database	ID	Input number	Background number	P-Value	Corrected P-Value	Input	Hyperlink
Metabolic pathways	KEGG PATHWAY	dosa01100	80	2318	6.28802e-25	5.4077e-23	Os06g0683300|Os09g0423600|Os05g0415700|Os06g0727200|Os05g0519900|Os05g0555600|Os07g0281800|Os03g0179900|Os02g0115700|Os01g0711400|Os02g0627100|Os04g0516600|Os04g0101400|Os06g0133800|Os02g0173900|Os04g0671200|Os02g0101500|Os09g0422000|Os01g0851700|Os01g0624000|Os02g0797500|Os07g0693500|Os04g0650800|Os06g0103500|Os03g0278200|Os01g0855000|Os01g0570700|Os04g0518400|Os06g0617800|Os08g0326600|Os03g0815…	http://www.genome.jp/kegg-bin/show_pathway?dosa01100/dosa:Os03t0712700-01%09red/dosa:Os03t0340500-01%09red/dosa:Os10t0565200-00%09red/dosa:Os02t0690800-01%09red/dosa:Os01t0911200-01%09red/dosa:Os03t0412800-01%09red/dosa:Os06t0194900-01%09red/dosa:Os06t0727200-01%09red/dosa:Os08t0326600-01%09red/dosa:Os10t0546600-01%09red/dosa:Os01t0711400-01%09red/dosa:Os07t0509800-01%09red/dosa:Os03t0337900-01%0…
Biosynthesis of secondary metabolites	KEGG PATHWAY	dosa01110	45	1211	3.75642e-15	1.61526e-13	Os06g0683300|Os06g0727200|Os06g0103500|Os05g0555600|Os07g0281800|Os03g0179900|Os02g0115700|Os01g0711400|Os02g0627100|Os04g0516600|Os01g0971600|Os06g0133800|Os02g0101500|Os09g0422000|Os01g0851700|Os02g0797500|Os07g0693500|Os07g0695800|Os01g0855000|Os04g0101400|Os04g0518400|Os06g0617800|Os03g0738400|Os01g0102000|Os03g0712700|Os07g0134800|Os04g0610800|Os06g0247500|Os01g0529800|Os06g0136600|Os02g0676…	http://www.genome.jp/kegg-bin/show_pathway?dosa01110/dosa:Os03t0712700-01%09red/dosa:Os02t0676000-01%09red/dosa:Os06t0247500-01%09red/dosa:Os02t0690800-01%09red/dosa:Os06t0136600-01%09red/dosa:Os03t0412800-01%09red/dosa:Os09t0422000-01%09red/dosa:Os06t0727200-01%09red/dosa:Os10t0546600-01%09red/dosa:Os01t0711400-01%09red/dosa:Os03t0337900-01%09red/dosa:Os07t0134800-01%09red/dosa:Os03t0429800-01%0…
Carbon metabolism	KEGG PATHWAY	dosa01200	21	273	4.26712e-13	1.22324e-11	Os10g0503500|Os03g0412800|Os04g0650800|Os06g0727200|Os06g0133800|Os06g0136600|Os01g0711400|Os06g0103500|Os02g0115700|Os06g0617800|Os03g0337900|Os03g0136900|Os07g0695800|Os06g0354500|Os03g0738400|Os03g0815200|Os02g0101500|Os06g0256500|Os03g0305100|Os07g0134800|Os02g0650900	http://www.genome.jp/kegg-bin/show_pathway?dosa01200/dosa:Os03t0337900-01%09red/dosa:Os07t0695800-01%09red/dosa:Os10t0503500-01%09red/dosa:Os03t0738400-01%09red/dosa:Os06t0256500-01%09red/dosa:Os07t0134800-01%09red/dosa:Os03t0412800-01%09red/dosa:Os06t0727200-01%09red/dosa:Os03t0815200-01%09red/dosa:Os01t0711400-01%09red/dosa:Os06t0354500-01%09red/dosa:Os06t0136600-01%09red/dosa:Os06t0103500-01%0…
ABC transporters	KEGG PATHWAY	dosa02010	7	34	7.90995e-08	1.70064e-06	Os07g0464600|Os01g0695700|Os03g0142800|Os02g0693700|Os03g0280000|Os01g0534700|Os01g0356400	http://www.genome.jp/kegg-bin/show_pathway?dosa02010/dosa:Os01t0534700-00%09red/dosa:Os03t0280000-01%09red/dosa:Os02t0693700-01%09red/dosa:Os03t0142800-01%09red/dosa:Os01t0356400-01%09red/dosa:Os01t0695700-00%09red/dosa:Os07t0464600-01%09red
Starch and sucrose metabolism	KEGG PATHWAY	dosa00500	12	168	1.02641e-07	1.76543e-06	Os06g0683300|Os01g0851700|Os01g0749400|Os03g0749300|Os06g0194900|Os03g0340500|Os10g0565200|Os01g0730300|Os08g0301500|Os03g0712700|Os06g0256500|Os03g0736300	http://www.genome.jp/kegg-bin/show_pathway?dosa00500/dosa:Os03t0712700-01%09red/dosa:Os03t0340500-01%09red/dosa:Os10t0565200-00%09red/dosa:Os06t0256500-01%09red/dosa:Os01t0851700-01%09red/dosa:Os06t0194900-01%09red/dosa:Os06t0683300-01%09red/dosa:Os08t0301500-01%09red/dosa:Os03t0749300-01%09red/dosa:Os03t0736300-01%09red/dosa:Os01t0730300-01%09red/dosa:Os01t0749400-02%09red
Glyoxylate and dicarboxylate metabolism	KEGG PATHWAY	dosa00630	8	76	9.72055e-07	1.39328e-05	Os02g0115700|Os06g0727200|Os01g0711400|Os07g0658400|Os03g0305100|Os03g0738400|Os02g0101500|Os03g0136900	http://www.genome.jp/kegg-bin/show_pathway?dosa00630/dosa:Os01t0711400-01%09red/dosa:Os03t0738400-01%09red/dosa:Os07t0658400-01%09red/dosa:Os06t0727200-01%09red/dosa:Os02t0101500-01%09red/dosa:Os02t0115700-01%09red/dosa:Os03t0305100-01%09red/dosa:Os03t0136900-01%09red
Other glycan degradation	KEGG PATHWAY	dosa00511	5	18	1.71121e-06	2.10234e-05	Os01g0952600|Os11g0525600|Os09g0520800|Os10g0140200|Os05g0415700	http://www.genome.jp/kegg-bin/show_pathway?dosa00511/dosa:Os01t0952600-01%09red/dosa:Os05t0415700-01%09red/dosa:Os10t0140200-01%09red/dosa:Os11t0525600-01%09red/dosa:Os09t0520800-01%09red
Peroxisome	KEGG PATHWAY	dosa04146	8	88	2.69221e-06	2.89412e-05	Os01g0655800|Os06g0727200|Os06g0103500|Os02g0115700|Os08g0500100|Os06g0158000|Os06g0354500|Os03g0429800	http://www.genome.jp/kegg-bin/show_pathway?dosa04146/dosa:Os01t0655800-01%09red/dosa:Os08t0500100-01%09red/dosa:Os06t0727200-01%09red/dosa:Os06t0158000-01%09red/dosa:Os06t0103500-01%09red/dosa:Os06t0354500-01%09red/dosa:Os03t0429800-01%09red/dosa:Os02t0115700-01%09red
Pentose phosphate pathway	KEGG PATHWAY	dosa00030	6	57	2.27706e-05	0.000217585	Os03g0412800|Os06g0617800|Os06g0247500|Os06g0133800|Os03g0712700|Os06g0256500	http://www.genome.jp/kegg-bin/show_pathway?dosa00030/dosa:Os03t0712700-01%09red/dosa:Os06t0256500-01%09red/dosa:Os06t0133800-01%09red/dosa:Os03t0412800-01%09red/dosa:Os06t0247500-01%09red/dosa:Os06t0617800-01%09red
Aminoacyl-tRNA biosynthesis	KEGG PATHWAY	dosa00970	6	60	2.97665e-05	0.000255992	Os10g0182000|Os09g0503400|Os06g0103600|Os01g0120300|Os05g0558900|Os01g0153400	http://www.genome.jp/kegg-bin/show_pathway?dosa00970/dosa:Os10t0182000-01%09red/dosa:Os09t0503400-01%09red/dosa:Os05t0558900-01%09red/dosa:Os01t0120300-00%09red/dosa:Os06t0103600-01%09red/dosa:Os01t0153400-01%09red
Glycine, serine and threonine metabolism	KEGG PATHWAY	dosa00260	6	72	7.68567e-05	0.00060088	Os04g0650800|Os04g0516600|Os01g0711400|Os09g0440300|Os03g0738400|Os02g0101500	http://www.genome.jp/kegg-bin/show_pathway?dosa00260/dosa:Os01t0711400-01%09red/dosa:Os03t0738400-01%09red/dosa:Os09t0440300-01%09red/dosa:Os02t0101500-01%09red/dosa:Os04t0650800-01%09red/dosa:Os04t0516600-01%09red
Biosynthesis of amino acids	KEGG PATHWAY	dosa01230	10	244	0.000115979	0.000831185	Os02g0797500|Os04g0650800|Os05g0555600|Os02g0690800|Os06g0136600|Os03g0136900|Os04g0516600|Os06g0133800|Os03g0738400|Os06g0617800	http://www.genome.jp/kegg-bin/show_pathway?dosa01230/dosa:Os02t0690800-01%09red/dosa:Os06t0136600-01%09red/dosa:Os06t0133800-01%09red/dosa:Os02t0797500-01%09red/dosa:Os04t0650800-01%09red/dosa:Os04t0516600-01%09red/dosa:Os03t0738400-01%09red/dosa:Os05t0555600-01%09red/dosa:Os06t0617800-01%09red/dosa:Os03t0136900-01%09red
Alanine, aspartate and glutamate metabolism	KEGG PATHWAY	dosa00250	5	51	0.000152239	0.00100712	Os02g0797500|Os02g0650900|Os05g0555600|Os02g0173900|Os01g0570700	http://www.genome.jp/kegg-bin/show_pathway?dosa00250/dosa:Os02t0173900-01%09red/dosa:Os02t0650900-01%09red/dosa:Os02t0797500-01%09red/dosa:Os05t0555600-01%09red/dosa:Os01t0570700-01%09red
Fatty acid degradation	KEGG PATHWAY	dosa00071	5	52	0.000165654	0.00101759	Os09g0440300|Os06g0158000|Os06g0354500|Os01g0655800|Os06g0103500	http://www.genome.jp/kegg-bin/show_pathway?dosa00071/dosa:Os06t0103500-01%09red/dosa:Os09t0440300-01%09red/dosa:Os06t0354500-01%09red/dosa:Os06t0158000-01%09red/dosa:Os01t0655800-01%09red
Purine metabolism	KEGG PATHWAY	dosa00230	6	101	0.00043471	0.00249234	Os07g0693500|Os06g0617800|Os08g0326600|Os03g0429800|Os02g0804900|Os03g0712700	http://www.genome.jp/kegg-bin/show_pathway?dosa00230/dosa:Os03t0712700-01%09red/dosa:Os08t0326600-01%09red/dosa:Os07t0693500-01%09red/dosa:Os03t0429800-01%09red/dosa:Os02t0804900-01%09red/dosa:Os06t0617800-01%09red
Amino sugar and nucleotide sugar metabolism	KEGG PATHWAY	dosa00520	7	157	0.000760778	0.00408918	Os05g0415700|Os03g0278200|Os02g0141300|Os01g0296700|Os03g0712700|Os06g0256500|Os03g0599800	http://www.genome.jp/kegg-bin/show_pathway?dosa00520/dosa:Os03t0712700-01%09red/dosa:Os06t0256500-01%09red/dosa:Os03t0599800-01%09red/dosa:Os01t0296700-01%09red/dosa:Os05t0415700-01%09red/dosa:Os02t0141300-01%09red/dosa:Os03t0278200-01%09red
Protein processing in endoplasmic reticulum	KEGG PATHWAY	dosa04141	8	210	0.000875297	0.00442797	Os10g0442600|Os01g0369000|Os08g0474700|Os02g0115900|Os05g0519900|Os03g0216600|Os10g0542200|Os01g0911200	http://www.genome.jp/kegg-bin/show_pathway?dosa04141/dosa:Os10t0542200-01%09red/dosa:Os01t0911200-01%09red/dosa:Os02t0115900-01%09red/dosa:Os05t0519900-01%09red/dosa:Os10t0442600-01%09red/dosa:Os08t0474700-01%09red/dosa:Os01t0369000-01%09red/dosa:Os03t0216600-01%09red
Ubiquitin mediated proteolysis	KEGG PATHWAY	dosa04120	6	125	0.00125577	0.00599978	Os01g0369000|Os01g0104600|Os02g0101700|Os02g0771100|Os09g0252800|Os09g0252700	http://www.genome.jp/kegg-bin/show_pathway?dosa04120/dosa:Os09t0252700-01%09red/dosa:Os09t0252800-01%09red/dosa:Os02t0101700-01%09red/dosa:Os02t0771100-01%09red/dosa:Os01t0104600-01%09red/dosa:Os01t0369000-01%09red
beta-Alanine metabolism	KEGG PATHWAY	dosa00410	4	49	0.00134729	0.00609828	Os09g0440300|Os04g0671200|Os06g0354500|Os06g0103500	http://www.genome.jp/kegg-bin/show_pathway?dosa00410/dosa:Os06t0103500-01%09red/dosa:Os09t0440300-01%09red/dosa:Os06t0354500-01%09red/dosa:Os04t0671200-01%09red
Citrate cycle (TCA cycle)	KEGG PATHWAY	dosa00020	4	57	0.0022694	0.00975841	Os07g0695800|Os07g0134800|Os03g0337900|Os03g0136900	http://www.genome.jp/kegg-bin/show_pathway?dosa00020/dosa:Os03t0337900-01%09red/dosa:Os07t0134800-01%09red/dosa:Os07t0695800-01%09red/dosa:Os03t0136900-01%09red
Glycolysis / Gluconeogenesis	KEGG PATHWAY	dosa00010	6	145	0.00257659	0.0105517	Os06g0247500|Os06g0136600|Os03g0305100|Os09g0440300|Os03g0712700|Os06g0256500	http://www.genome.jp/kegg-bin/show_pathway?dosa00010/dosa:Os09t0440300-01%09red/dosa:Os06t0256500-01%09red/dosa:Os03t0712700-01%09red/dosa:Os06t0247500-01%09red/dosa:Os03t0305100-01%09red/dosa:Os06t0136600-01%09red
Cutin, suberine and wax biosynthesis	KEGG PATHWAY	dosa00073	3	29	0.00297744	0.0116391	Os08g0401500|Os09g0363900|Os10g0471100	http://www.genome.jp/kegg-bin/show_pathway?dosa00073/dosa:Os10t0471100-01%09red/dosa:Os08t0401500-01%09red/dosa:Os09t0363900-01%09red
Arginine and proline metabolism	KEGG PATHWAY	dosa00330	4	64	0.00337139	0.012606	Os02g0797500|Os06g0131300|Os04g0671200|Os09g0440300	http://www.genome.jp/kegg-bin/show_pathway?dosa00330/dosa:Os09t0440300-01%09red/dosa:Os06t0131300-00%09red/dosa:Os02t0797500-01%09red/dosa:Os04t0671200-01%09red
Carotenoid biosynthesis	KEGG PATHWAY	dosa00906	3	33	0.00417373	0.0149559	Os07g0281800|Os10g0546600|Os09g0457100	http://www.genome.jp/kegg-bin/show_pathway?dosa00906/dosa:Os07t0281800-01%09red/dosa:Os10t0546600-01%09red/dosa:Os09t0457100-01%09red
Arginine biosynthesis	KEGG PATHWAY	dosa00220	3	35	0.00486634	0.0167402	Os02g0797500|Os02g0690800|Os02g0650900	http://www.genome.jp/kegg-bin/show_pathway?dosa00220/dosa:Os02t0650900-01%09red/dosa:Os02t0690800-01%09red/dosa:Os02t0797500-01%09red
Nitrogen metabolism	KEGG PATHWAY	dosa00910	3	36	0.00523705	0.0173226	Os05g0555600|Os07g0658400|Os02g0650900	http://www.genome.jp/kegg-bin/show_pathway?dosa00910/dosa:Os05t0555600-01%09red/dosa:Os02t0650900-01%09red/dosa:Os07t0658400-01%09red
Fatty acid metabolism	KEGG PATHWAY	dosa01212	4	78	0.00656389	0.0209072	Os06g0158000|Os06g0354500|Os01g0655800|Os06g0103500	http://www.genome.jp/kegg-bin/show_pathway?dosa01212/dosa:Os06t0103500-01%09red/dosa:Os01t0655800-01%09red/dosa:Os06t0354500-01%09red/dosa:Os06t0158000-01%09red
N-Glycan biosynthesis	KEGG PATHWAY	dosa00510	3	40	0.00688716	0.0211534	Os03g0216600|Os01g0911200|Os05g0519900	http://www.genome.jp/kegg-bin/show_pathway?dosa00510/dosa:Os05t0519900-01%09red/dosa:Os01t0911200-01%09red/dosa:Os03t0216600-01%09red
Glycerolipid metabolism	KEGG PATHWAY	dosa00561	4	81	0.00744093	0.0220662	Os01g0855000|Os09g0440300|Os09g0423600|Os02g0676000	http://www.genome.jp/kegg-bin/show_pathway?dosa00561/dosa:Os02t0676000-01%09red/dosa:Os09t0440300-01%09red/dosa:Os01t0855000-01%09red/dosa:Os09t0423600-01%09red
Pyruvate metabolism	KEGG PATHWAY	dosa00620	4	85	0.00872563	0.0250135	Os09g0440300|Os10g0503500|Os03g0337900|Os03g0305100	http://www.genome.jp/kegg-bin/show_pathway?dosa00620/dosa:Os03t0337900-01%09red/dosa:Os09t0440300-01%09red/dosa:Os03t0305100-01%09red/dosa:Os10t0503500-01%09red
Phenylalanine metabolism	KEGG PATHWAY	dosa00360	3	47	0.0104442	0.0289743	Os02g0797500|Os04g0518400|Os02g0627100	http://www.genome.jp/kegg-bin/show_pathway?dosa00360/dosa:Os04t0518400-01%09red/dosa:Os02t0797500-01%09red/dosa:Os02t0627100-01%09red
Linoleic acid metabolism	KEGG PATHWAY	dosa00591	2	18	0.0138641	0.0359155	Os03g0179900|Os03g0738600	http://www.genome.jp/kegg-bin/show_pathway?dosa00591/dosa:Os03t0738600-01%09red/dosa:Os03t0179900-01%09red
One carbon pool by folate	KEGG PATHWAY	dosa00670	2	18	0.0138641	0.0359155	Os03g0815200|Os03g0738400	http://www.genome.jp/kegg-bin/show_pathway?dosa00670/dosa:Os03t0815200-01%09red/dosa:Os03t0738400-01%09red
alpha-Linolenic acid metabolism	KEGG PATHWAY	dosa00592	3	53	0.0141991	0.0359155	Os03g0179900|Os06g0354500|Os06g0103500	http://www.genome.jp/kegg-bin/show_pathway?dosa00592/dosa:Os06t0103500-01%09red/dosa:Os06t0354500-01%09red/dosa:Os03t0179900-01%09red
Cyanoamino acid metabolism	KEGG PATHWAY	dosa00460	3	56	0.0163273	0.0390042	Os06g0683300|Os03g0738400|Os03g0749300	http://www.genome.jp/kegg-bin/show_pathway?dosa00460/dosa:Os06t0683300-01%09red/dosa:Os03t0738400-01%09red/dosa:Os03t0749300-01%09red
Galactose metabolism	KEGG PATHWAY	dosa00052	3	56	0.0163273	0.0390042	Os01g0952600|Os03g0712700|Os03g0316200	http://www.genome.jp/kegg-bin/show_pathway?dosa00052/dosa:Os03t0712700-01%09red/dosa:Os03t0316200-01%09red/dosa:Os01t0952600-01%09red
2-Oxocarboxylic acid metabolism	KEGG PATHWAY	dosa01210	3	58	0.0178401	0.0414661	Os02g0797500|Os02g0690800|Os03g0136900	http://www.genome.jp/kegg-bin/show_pathway?dosa01210/dosa:Os02t0690800-01%09red/dosa:Os02t0797500-01%09red/dosa:Os03t0136900-01%09red
Tryptophan metabolism	KEGG PATHWAY	dosa00380	3	60	0.0194282	0.0429445	Os09g0440300|Os02g0115700|Os06g0727200	http://www.genome.jp/kegg-bin/show_pathway?dosa00380/dosa:Os06t0727200-01%09red/dosa:Os09t0440300-01%09red/dosa:Os02t0115700-01%09red
Glycerophospholipid metabolism	KEGG PATHWAY	dosa00564	4	109	0.0194748	0.0429445	Os01g0855000|Os01g0971600|Os02g0676000|Os01g0102000	http://www.genome.jp/kegg-bin/show_pathway?dosa00564/dosa:Os02t0676000-01%09red/dosa:Os01t0855000-01%09red/dosa:Os01t0971600-01%09red/dosa:Os01t0102000-01%09red
Sphingolipid metabolism	KEGG PATHWAY	dosa00600	2	27	0.028093	0.0589267	Os01g0952600|Os01g0624000	http://www.genome.jp/kegg-bin/show_pathway?dosa00600/dosa:Os01t0952600-01%09red/dosa:Os01t0624000-01%09red
Ether lipid metabolism	KEGG PATHWAY	dosa00565	2	27	0.028093	0.0589267	Os02g0676000|Os01g0102000	http://www.genome.jp/kegg-bin/show_pathway?dosa00565/dosa:Os02t0676000-01%09red/dosa:Os01t0102000-01%09red
Propanoate metabolism	KEGG PATHWAY	dosa00640	2	31	0.0356867	0.0730727	Os06g0354500|Os06g0103500	http://www.genome.jp/kegg-bin/show_pathway?dosa00640/dosa:Os06t0103500-01%09red/dosa:Os06t0354500-01%09red
Biosynthesis of unsaturated fatty acids	KEGG PATHWAY	dosa01040	2	33	0.0397467	0.0794934	Os06g0354500|Os06g0103500	http://www.genome.jp/kegg-bin/show_pathway?dosa01040/dosa:Os06t0103500-01%09red/dosa:Os06t0354500-01%09red
Flavonoid biosynthesis	KEGG PATHWAY	dosa00941	2	41	0.0575705	0.110078	Os09g0422000|Os04g0101400	http://www.genome.jp/kegg-bin/show_pathway?dosa00941/dosa:Os09t0422000-01%09red/dosa:Os04t0101400-01%09red
Endocytosis	KEGG PATHWAY	dosa04144	4	156	0.0575992	0.110078	Os11g0104900|Os11g0104866|Os06g0247800|Os09g0510700	http://www.genome.jp/kegg-bin/show_pathway?dosa04144/dosa:Os11t0104900-00%09red/dosa:Os09t0510700-01%09red/dosa:Os06t0247800-01%09red/dosa:Os11t0104866-00%09red
Circadian rhythm - plant	KEGG PATHWAY	dosa04712	2	42	0.0599623	0.112103	Os03g0719800|Os02g0771100	http://www.genome.jp/kegg-bin/show_pathway?dosa04712/dosa:Os02t0771100-01%09red/dosa:Os03t0719800-01%09red
Glycosphingolipid biosynthesis - ganglio series	KEGG PATHWAY	dosa00604	1	6	0.0615068	0.112544	Os05g0415700	http://www.genome.jp/kegg-bin/show_pathway?dosa00604/dosa:Os05t0415700-01%09red
Phenylpropanoid biosynthesis	KEGG PATHWAY	dosa00940	5	231	0.0636854	0.114103	Os02g0627100|Os06g0683300|Os09g0422000|Os04g0518400|Os03g0749300	http://www.genome.jp/kegg-bin/show_pathway?dosa00940/dosa:Os09t0422000-01%09red/dosa:Os04t0518400-01%09red/dosa:Os02t0627100-01%09red/dosa:Os03t0749300-01%09red/dosa:Os06t0683300-01%09red
Fatty acid biosynthesis	KEGG PATHWAY	dosa00061	2	46	0.069858	0.118005	Os06g0158000|Os01g0655800	http://www.genome.jp/kegg-bin/show_pathway?dosa00061/dosa:Os01t0655800-01%09red/dosa:Os06t0158000-01%09red
MAPK signaling pathway - plant	KEGG PATHWAY	dosa04016	4	167	0.06991	0.118005	Os02g0172600|Os02g0115700|Os06g0727200|Os06g0203800	http://www.genome.jp/kegg-bin/show_pathway?dosa04016/dosa:Os02t0172600-00%09red/dosa:Os06t0727200-01%09red/dosa:Os06t0203800-01%09red/dosa:Os02t0115700-01%09red
Sesquiterpenoid and triterpenoid biosynthesis	KEGG PATHWAY	dosa00909	1	7	0.06998	0.118005	Os11g0285000	http://www.genome.jp/kegg-bin/show_pathway?dosa00909/dosa:Os11t0285000-01%09red
RNA degradation	KEGG PATHWAY	dosa03018	3	108	0.0795418	0.13155	Os06g0136600|Os01g0118100|Os02g0102900	http://www.genome.jp/kegg-bin/show_pathway?dosa03018/dosa:Os01t0118100-01%09red/dosa:Os02t0102900-01%09red/dosa:Os06t0136600-01%09red
Glutathione metabolism	KEGG PATHWAY	dosa00480	3	112	0.0863062	0.140044	Os02g0804900|Os03g0412800|Os08g0562700	http://www.genome.jp/kegg-bin/show_pathway?dosa00480/dosa:Os02t0804900-01%09red/dosa:Os08t0562700-01%09red/dosa:Os03t0412800-01%09red
Terpenoid backbone biosynthesis	KEGG PATHWAY	dosa00900	2	53	0.0883226	0.140662	Os02g0109100|Os02g0603800	http://www.genome.jp/kegg-bin/show_pathway?dosa00900/dosa:Os02t0603800-01%09red/dosa:Os02t0109100-01%09red
Other types of O-glycan biosynthesis	KEGG PATHWAY	dosa00514	1	10	0.0949448	0.144961	Os01g0904500	http://www.genome.jp/kegg-bin/show_pathway?dosa00514/dosa:Os01t0904500-01%09red
Glycosphingolipid biosynthesis - globo and isoglobo series	KEGG PATHWAY	dosa00603	1	10	0.0949448	0.144961	Os05g0415700	http://www.genome.jp/kegg-bin/show_pathway?dosa00603/dosa:Os05t0415700-01%09red
Oxidative phosphorylation	KEGG PATHWAY	dosa00190	3	118	0.0968904	0.144961	Os07g0645400|Os07g0134800|Os04g0656100	http://www.genome.jp/kegg-bin/show_pathway?dosa00190/dosa:Os07t0645400-01%09red/dosa:Os07t0134800-01%09red/dosa:Os04t0656100-01%09red
Cysteine and methionine metabolism	KEGG PATHWAY	dosa00270	3	119	0.0987037	0.144961	Os02g0797500|Os04g0650800|Os11g0216900	http://www.genome.jp/kegg-bin/show_pathway?dosa00270/dosa:Os04t0650800-01%09red/dosa:Os02t0797500-01%09red/dosa:Os11t0216900-01%09red
Ascorbate and aldarate metabolism	KEGG PATHWAY	dosa00053	2	57	0.0994499	0.144961	Os09g0440300|Os02g0707100	http://www.genome.jp/kegg-bin/show_pathway?dosa00053/dosa:Os09t0440300-01%09red/dosa:Os02t0707100-01%09red
Pyrimidine metabolism	KEGG PATHWAY	dosa00240	2	60	0.108037	0.154854	Os02g0804900|Os01g0570700	http://www.genome.jp/kegg-bin/show_pathway?dosa00240/dosa:Os02t0804900-01%09red/dosa:Os01t0570700-01%09red
Glycosaminoglycan degradation	KEGG PATHWAY	dosa00531	1	13	0.119241	0.168111	Os05g0415700	http://www.genome.jp/kegg-bin/show_pathway?dosa00531/dosa:Os05t0415700-01%09red
Proteasome	KEGG PATHWAY	dosa03050	2	66	0.125762	0.174444	Os06g0173100|Os02g0784700	http://www.genome.jp/kegg-bin/show_pathway?dosa03050/dosa:Os02t0784700-00%09red/dosa:Os06t0173100-01%09red
Carbon fixation in photosynthetic organisms	KEGG PATHWAY	dosa00710	2	81	0.172569	0.233053	Os06g0133800|Os10g0503500	http://www.genome.jp/kegg-bin/show_pathway?dosa00710/dosa:Os10t0503500-01%09red/dosa:Os06t0133800-01%09red
Stilbenoid, diarylheptanoid and gingerol biosynthesis	KEGG PATHWAY	dosa00945	1	20	0.173435	0.233053	Os09g0422000	http://www.genome.jp/kegg-bin/show_pathway?dosa00945/dosa:Os09t0422000-01%09red
Histidine metabolism	KEGG PATHWAY	dosa00340	1	21	0.1809	0.239345	Os09g0440300	http://www.genome.jp/kegg-bin/show_pathway?dosa00340/dosa:Os09t0440300-01%09red
Ribosome biogenesis in eukaryotes	KEGG PATHWAY	dosa03008	2	88	0.195276	0.25445	Os12g0170700|Os07g0636000	http://www.genome.jp/kegg-bin/show_pathway?dosa03008/dosa:Os07t0636000-01%09red/dosa:Os12t0170700-01%09red
RNA transport	KEGG PATHWAY	dosa03013	3	167	0.199049	0.255496	Os10g0569200|Os04g0499300|Os09g0482680	http://www.genome.jp/kegg-bin/show_pathway?dosa03013/dosa:Os04t0499300-01%09red/dosa:Os09t0482680-01%09red/dosa:Os10t0569200-01%09red
Isoquinoline alkaloid biosynthesis	KEGG PATHWAY	dosa00950	1	26	0.217232	0.274734	Os02g0797500	http://www.genome.jp/kegg-bin/show_pathway?dosa00950/dosa:Os02t0797500-01%09red
Butanoate metabolism	KEGG PATHWAY	dosa00650	1	27	0.224303	0.279566	Os02g0173900	http://www.genome.jp/kegg-bin/show_pathway?dosa00650/dosa:Os02t0173900-01%09red
Tropane, piperidine and pyridine alkaloid biosynthesis	KEGG PATHWAY	dosa00960	1	29	0.238255	0.292713	Os02g0797500	http://www.genome.jp/kegg-bin/show_pathway?dosa00960/dosa:Os02t0797500-01%09red
Fatty acid elongation	KEGG PATHWAY	dosa00062	1	38	0.298006	0.360965	Os01g0529800	http://www.genome.jp/kegg-bin/show_pathway?dosa00062/dosa:Os01t0529800-01%09red
Sulfur metabolism	KEGG PATHWAY	dosa00920	1	40	0.310636	0.371037	Os07g0509800	http://www.genome.jp/kegg-bin/show_pathway?dosa00920/dosa:Os07t0509800-01%09red
Porphyrin and chlorophyll metabolism	KEGG PATHWAY	dosa00860	1	44	0.335221	0.389581	Os04g0610800	http://www.genome.jp/kegg-bin/show_pathway?dosa00860/dosa:Os04t0610800-01%09red
Lysine degradation	KEGG PATHWAY	dosa00310	1	44	0.335221	0.389581	Os09g0440300	http://www.genome.jp/kegg-bin/show_pathway?dosa00310/dosa:Os09t0440300-01%09red
Basal transcription factors	KEGG PATHWAY	dosa03022	1	45	0.341229	0.391276	Os01g0691600	http://www.genome.jp/kegg-bin/show_pathway?dosa03022/dosa:Os01t0691600-01%09red
Tyrosine metabolism	KEGG PATHWAY	dosa00350	1	46	0.347183	0.392865	Os02g0797500	http://www.genome.jp/kegg-bin/show_pathway?dosa00350/dosa:Os02t0797500-01%09red
Valine, leucine and isoleucine degradation	KEGG PATHWAY	dosa00280	1	48	0.358931	0.400884	Os09g0440300	http://www.genome.jp/kegg-bin/show_pathway?dosa00280/dosa:Os09t0440300-01%09red
Phenylalanine, tyrosine and tryptophan biosynthesis	KEGG PATHWAY	dosa00400	1	49	0.364726	0.402133	Os02g0797500	http://www.genome.jp/kegg-bin/show_pathway?dosa00400/dosa:Os02t0797500-01%09red
Photosynthesis	KEGG PATHWAY	dosa00195	1	55	0.398413	0.433716	Os08g0119800	http://www.genome.jp/kegg-bin/show_pathway?dosa00195/dosa:Os08t0119800-01%09red
Protein export	KEGG PATHWAY	dosa03060	1	57	0.409242	0.439935	Os02g0115900	http://www.genome.jp/kegg-bin/show_pathway?dosa03060/dosa:Os02t0115900-01%09red
Inositol phosphate metabolism	KEGG PATHWAY	dosa00562	1	67	0.460539	0.48725	Os01g0102000	http://www.genome.jp/kegg-bin/show_pathway?dosa00562/dosa:Os01t0102000-01%09red
Fructose and mannose metabolism	KEGG PATHWAY	dosa00051	1	68	0.465418	0.48725	Os06g0247500	http://www.genome.jp/kegg-bin/show_pathway?dosa00051/dosa:Os06t0247500-01%09red
Nucleotide excision repair	KEGG PATHWAY	dosa03420	1	69	0.470253	0.48725	Os01g0691600	http://www.genome.jp/kegg-bin/show_pathway?dosa03420/dosa:Os01t0691600-01%09red
Ribosome	KEGG PATHWAY	dosa03010	3	316	0.551123	0.564245	Os07g0523300|Os05g0368300|Os03g0337800	http://www.genome.jp/kegg-bin/show_pathway?dosa03010/dosa:Os05t0368300-01%09red/dosa:Os07t0523300-01%09red/dosa:Os03t0337800-01%09red
Plant-pathogen interaction	KEGG PATHWAY	dosa04626	1	192	0.827055	0.831721	Os03g0788500	http://www.genome.jp/kegg-bin/show_pathway?dosa04626/dosa:Os03t0788500-01%09red
Spliceosome	KEGG PATHWAY	dosa03040	1	195	0.831721	0.831721	Os04g0348300	http://www.genome.jp/kegg-bin/show_pathway?dosa03040/dosa:Os04t0348300-01%09red

## Sheet: E+EL vs. E-EL
#Term	Database	ID	Input number	Background number	P-Value	Corrected P-Value	Input	Hyperlink
Metabolic pathways	KEGG PATHWAY	dosa01100	54	2318	3.18983e-16	2.74325e-14	Os05g0555600|Os05g0519900|Os03g0703000|Os03g0749300|Os02g0115700|Os04g0457500|Os09g0469400|Os06g0662000|Os02g0173900|Os10g0363300|Os07g0693500|Os05g0517200|Os10g0184300|Os01g0624000|Os02g0797500|Os05g0402700|Os03g0278200|Os01g0570700|Os02g0621700|Os04g0518400|Os06g0617800|Os01g0693800|Os04g0650700|Os08g0301500|Os01g0300200|Os07g0108300|Os07g0134800|Os03g0713400|Os12g0139600|Os04g0610800|Os07g0645…	http://www.genome.jp/kegg-bin/show_pathway?dosa01100/dosa:Os09t0315700-01%09red/dosa:Os07t0562700-01%09red/dosa:Os06t0136600-01%09red/dosa:Os06t0194900-01%09red/dosa:Os07t0693500-01%09red/dosa:Os06t0662000-01%09red/dosa:Os09t0294000-01%09red/dosa:Os07t0134800-01%09red/dosa:Os05t0402700-01%09red/dosa:Os05t0503300-02%09red/dosa:Os07t0645400-01%09red/dosa:Os04t0650700-01%09red/dosa:Os07t0108300-01%0…
Biosynthesis of secondary metabolites	KEGG PATHWAY	dosa01110	29	1211	2.83566e-09	1.21933e-07	Os05g0555600|Os03g0703000|Os03g0749300|Os02g0115700|Os04g0476100|Os09g0294000|Os02g0797500|Os05g0402700|Os09g0441400|Os02g0621700|Os04g0518400|Os06g0617800|Os01g0693800|Os04g0650700|Os01g0300200|Os07g0108300|Os07g0134800|Os05g0573200|Os12g0139600|Os04g0610800|Os06g0136600|Os02g0676000|Os07g0693500|Os10g0363300|Os09g0469400|Os08g0237200|Os09g0543100|Os06g0215600|Os03g0305000	http://www.genome.jp/kegg-bin/show_pathway?dosa01110/dosa:Os06t0136600-01%09red/dosa:Os02t0676000-01%09red/dosa:Os09t0294000-01%09red/dosa:Os07t0134800-01%09red/dosa:Os12t0139600-01%09red/dosa:Os04t0650700-01%09red/dosa:Os07t0108300-01%09red/dosa:Os04t0518400-01%09red/dosa:Os09t0469400-01%09red/dosa:Os03t0749300-01%09red/dosa:Os02t0621700-01%09red/dosa:Os01t0693800-01%09red/dosa:Os07t0693500-01%0…
Carbon metabolism	KEGG PATHWAY	dosa01200	12	273	4.1908e-07	1.20136e-05	Os09g0315700|Os05g0402700|Os02g0115700|Os06g0136600|Os05g0573200|Os07g0188800|Os03g0305000|Os07g0108300|Os02g0621700|Os06g0617800|Os07g0134800|Os10g0503500	http://www.genome.jp/kegg-bin/show_pathway?dosa01200/dosa:Os09t0315700-01%09red/dosa:Os05t0402700-01%09red/dosa:Os06t0136600-01%09red/dosa:Os03t0305000-01%09red/dosa:Os02t0621700-01%09red/dosa:Os07t0134800-01%09red/dosa:Os10t0503500-01%09red/dosa:Os02t0115700-01%09red/dosa:Os07t0188800-01%09red/dosa:Os05t0573200-00%09red/dosa:Os07t0108300-01%09red/dosa:Os06t0617800-01%09red
Alanine, aspartate and glutamate metabolism	KEGG PATHWAY	dosa00250	6	51	1.92482e-06	4.13836e-05	Os02g0797500|Os05g0555600|Os01g0570700|Os04g0650700|Os02g0173900|Os07g0108300	http://www.genome.jp/kegg-bin/show_pathway?dosa00250/dosa:Os02t0797500-01%09red/dosa:Os01t0570700-01%09red/dosa:Os02t0173900-01%09red/dosa:Os05t0555600-01%09red/dosa:Os04t0650700-01%09red/dosa:Os07t0108300-01%09red
Starch and sucrose metabolism	KEGG PATHWAY	dosa00500	9	168	2.59492e-06	4.46326e-05	Os05g0517200|Os03g0703000|Os03g0749300|Os06g0194900|Os09g0469400|Os01g0749400|Os08g0301500|Os03g0736300|Os02g0117700	http://www.genome.jp/kegg-bin/show_pathway?dosa00500/dosa:Os09t0469400-01%09red/dosa:Os01t0749400-02%09red/dosa:Os06t0194900-01%09red/dosa:Os02t0117700-01%09red/dosa:Os08t0301500-01%09red/dosa:Os05t0517200-01%09red/dosa:Os03t0703000-01%09red/dosa:Os03t0736300-01%09red/dosa:Os03t0749300-01%09red
Endocytosis	KEGG PATHWAY	dosa04144	8	156	1.27474e-05	0.000182712	Os02g0738900|Os11g0104900|Os09g0543100|Os06g0247800|Os03g0112101|Os02g0326600|Os11g0104866|Os03g0277300	http://www.genome.jp/kegg-bin/show_pathway?dosa04144/dosa:Os02t0326600-01%09red/dosa:Os06t0247800-01%09red/dosa:Os02t0738900-01%09red/dosa:Os03t0277300-01%09red/dosa:Os09t0543100-01%09red/dosa:Os03t0112101-00%09red/dosa:Os11t0104900-00%09red/dosa:Os11t0104866-00%09red
Biosynthesis of amino acids	KEGG PATHWAY	dosa01230	9	244	4.5011e-05	0.000552993	Os02g0797500|Os05g0402700|Os05g0555600|Os01g0693800|Os06g0136600|Os05g0573200|Os07g0108300|Os09g0294000|Os06g0617800	http://www.genome.jp/kegg-bin/show_pathway?dosa01230/dosa:Os05t0402700-01%09red/dosa:Os06t0136600-01%09red/dosa:Os02t0797500-01%09red/dosa:Os09t0294000-01%09red/dosa:Os01t0693800-01%09red/dosa:Os05t0555600-01%09red/dosa:Os05t0573200-00%09red/dosa:Os07t0108300-01%09red/dosa:Os06t0617800-01%09red
Aminoacyl-tRNA biosynthesis	KEGG PATHWAY	dosa00970	5	60	6.6253e-05	0.00071222	Os06g0245800|Os10g0182000|Os01g0120300|Os02g0778200|Os06g0103600	http://www.genome.jp/kegg-bin/show_pathway?dosa00970/dosa:Os10t0182000-01%09red/dosa:Os06t0103600-01%09red/dosa:Os02t0778200-01%09red/dosa:Os06t0245800-01%09red/dosa:Os01t0120300-00%09red
Phagosome	KEGG PATHWAY	dosa04145	5	85	0.000309129	0.0029539	Os02g0120800|Os06g0662000|Os10g0184300|Os03g0399532|Os03g0832200	http://www.genome.jp/kegg-bin/show_pathway?dosa04145/dosa:Os10t0184300-01%09red/dosa:Os03t0832200-01%09red/dosa:Os03t0399532-00%09red/dosa:Os02t0120800-01%09red/dosa:Os06t0662000-01%09red
Cyanoamino acid metabolism	KEGG PATHWAY	dosa00460	4	56	0.000633378	0.00527263	Os03g0703000|Os03g0749300|Os04g0457500|Os04g0650700	http://www.genome.jp/kegg-bin/show_pathway?dosa00460/dosa:Os03t0703000-01%09red/dosa:Os04t0650700-01%09red/dosa:Os04t0457500-01%09red/dosa:Os03t0749300-01%09red
Citrate cycle (TCA cycle)	KEGG PATHWAY	dosa00020	4	57	0.000674406	0.00527263	Os02g0621700|Os07g0134800|Os05g0573200|Os01g0300200	http://www.genome.jp/kegg-bin/show_pathway?dosa00020/dosa:Os01t0300200-01%09red/dosa:Os07t0134800-01%09red/dosa:Os05t0573200-00%09red/dosa:Os02t0621700-01%09red
Oxidative phosphorylation	KEGG PATHWAY	dosa00190	5	118	0.00127881	0.00916483	Os07g0134800|Os06g0662000|Os10g0184300|Os03g0713400|Os07g0645400	http://www.genome.jp/kegg-bin/show_pathway?dosa00190/dosa:Os03t0713400-01%09red/dosa:Os10t0184300-01%09red/dosa:Os06t0662000-01%09red/dosa:Os07t0134800-01%09red/dosa:Os07t0645400-01%09red
Propanoate metabolism	KEGG PATHWAY	dosa00640	3	31	0.00139069	0.00919995	Os10g0363300|Os07g0188800|Os02g0621700	http://www.genome.jp/kegg-bin/show_pathway?dosa00640/dosa:Os02t0621700-01%09red/dosa:Os07t0188800-01%09red/dosa:Os10t0363300-01%09red
Glycine, serine and threonine metabolism	KEGG PATHWAY	dosa00260	4	72	0.00153707	0.009442	Os01g0693800|Os09g0294000|Os07g0108300|Os04g0476100	http://www.genome.jp/kegg-bin/show_pathway?dosa00260/dosa:Os09t0294000-01%09red/dosa:Os01t0693800-01%09red/dosa:Os07t0108300-01%09red/dosa:Os04t0476100-01%09red
Glyoxylate and dicarboxylate metabolism	KEGG PATHWAY	dosa00630	4	76	0.001857	0.0106468	Os07g0108300|Os02g0115700|Os07g0658400|Os03g0305000	http://www.genome.jp/kegg-bin/show_pathway?dosa00630/dosa:Os03t0305000-01%09red/dosa:Os07t0658400-01%09red/dosa:Os07t0108300-01%09red/dosa:Os02t0115700-01%09red
Carbon fixation in photosynthetic organisms	KEGG PATHWAY	dosa00710	4	81	0.00231829	0.0124608	Os07g0108300|Os09g0315700|Os05g0402700|Os10g0503500	http://www.genome.jp/kegg-bin/show_pathway?dosa00710/dosa:Os09t0315700-01%09red/dosa:Os05t0402700-01%09red/dosa:Os10t0503500-01%09red/dosa:Os07t0108300-01%09red
Pyruvate metabolism	KEGG PATHWAY	dosa00620	4	85	0.00273987	0.0138605	Os10g0363300|Os09g0315700|Os03g0305000|Os10g0503500	http://www.genome.jp/kegg-bin/show_pathway?dosa00620/dosa:Os09t0315700-01%09red/dosa:Os03t0305000-01%09red/dosa:Os10t0503500-01%09red/dosa:Os10t0363300-01%09red
Protein processing in endoplasmic reticulum	KEGG PATHWAY	dosa04141	6	210	0.00297323	0.0142054	Os10g0442600|Os02g0115900|Os05g0519900|Os03g0832200|Os07g0497400|Os03g0277300	http://www.genome.jp/kegg-bin/show_pathway?dosa04141/dosa:Os02t0115900-01%09red/dosa:Os03t0832200-01%09red/dosa:Os05t0519900-01%09red/dosa:Os07t0497400-01%09red/dosa:Os10t0442600-01%09red/dosa:Os03t0277300-01%09red
Phenylalanine metabolism	KEGG PATHWAY	dosa00360	3	47	0.00422115	0.0191062	Os02g0797500|Os04g0518400|Os04g0476100	http://www.genome.jp/kegg-bin/show_pathway?dosa00360/dosa:Os04t0518400-01%09red/dosa:Os02t0797500-01%09red/dosa:Os04t0476100-01%09red
beta-Alanine metabolism	KEGG PATHWAY	dosa00410	3	49	0.00471461	0.0202728	Os04g0671200|Os07g0188800|Os04g0476100	http://www.genome.jp/kegg-bin/show_pathway?dosa00410/dosa:Os07t0188800-01%09red/dosa:Os04t0671200-01%09red/dosa:Os04t0476100-01%09red
RNA transport	KEGG PATHWAY	dosa03013	5	167	0.00542713	0.0222254	Os03g0177500|Os05g0574500|Os09g0482680|Os04g0499300|Os09g0115400	http://www.genome.jp/kegg-bin/show_pathway?dosa03013/dosa:Os04t0499300-01%09red/dosa:Os03t0177500-01%09red/dosa:Os05t0574500-01%09red/dosa:Os09t0482680-01%09red/dosa:Os09t0115400-01%09red
2-Oxocarboxylic acid metabolism	KEGG PATHWAY	dosa01210	3	58	0.00735737	0.0275711	Os07g0108300|Os02g0797500|Os05g0573200	http://www.genome.jp/kegg-bin/show_pathway?dosa01210/dosa:Os05t0573200-00%09red/dosa:Os02t0797500-01%09red/dosa:Os07t0108300-01%09red
Other glycan degradation	KEGG PATHWAY	dosa00511	2	18	0.00737365	0.0275711	Os11g0525600|Os10g0140200	http://www.genome.jp/kegg-bin/show_pathway?dosa00511/dosa:Os11t0525600-01%09red/dosa:Os10t0140200-01%09red
Isoquinoline alkaloid biosynthesis	KEGG PATHWAY	dosa00950	2	26	0.0141794	0.0508095	Os02g0797500|Os04g0476100	http://www.genome.jp/kegg-bin/show_pathway?dosa00950/dosa:Os02t0797500-01%09red/dosa:Os04t0476100-01%09red
Ether lipid metabolism	KEGG PATHWAY	dosa00565	2	27	0.0151653	0.0521686	Os09g0543100|Os02g0676000	http://www.genome.jp/kegg-bin/show_pathway?dosa00565/dosa:Os02t0676000-01%09red/dosa:Os09t0543100-01%09red
Tropane, piperidine and pyridine alkaloid biosynthesis	KEGG PATHWAY	dosa00960	2	29	0.0172226	0.056967	Os02g0797500|Os04g0476100	http://www.genome.jp/kegg-bin/show_pathway?dosa00960/dosa:Os02t0797500-01%09red/dosa:Os04t0476100-01%09red
Arginine biosynthesis	KEGG PATHWAY	dosa00220	2	35	0.0240495	0.0766022	Os07g0108300|Os02g0797500	http://www.genome.jp/kegg-bin/show_pathway?dosa00220/dosa:Os02t0797500-01%09red/dosa:Os07t0108300-01%09red
Nitrogen metabolism	KEGG PATHWAY	dosa00910	2	36	0.0252788	0.0776419	Os05g0555600|Os07g0658400	http://www.genome.jp/kegg-bin/show_pathway?dosa00910/dosa:Os05t0555600-01%09red/dosa:Os07t0658400-01%09red
Circadian rhythm - plant	KEGG PATHWAY	dosa04712	2	42	0.0331681	0.0983605	Os03g0719800|Os02g0150800	http://www.genome.jp/kegg-bin/show_pathway?dosa04712/dosa:Os03t0719800-01%09red/dosa:Os02t0150800-01%09red
Tyrosine metabolism	KEGG PATHWAY	dosa00350	2	46	0.0388906	0.109102	Os02g0797500|Os04g0476100	http://www.genome.jp/kegg-bin/show_pathway?dosa00350/dosa:Os02t0797500-01%09red/dosa:Os04t0476100-01%09red
Plant-pathogen interaction	KEGG PATHWAY	dosa04626	4	192	0.0393275	0.109102	Os01g0832300|Os05g0528000|Os11g0227100|Os03g0758300	http://www.genome.jp/kegg-bin/show_pathway?dosa04626/dosa:Os05t0528000-01%09red/dosa:Os01t0832300-00%09red/dosa:Os11t0227100-00%09red/dosa:Os03t0758300-01%09red
Cysteine and methionine metabolism	KEGG PATHWAY	dosa00270	3	119	0.0453641	0.121916	Os02g0797500|Os09g0294000|Os11g0216900	http://www.genome.jp/kegg-bin/show_pathway?dosa00270/dosa:Os09t0294000-01%09red/dosa:Os02t0797500-01%09red/dosa:Os11t0216900-01%09red
Sesquiterpenoid and triterpenoid biosynthesis	KEGG PATHWAY	dosa00909	1	7	0.050746	0.132247	Os11g0285000	http://www.genome.jp/kegg-bin/show_pathway?dosa00909/dosa:Os11t0285000-01%09red
Protein export	KEGG PATHWAY	dosa03060	2	57	0.0563391	0.138433	Os02g0115900|Os08g0323000	http://www.genome.jp/kegg-bin/show_pathway?dosa03060/dosa:Os02t0115900-01%09red/dosa:Os08t0323000-01%09red
Pentose phosphate pathway	KEGG PATHWAY	dosa00030	2	57	0.0563391	0.138433	Os05g0402700|Os06g0617800	http://www.genome.jp/kegg-bin/show_pathway?dosa00030/dosa:Os05t0402700-01%09red/dosa:Os06t0617800-01%09red
Pyrimidine metabolism	KEGG PATHWAY	dosa00240	2	60	0.061493	0.1469	Os01g0570700|Os01g0616900	http://www.genome.jp/kegg-bin/show_pathway?dosa00240/dosa:Os01t0570700-01%09red/dosa:Os01t0616900-00%09red
Arginine and proline metabolism	KEGG PATHWAY	dosa00330	2	64	0.0686026	0.159455	Os02g0797500|Os04g0671200	http://www.genome.jp/kegg-bin/show_pathway?dosa00330/dosa:Os02t0797500-01%09red/dosa:Os04t0671200-01%09red
Glycolysis / Gluconeogenesis	KEGG PATHWAY	dosa00010	3	145	0.0721555	0.163299	Os05g0402700|Os06g0136600|Os03g0305000	http://www.genome.jp/kegg-bin/show_pathway?dosa00010/dosa:Os03t0305000-01%09red/dosa:Os05t0402700-01%09red/dosa:Os06t0136600-01%09red
Inositol phosphate metabolism	KEGG PATHWAY	dosa00562	2	67	0.0741031	0.163329	Os07g0188800|Os03g0399532	http://www.genome.jp/kegg-bin/show_pathway?dosa00562/dosa:Os07t0188800-01%09red/dosa:Os03t0399532-00%09red
Fructose and mannose metabolism	KEGG PATHWAY	dosa00051	2	68	0.0759671	0.163329	Os08g0237200|Os05g0402700	http://www.genome.jp/kegg-bin/show_pathway?dosa00051/dosa:Os05t0402700-01%09red/dosa:Os08t0237200-01%09red
Lysine biosynthesis	KEGG PATHWAY	dosa00300	1	12	0.0811515	0.166487	Os09g0294000	http://www.genome.jp/kegg-bin/show_pathway?dosa00300/dosa:Os09t0294000-01%09red
Amino sugar and nucleotide sugar metabolism	KEGG PATHWAY	dosa00520	3	157	0.0864287	0.166487	Os08g0237200|Os02g0117700|Os03g0278200	http://www.genome.jp/kegg-bin/show_pathway?dosa00520/dosa:Os02t0117700-01%09red/dosa:Os03t0278200-01%09red/dosa:Os08t0237200-01%09red
Brassinosteroid biosynthesis	KEGG PATHWAY	dosa00905	1	13	0.0871153	0.166487	Os09g0441400	http://www.genome.jp/kegg-bin/show_pathway?dosa00905/dosa:Os09t0441400-01%09red
Monobactam biosynthesis	KEGG PATHWAY	dosa00261	1	13	0.0871153	0.166487	Os09g0294000	http://www.genome.jp/kegg-bin/show_pathway?dosa00261/dosa:Os09t0294000-01%09red
AGE-RAGE signaling pathway in diabetic complications	KEGG PATHWAY	dosa04933	1	13	0.0871153	0.166487	Os02g0120800	http://www.genome.jp/kegg-bin/show_pathway?dosa04933/dosa:Os02t0120800-01%09red
Arachidonic acid metabolism	KEGG PATHWAY	dosa00590	1	14	0.0930404	0.170244	Os04g0457500	http://www.genome.jp/kegg-bin/show_pathway?dosa00590/dosa:Os04t0457500-01%09red
Vitamin B6 metabolism	KEGG PATHWAY	dosa00750	1	14	0.0930404	0.170244	Os01g0693800	http://www.genome.jp/kegg-bin/show_pathway?dosa00750/dosa:Os01t0693800-01%09red
Photosynthesis - antenna proteins	KEGG PATHWAY	dosa00196	1	15	0.0989273	0.177245	Os07g0562700	http://www.genome.jp/kegg-bin/show_pathway?dosa00196/dosa:Os07t0562700-01%09red
Ribosome biogenesis in eukaryotes	KEGG PATHWAY	dosa03008	2	88	0.116021	0.196216	Os05g0519500|Os05g0574500	http://www.genome.jp/kegg-bin/show_pathway?dosa03008/dosa:Os05t0519500-01%09red/dosa:Os05t0574500-01%09red
Peroxisome	KEGG PATHWAY	dosa04146	2	88	0.116021	0.196216	Os02g0115700|Os05g0573200	http://www.genome.jp/kegg-bin/show_pathway?dosa04146/dosa:Os05t0573200-00%09red/dosa:Os02t0115700-01%09red
Linoleic acid metabolism	KEGG PATHWAY	dosa00591	1	18	0.116361	0.196216	Os03g0700700	http://www.genome.jp/kegg-bin/show_pathway?dosa00591/dosa:Os03t0700700-01%09red
Taurine and hypotaurine metabolism	KEGG PATHWAY	dosa00430	1	20	0.127796	0.211355	Os04g0457500	http://www.genome.jp/kegg-bin/show_pathway?dosa00430/dosa:Os04t0457500-01%09red
Purine metabolism	KEGG PATHWAY	dosa00230	2	101	0.144315	0.234172	Os07g0693500|Os06g0617800	http://www.genome.jp/kegg-bin/show_pathway?dosa00230/dosa:Os07t0693500-01%09red/dosa:Os06t0617800-01%09red
Ribosome	KEGG PATHWAY	dosa03010	4	316	0.155533	0.246694	Os07g0523300|Os09g0452700|Os05g0368300|Os03g0337800	http://www.genome.jp/kegg-bin/show_pathway?dosa03010/dosa:Os05t0368300-01%09red/dosa:Os07t0523300-01%09red/dosa:Os03t0337800-01%09red/dosa:Os09t0452700-00%09red
RNA degradation	KEGG PATHWAY	dosa03018	2	108	0.160091	0.246694	Os06g0136600|Os09g0115400	http://www.genome.jp/kegg-bin/show_pathway?dosa03018/dosa:Os06t0136600-01%09red/dosa:Os09t0115400-01%09red
Glycerophospholipid metabolism	KEGG PATHWAY	dosa00564	2	109	0.162371	0.246694	Os09g0543100|Os02g0676000	http://www.genome.jp/kegg-bin/show_pathway?dosa00564/dosa:Os02t0676000-01%09red/dosa:Os09t0543100-01%09red
Sphingolipid metabolism	KEGG PATHWAY	dosa00600	1	27	0.166671	0.246694	Os01g0624000	http://www.genome.jp/kegg-bin/show_pathway?dosa00600/dosa:Os01t0624000-01%09red
Butanoate metabolism	KEGG PATHWAY	dosa00650	1	27	0.166671	0.246694	Os02g0173900	http://www.genome.jp/kegg-bin/show_pathway?dosa00650/dosa:Os02t0173900-01%09red
Glutathione metabolism	KEGG PATHWAY	dosa00480	2	112	0.169243	0.246694	Os04g0457500|Os05g0573200	http://www.genome.jp/kegg-bin/show_pathway?dosa00480/dosa:Os04t0457500-01%09red/dosa:Os05t0573200-00%09red
Phenylpropanoid biosynthesis	KEGG PATHWAY	dosa00940	3	231	0.194935	0.279407	Os03g0703000|Os03g0749300|Os04g0518400	http://www.genome.jp/kegg-bin/show_pathway?dosa00940/dosa:Os04t0518400-01%09red/dosa:Os03t0703000-01%09red/dosa:Os03t0749300-01%09red
Ubiquitin mediated proteolysis	KEGG PATHWAY	dosa04120	2	125	0.199528	0.281302	Os11g0497000|Os01g0104600	http://www.genome.jp/kegg-bin/show_pathway?dosa04120/dosa:Os11t0497000-01%09red/dosa:Os01t0104600-01%09red
ABC transporters	KEGG PATHWAY	dosa02010	1	34	0.203821	0.282719	Os07g0464600	http://www.genome.jp/kegg-bin/show_pathway?dosa02010/dosa:Os07t0464600-01%09red
Autophagy - other	KEGG PATHWAY	dosa04136	1	37	0.219233	0.29927	Os01g0614900	http://www.genome.jp/kegg-bin/show_pathway?dosa04136/dosa:Os01t0614900-01%09red
RNA polymerase	KEGG PATHWAY	dosa03020	1	40	0.234348	0.305362	Os10g0495600	http://www.genome.jp/kegg-bin/show_pathway?dosa03020/dosa:Os10t0495600-01%09red
N-Glycan biosynthesis	KEGG PATHWAY	dosa00510	1	40	0.234348	0.305362	Os05g0519900	http://www.genome.jp/kegg-bin/show_pathway?dosa00510/dosa:Os05t0519900-01%09red
Sulfur metabolism	KEGG PATHWAY	dosa00920	1	40	0.234348	0.305362	Os05g0503300	http://www.genome.jp/kegg-bin/show_pathway?dosa00920/dosa:Os05t0503300-02%09red
Base excision repair	KEGG PATHWAY	dosa03410	1	42	0.244262	0.313531	Os06g0728000	http://www.genome.jp/kegg-bin/show_pathway?dosa03410/dosa:Os06t0728000-01%09red
Porphyrin and chlorophyll metabolism	KEGG PATHWAY	dosa00860	1	44	0.254049	0.316641	Os04g0610800	http://www.genome.jp/kegg-bin/show_pathway?dosa00860/dosa:Os04t0610800-01%09red
Lysine degradation	KEGG PATHWAY	dosa00310	1	44	0.254049	0.316641	Os08g0180100	http://www.genome.jp/kegg-bin/show_pathway?dosa00310/dosa:Os08t0180100-01%09red
Basal transcription factors	KEGG PATHWAY	dosa03022	1	45	0.258895	0.318071	Os01g0691600	http://www.genome.jp/kegg-bin/show_pathway?dosa03022/dosa:Os01t0691600-01%09red
Fatty acid biosynthesis	KEGG PATHWAY	dosa00061	1	46	0.263709	0.319422	Os10g0363300	http://www.genome.jp/kegg-bin/show_pathway?dosa00061/dosa:Os10t0363300-01%09red
Valine, leucine and isoleucine degradation	KEGG PATHWAY	dosa00280	1	48	0.273245	0.326376	Os07g0188800	http://www.genome.jp/kegg-bin/show_pathway?dosa00280/dosa:Os07t0188800-01%09red
Phenylalanine, tyrosine and tryptophan biosynthesis	KEGG PATHWAY	dosa00400	1	49	0.277967	0.327468	Os02g0797500	http://www.genome.jp/kegg-bin/show_pathway?dosa00400/dosa:Os02t0797500-01%09red
alpha-Linolenic acid metabolism	KEGG PATHWAY	dosa00592	1	53	0.29655	0.343857	Os06g0215600	http://www.genome.jp/kegg-bin/show_pathway?dosa00592/dosa:Os06t0215600-02%09red
MAPK signaling pathway - plant	KEGG PATHWAY	dosa04016	2	167	0.299875	0.343857	Os02g0115700|Os05g0528000	http://www.genome.jp/kegg-bin/show_pathway?dosa04016/dosa:Os05t0528000-01%09red/dosa:Os02t0115700-01%09red
Galactose metabolism	KEGG PATHWAY	dosa00052	1	56	0.310174	0.350987	Os02g0117700	http://www.genome.jp/kegg-bin/show_pathway?dosa00052/dosa:Os02t0117700-01%09red
Ascorbate and aldarate metabolism	KEGG PATHWAY	dosa00053	1	57	0.314657	0.351435	Os12g0139600	http://www.genome.jp/kegg-bin/show_pathway?dosa00053/dosa:Os12t0139600-01%09red
Tryptophan metabolism	KEGG PATHWAY	dosa00380	1	60	0.327932	0.361566	Os02g0115700	http://www.genome.jp/kegg-bin/show_pathway?dosa00380/dosa:Os02t0115700-01%09red
Proteasome	KEGG PATHWAY	dosa03050	1	66	0.353719	0.385061	Os06g0301300	http://www.genome.jp/kegg-bin/show_pathway?dosa03050/dosa:Os06t0301300-00%09red
Spliceosome	KEGG PATHWAY	dosa03040	2	195	0.366006	0.388848	Os07g0644300|Os03g0277300	http://www.genome.jp/kegg-bin/show_pathway?dosa03040/dosa:Os03t0277300-01%09red/dosa:Os07t0644300-02%09red
Nucleotide excision repair	KEGG PATHWAY	dosa03420	1	69	0.36624	0.388848	Os01g0691600	http://www.genome.jp/kegg-bin/show_pathway?dosa03420/dosa:Os01t0691600-01%09red
Phosphatidylinositol signaling system	KEGG PATHWAY	dosa04070	1	77	0.398462	0.416917	Os03g0399532	http://www.genome.jp/kegg-bin/show_pathway?dosa04070/dosa:Os03t0399532-00%09red
Fatty acid metabolism	KEGG PATHWAY	dosa01212	1	78	0.402374	0.416917	Os10g0363300	http://www.genome.jp/kegg-bin/show_pathway?dosa01212/dosa:Os10t0363300-01%09red
Pentose and glucuronate interconversions	KEGG PATHWAY	dosa00040	1	80	0.41012	0.418826	Os02g0117700	http://www.genome.jp/kegg-bin/show_pathway?dosa00040/dosa:Os02t0117700-01%09red
Glycerolipid metabolism	KEGG PATHWAY	dosa00561	1	81	0.413956	0.418826	Os02g0676000	http://www.genome.jp/kegg-bin/show_pathway?dosa00561/dosa:Os02t0676000-01%09red
mRNA surveillance pathway	KEGG PATHWAY	dosa03015	1	110	0.515014	0.515014	Os09g0115400	http://www.genome.jp/kegg-bin/show_pathway?dosa03015/dosa:Os09t0115400-01%09red
